# Supplementary material for: Inference of Transcription Regulatory Network in Low Phytic Acid Soybean Seeds
Source: Front Plant Sci. 2017 Nov 30;8:2029. doi: 10.3389/fpls.2017.02029 (PMC5714895; doi:10.3389/fpls.2017.02029)
Supplement: Supplementary file 1 [file Table1.XLSX]

## Sheet: Sheet1
Supplementary Table 1. Log2 fold change for differentially expressed genes for stage wise comparisons. Fold change of 0 indicate that the comparison is not statistically significant
	3mlpa_vs_3MWT_Stage1	3mlpa_vs_3MWT_Stage2	3mlpa_vs_3MWT_Stage3	3mlpa_vs_3MWT_Stage4	3mlpa_vs_3MWT_Stage5	1mlpa_vs_1MWT_Stage1	1mlpa_vs_1MWT_Stage2	1mlpa_vs_1MWT_Stage3	1mlpa_vs_1MWT_Stage4	1mlpa_vs_1MWT_Stage5	Gene Annotation: Top.Descriptive.Uniref100.BLASTP.Hit	Gene Annotation: Top.Arabidopsis..TAIR10..BLASTP.Hit
Glyma.01G006300	1.77191	0	0	0	0	0	0	0	0	0	NA	NA
Glyma.01G007500	2.287	0	0	0	0	0	0	0	0	0	UniRef100_G7KPN7 Receptor-like protein kinase n=1 Tax=Medicago truncatula RepID=G7KPN7_MEDTR	AT5G25930.1|Symbols:|Protein kinase family protein with leucine-rich repeat domain|chr5:9050880-9053978 FORWARD LENGTH=1005
Glyma.01G009000	1.87055	1.87105	1.72996	0	0	0	0	0	0	0	UniRef100_Q9FQZ6 Avr9/Cf-9 rapidly elicited protein 146 n=1 Tax=Nicotiana tabacum RepID=Q9FQZ6_TOBAC	AT4G29110.1|Symbols:|unknown protein; FUNCTIONS IN: molecular_function unknown; INVOLVED IN: response to chitin; LOCATED IN: vacuole; BEST Arabidopsis thaliana protein match is: unknown protein (TAIR:AT1G52140.1); Has 109 Blast hits to 109 proteins in 16 species: Archae - 0; Bacteria - 0; Metazoa - 0; Fungi - 0; Plants - 109; Viruses - 0; Other Eukaryotes - 0 (source: NCBI BLink).|chr4:14348866-1…
Glyma.01G009500	-1.34782	0	0	0	0	0	0	0	0	0	UniRef100_L0P1B3 Similar to isoflavone reductase homolog n=1 Tax=Lupinus angustifolius RepID=L0P1B3_LUPAN	AT1G32100.1|Symbols:ATPRR1, PRR1|pinoresinol reductase 1|chr1:11546472-11547953 REVERSE LENGTH=317
Glyma.01G010500	2.22768	0	0	2.16624	0	0	0	0	0	0	UniRef100_C6ZS43 NBS-LRR type disease resistance protein n=1 Tax=Glycine max RepID=C6ZS43_SOYBN	AT3G07040.1|Symbols:RPM1, RPS3|NB-ARC domain-containing disease resistance protein|chr3:2226244-2229024 REVERSE LENGTH=926
Glyma.01G017300	-1.13485	0	0	0	0	0	0	0	0	0	UniRef100_G7KDR5 RING-H2 finger protein ATL3A n=1 Tax=Medicago truncatula RepID=G7KDR5_MEDTR	AT3G03550.1|Symbols:|RING/U-box superfamily protein|chr3:850391-851461 REVERSE LENGTH=356
Glyma.01G018000	2.53308	2.53649	0	0	0	0	0	0	0	0	NA	NA
Glyma.01G018400	1.14536	0	0	0	0	0	0	0	0	0	UniRef100_Q41102 Phaseolin G-box binding protein PG2 (Fragment) n=1 Tax=Phaseolus vulgaris RepID=Q41102_PHAVU	AT1G32640.1|Symbols:ATMYC2, RD22BP1, JAI1, JIN1, MYC2, ZBF1|Basic helix-loop-helix (bHLH) DNA-binding family protein|chr1:11799042-11800913 REVERSE LENGTH=623
Glyma.01G018800	1.23428	1.09916	0	0	1.26624	0	0	0	0	0	UniRef100_G7KF38 Abscisic acid receptor PYR1 n=1 Tax=Medicago truncatula RepID=G7KF38_MEDTR	AT5G46790.1|Symbols:PYL1, RCAR12|PYR1-like 1|chr5:18984063-18984728 REVERSE LENGTH=221
Glyma.01G020900	-1.25775	0	0	0	0	0	0	0	0	0	UniRef100_B9IIG5 Cinnamyl-alcohol dehydrogenase family protein n=1 Tax=Populus trichocarpa RepID=B9IIG5_POPTR	AT4G37980.1|Symbols:ELI3-1, ELI3, ATCAD7, CAD7|elicitor-activated gene 3-1|chr4:17852670-17854302 FORWARD LENGTH=357
Glyma.01G022900	1.21122	0	0	0	0	0	0	0	0	0	UniRef100_F4IJK1 Kinase interacting (KIP1-like) family protein n=2 Tax=Arabidopsis thaliana RepID=F4IJK1_ARATH	AT2G22560.1|Symbols:|Kinase interacting (KIP1-like) family protein|chr2:9585892-9588838 FORWARD LENGTH=947
Glyma.01G024000	1.94548	0	0	0	0	0	0	0	0	0	UniRef100_G7JXQ1 Mitochondrial 2-oxoglutarate/malate carrier protein n=1 Tax=Medicago truncatula RepID=G7JXQ1_MEDTR	AT2G22500.1|Symbols:UCP5, ATPUMP5, DIC1|uncoupling protein 5|chr2:9563531-9564472 REVERSE LENGTH=313
Glyma.01G024300	2.47663	0	0	0	2.34447	0	0	0	0	0	UniRef100_G7JZR6 Exocyst complex component n=1 Tax=Medicago truncatula RepID=G7JZR6_MEDTR	NA
Glyma.01G024500	2.7726	0	0	2.68715	0	0	0	0	0	0	UniRef100_G7IXC7 WRKY transcription factor n=1 Tax=Medicago truncatula RepID=G7IXC7_MEDTR	NA
Glyma.01G027400	-2.05942	0	0	0	0	0	0	0	0	0	UniRef100_G7K044 Alliin lyase n=1 Tax=Medicago truncatula RepID=G7K044_MEDTR	AT1G70560.1|Symbols:WEI8, TAA1, SAV3|tryptophan aminotransferase of Arabidopsis 1|chr1:26604894-26607319 FORWARD LENGTH=391
Glyma.01G030300	1.84941	0	0	0	0	0	0	0	0	0	NA	AT1G70420.1|Symbols:|Protein of unknown function (DUF1645)|chr1:26539840-26540658 REVERSE LENGTH=272
Glyma.01G032300	1.49314	0	0	0	0	-1.49433	0	0	0	0	UniRef100_G7J2A2 NBS/LRR resistance protein-like protein n=1 Tax=Medicago truncatula RepID=G7J2A2_MEDTR	NA
Glyma.01G033500	1.02587	0	0	0	0	0	0	0	0	0	UniRef100_H2D7G7 Auxin-induced nodulin n=1 Tax=Copaifera officinalis RepID=H2D7G7_9FABA	AT5G40240.1|Symbols:|nodulin MtN21 /EamA-like transporter family protein|chr5:16082325-16084466 REVERSE LENGTH=368
Glyma.01G036800	2.15943	1.57337	0	0	0	0	0	0	0	0	UniRef100_G7K5I2 WD repeat-containing protein-like protein n=1 Tax=Medicago truncatula RepID=G7K5I2_MEDTR	AT1G24130.1|Symbols:|Transducin/WD40 repeat-like superfamily protein|chr1:8534183-8535430 REVERSE LENGTH=415
Glyma.01G037200	1.66853	0	0	0	0	0	0	0	0	0	UniRef100_G7K5L1 Matrix metalloproteinase-9 n=1 Tax=Medicago truncatula RepID=G7K5L1_MEDTR	AT1G24140.1|Symbols:|Matrixin family protein|chr1:8536131-8537285 REVERSE LENGTH=384
Glyma.01G037500	-1.11547	0	0	0	0	0	0	0	0	0	UniRef100_B0YGG5 Type A response regulator RR1 n=1 Tax=Phaseolus vulgaris RepID=B0YGG5_PHAVU	AT1G59940.1|Symbols:ARR3|response regulator 3|chr1:22065894-22066895 REVERSE LENGTH=231
Glyma.01G037900	1.69452	0	0	0	0	0	0	0	0	0	UniRef100_G7K5M7 Glycosyltransferase CAZy family GT8 n=1 Tax=Medicago truncatula RepID=G7K5M7_MEDTR	AT1G70090.2|Symbols:GATL9, LGT8|glucosyl transferase family 8|chr1:26400927-26402099 FORWARD LENGTH=390
Glyma.01G040400	2.02219	0	1.76682	0	0	-1.80372	0	0	0	0	UniRef100_Q0WQH3 Actin cross-linking protein n=2 Tax=Arabidopsis thaliana RepID=Q0WQH3_ARATH	AT1G27100.1|Symbols:|Actin cross-linking protein|chr1:9407557-9411074 REVERSE LENGTH=519
Glyma.01G040600	2.63226	0	0	0	0	-2.13813	0	0	0	0	UniRef100_G7K8E9 DnaJ homolog subfamily B member n=1 Tax=Medicago truncatula RepID=G7K8E9_MEDTR	AT1G59725.1|Symbols:|DNAJ heat shock family protein|chr1:21950738-21952210 FORWARD LENGTH=331
Glyma.01G040900	1.61863	1.37336	1.98437	0	0	0	0	0	0	0	UniRef100_U5FLI1 RNA helicase family protein n=1 Tax=Populus trichocarpa RepID=U5FLI1_POPTR	AT1G32490.1|Symbols:EMB2733, ESP3|RNA helicase family protein|chr1:11742356-11749286 REVERSE LENGTH=1044
Glyma.01G042100	1.01947	0	0	0	0	0	0	0	0	0	UniRef100_G7K9S1 Nitrate transporter NTL1 n=1 Tax=Medicago truncatula RepID=G7K9S1_MEDTR	AT1G69850.1|Symbols:ATNRT1:2, NTL1, NRT1:2|nitrate transporter 1:2|chr1:26296945-26300407 REVERSE LENGTH=585
Glyma.01G045900	-4.03181	-2.00173	-2.46059	0	0	0	0	0	0	0	UniRef100_Q84JK8 Probable membrane-associated kinase regulator 6 n=1 Tax=Arabidopsis thaliana RepID=MAKR6_ARATH	AT5G52900.1|Symbols:|unknown protein; Has 30201 Blast hits to 17322 proteins in 780 species: Archae - 12; Bacteria - 1396; Metazoa - 17338; Fungi - 3422; Plants - 5037; Viruses - 0; Other Eukaryotes - 2996 (source: NCBI BLink).|chr5:21452893-21453692 REVERSE LENGTH=235
Glyma.01G046900	-2.20935	0	0	-1.65466	-2.01943	0	0	0	0	0	UniRef100_G7KDY8 Disease resistance-like protein n=1 Tax=Medicago truncatula RepID=G7KDY8_MEDTR	AT5G36930.1|Symbols:|Disease resistance protein (TIR-NBS-LRR class) family|chr5:14567771-14571907 REVERSE LENGTH=1188
Glyma.01G049200	3.63464	3.62862	3.19747	0	0	0	0	0	0	0	NA	AT2G30990.2|Symbols:|Protein of unknown function (DUF688)|chr2:13187776-13189761 REVERSE LENGTH=593
Glyma.01G052700	1.13564	0	0	0	0	0	0	0	0	0	UniRef100_Q9LMF9 F16A14.21 n=1 Tax=Arabidopsis thaliana RepID=Q9LMF9_ARATH	AT1G13990.1|Symbols:|unknown protein; FUNCTIONS IN: molecular_function unknown; INVOLVED IN: biological_process unknown; LOCATED IN: chloroplast; EXPRESSED IN: 23 plant structures; EXPRESSED DURING: 13 growth stages; CONTAINS InterPro DOMAIN/s: Protein of unknown function DUF3110 (InterPro:IPR021503); Has 25 Blast hits to 25 proteins in 8 species: Archae - 0; Bacteria - 0; Metazoa - 0; Fungi - 0;…
Glyma.01G056100	-1.08805	0	0	0	0	0	0	0	0	0	UniRef100_G7K0H8 SRG1-like protein n=1 Tax=Medicago truncatula RepID=G7K0H8_MEDTR	AT1G17020.1|Symbols:SRG1, ATSRG1|senescence-related gene 1|chr1:5820258-5821741 FORWARD LENGTH=358
Glyma.01G062400	-1.69368	0	0	0	0	0	0	0	0	0	UniRef100_I1J635 Amine oxidase n=1 Tax=Glycine max RepID=I1J635_SOYBN	AT1G31710.1|Symbols:|Copper amine oxidase family protein|chr1:11349855-11355339 FORWARD LENGTH=681
Glyma.01G064800	3.28568	3.49931	4.52699	4.52034	5.71368	0	0	0	0	0	UniRef100_G7KMG0 Histone-lysine N-methyltransferase ASHH3 n=1 Tax=Medicago truncatula RepID=G7KMG0_MEDTR	AT2G44150.1|Symbols:ASHH3, SDG7|histone-lysine N-methyltransferase ASHH3|chr2:18258863-18261003 FORWARD LENGTH=363
Glyma.01G065600	1.0713	1.74227	1.05297	0	1.34664	0	0	0	0	0	UniRef100_G7JZA5 Prolyl endopeptidase-like protein n=1 Tax=Medicago truncatula RepID=G7JZA5_MEDTR	AT1G69020.1|Symbols:|Prolyl oligopeptidase family protein|chr1:25943949-25947197 REVERSE LENGTH=757
Glyma.01G066500	-1.67119	0	0	0	0	0	0	0	0	0	UniRef100_G7IT24 ATP synthase subunit a chloroplastic n=1 Tax=Medicago truncatula RepID=G7IT24_MEDTR	AT5G15740.1|Symbols:|O-fucosyltransferase family protein|chr5:5134788-5136956 REVERSE LENGTH=508
Glyma.01G069000	2.33932	0	0	0	0	0	0	0	0	0	NA	NA
Glyma.01G072800	-2.96819	-2.64004	0	0	0	0	0	0	0	0	NA	AT1G16080.1|Symbols:|unknown protein; LOCATED IN: apoplast, chloroplast stroma, chloroplast, chloroplast envelope; EXPRESSED IN: 23 plant structures; EXPRESSED DURING: 14 growth stages; Has 81 Blast hits to 81 proteins in 28 species: Archae - 0; Bacteria - 2; Metazoa - 0; Fungi - 0; Plants - 62; Viruses - 0; Other Eukaryotes - 17 (source: NCBI BLink).|chr1:5514394-5515761 FORWARD LENGTH=313
Glyma.01G076700	2.87262	0	0	0	0	0	0	0	0	0	NA	NA
Glyma.01G076900	2.2687	2.0993	0	0	0	0	0	0	0	0	UniRef100_Q8GZ38 Transcription factor UNE10 n=1 Tax=Arabidopsis thaliana RepID=UNE10_ARATH	AT4G00050.1|Symbols:UNE10|basic helix-loop-helix (bHLH) DNA-binding superfamily protein|chr4:17863-19848 FORWARD LENGTH=399
Glyma.01G077700	1.30513	2.44317	1.91433	1.85455	1.73784	0	0	0	0	0	UniRef100_U5GVE4 Nodulin MtN21 family protein n=1 Tax=Populus trichocarpa RepID=U5GVE4_POPTR	AT3G28050.1|Symbols:|nodulin MtN21 /EamA-like transporter family protein|chr3:10442984-10445216 FORWARD LENGTH=367
Glyma.01G080500	1.73107	1.4624	0	0	0	0	0	0	0	0	NA	AT1G68440.1|Symbols:|unknown protein; BEST Arabidopsis thaliana protein match is: unknown protein (TAIR:AT1G25400.2); Has 86 Blast hits to 86 proteins in 29 species: Archae - 0; Bacteria - 6; Metazoa - 27; Fungi - 11; Plants - 24; Viruses - 0; Other Eukaryotes - 18 (source: NCBI BLink).|chr1:25658115-25659035 FORWARD LENGTH=306
Glyma.01G083000	1.93599	0	0	1.77631	0	-1.9071	0	0	0	0	NA	AT1G13340.1|Symbols:|Regulator of Vps4 activity in the MVB pathway protein|chr1:4569622-4571043 REVERSE LENGTH=409
Glyma.01G086900	1.00344	0	0	0	0	0	0	0	0	0	UniRef100_F6KBT1 Allene oxide cyclase 1 n=1 Tax=Glycine max RepID=F6KBT1_SOYBN	AT1G13280.1|Symbols:AOC4|allene oxide cyclase 4|chr1:4547624-4548552 FORWARD LENGTH=254
Glyma.01G089800	-1.52512	-1.10181	0	-1.21917	0	0	0	0	0	0	UniRef100_M8BKT0 Clavaminate synthase-like protein n=1 Tax=Aegilops tauschii RepID=M8BKT0_AEGTA	AT3G21360.1|Symbols:|2-oxoglutarate (2OG) and Fe(II)-dependent oxygenase superfamily protein|chr3:7522865-7524036 FORWARD LENGTH=330
Glyma.01G091100	-1.77096	0	0	0	0	0	0	0	0	0	UniRef100_G7I4Z2 ABC transporter G family member n=1 Tax=Medicago truncatula RepID=G7I4Z2_MEDTR	AT3G25620.2|Symbols:|ABC-2 type transporter family protein|chr3:9316677-9319505 REVERSE LENGTH=672
Glyma.01G096600	1.54264	0	0	0	0	0	0	0	0	0	UniRef100_Q41101 Phaseolin G-box binding protein PG1 n=1 Tax=Phaseolus vulgaris RepID=Q41101_PHAVU	AT1G32640.1|Symbols:ATMYC2, RD22BP1, JAI1, JIN1, MYC2, ZBF1|Basic helix-loop-helix (bHLH) DNA-binding family protein|chr1:11799042-11800913 REVERSE LENGTH=623
Glyma.01G097000	-1.06529	-1.28963	0	0	0	0	0	0	0	0	UniRef100_F2YHU9 Abscisic acid receptor PYR1 n=1 Tax=Fragaria ananassa RepID=F2YHU9_FRAAN	AT4G17870.1|Symbols:PYR1, RCAR11|Polyketide cyclase/dehydrase and lipid transport superfamily protein|chr4:9928792-9929367 FORWARD LENGTH=191
Glyma.01G101100	2.17404	0	0	0	0	0	0	0	0	0	UniRef100_G7JTD5 Avr9/Cf-9 rapidly elicited protein n=1 Tax=Medicago truncatula RepID=G7JTD5_MEDTR	AT5G51670.1|Symbols:|Protein of unknown function (DUF668)|chr5:20993560-20995096 FORWARD LENGTH=474
Glyma.01G105400	1.98954	0	0	1.72946	0	0	0	0	0	0	NA	NA
Glyma.01G112200	1.56106	1.72819	0	0	0	0	0	0	0	0	UniRef100_B3VTL7 TIR-NBS-LRR RCT1-like resistance protein n=1 Tax=Medicago sativa RepID=B3VTL7_MEDSA	AT5G36930.2|Symbols:|Disease resistance protein (TIR-NBS-LRR class) family|chr5:14567771-14571916 REVERSE LENGTH=1191
Glyma.01G118500	1.75811	0	0	0	0	0	0	0	0	0	NA	NA
Glyma.01G120800	2.38485	0	1.58714	1.60085	1.45195	0	0	0	0	0	UniRef100_Q9M035 ALC-interacting protein 1 n=1 Tax=Arabidopsis thaliana RepID=Q9M035_ARATH	AT5G01370.1|Symbols:ACI1|ALC-interacting protein 1|chr5:152575-154295 FORWARD LENGTH=427
Glyma.01G124700	1.19153	0	0	0	0	0	0	0	0	0	UniRef100_G7JKP6 Abscisic acid receptor PYL4 n=1 Tax=Medicago truncatula RepID=G7JKP6_MEDTR	AT2G38310.1|Symbols:PYL4, RCAR10|PYR1-like 4|chr2:16050251-16050874 FORWARD LENGTH=207
Glyma.01G128100	1.92028	0	0	0	0	-2.67881	0	0	0	0	UniRef100_B3U398 WRKY transcription factor WRKY108715 n=2 Tax=Medicago truncatula RepID=B3U398_MEDTR	AT2G38470.1|Symbols:WRKY33, ATWRKY33|WRKY DNA-binding protein 33|chr2:16108476-16110539 FORWARD LENGTH=519
Glyma.01G129600	1.32636	1.27957	1.8459	0	0	0	0	0	0	0	UniRef100_G7JJJ5 Alpha-ketoglutarate-dependent dioxygenase alkB-like protein n=1 Tax=Medicago truncatula RepID=G7JJJ5_MEDTR	AT3G14160.1|Symbols:|2-oxoglutarate-dependent dioxygenase family protein|chr3:4693495-4695198 FORWARD LENGTH=455
Glyma.01G130200	-2.45421	0	0	0	0	0	0	0	0	0	UniRef100_I1J7M1 Non-specific lipid-transfer protein n=1 Tax=Glycine max RepID=I1J7M1_SOYBN	AT2G38530.1|Symbols:LTP2, LP2, cdf3|lipid transfer protein 2|chr2:16128481-16128948 FORWARD LENGTH=118
Glyma.01G133500	2.19352	2.26046	2.36202	0	0	0	0	0	0	0	UniRef100_Q8GZ38 Transcription factor UNE10 n=1 Tax=Arabidopsis thaliana RepID=UNE10_ARATH	AT4G00050.1|Symbols:UNE10|basic helix-loop-helix (bHLH) DNA-binding superfamily protein|chr4:17863-19848 FORWARD LENGTH=399
Glyma.01G135200	1.86068	2.20046	0	0	0	0	0	0	0	0	UniRef100_O49859 Cytochrome P450 82A4 n=1 Tax=Glycine max RepID=C82A4_SOYBN	AT4G31940.1|Symbols:CYP82C4|cytochrome P450, family 82, subfamily C, polypeptide 4|chr4:15452040-15453966 FORWARD LENGTH=524
Glyma.01G139900	1.85395	1.69997	2.92937	2.08246	0	0	0	0	0	0	UniRef100_O22145 Probable tRNA N6-adenosine threonylcarbamoyltransferase, mitochondrial n=1 Tax=Arabidopsis thaliana RepID=OSGP2_ARATH	AT2G45270.1|Symbols:GCP1|glycoprotease 1|chr2:18666583-18669332 FORWARD LENGTH=480
Glyma.01G141000	-1.73955	-1.42484	-1.66213	-2.11371	-2.64376	0	0	0	0	0	UniRef100_G7KP60 Self-incompatibility protein n=1 Tax=Medicago truncatula RepID=G7KP60_MEDTR	AT5G12060.1|Symbols:|Plant self-incompatibility protein S1 family|chr5:3894919-3895371 REVERSE LENGTH=150
Glyma.01G141400	-1.50381	-1.70447	0	0	0	0	0	0	0	0	UniRef100_G7LFQ6 S1 self-incompatibility protein n=1 Tax=Medicago truncatula RepID=G7LFQ6_MEDTR	AT5G04350.1|Symbols:|Plant self-incompatibility protein S1 family|chr5:1220829-1221269 FORWARD LENGTH=146
Glyma.01G142500	-6.90213	-5.70447	-4.71653	-3.96054	-2.63955	0	0	0	0	0	UniRef100_G7LFQ6 S1 self-incompatibility protein n=1 Tax=Medicago truncatula RepID=G7LFQ6_MEDTR	AT5G04350.1|Symbols:|Plant self-incompatibility protein S1 family|chr5:1220829-1221269 FORWARD LENGTH=146
Glyma.01G142800	1.14359	1.04143	1.38411	1.39247	1.32425	0	0	0	0	0	UniRef100_F5CRR1 Zeta class glutathione S-transferase protein n=1 Tax=Bruguiera gymnorhiza RepID=F5CRR1_BRUGY	AT2G02390.1|Symbols:ATGSTZ1, GST18, GSTZ1|glutathione S-transferase zeta 1|chr2:629015-630955 FORWARD LENGTH=221
Glyma.01G145200	-5.14159	-4.58658	-4.87256	-4.74213	-4.06809	0	0	0	0	0	NA	NA
Glyma.01G146500	2.7484	0	2.13263	0	0	0	0	0	0	0	UniRef100_G7KNZ9 RING finger family protein n=1 Tax=Medicago truncatula RepID=G7KNZ9_MEDTR	AT4G28890.1|Symbols:|RING/U-box superfamily protein|chr4:14256437-14257735 REVERSE LENGTH=432
Glyma.01G148200	1.0366	1.36411	1.4873	0	0	0	0	0	0	0	NA	AT4G29790.1|Symbols:|unknown protein; BEST Arabidopsis thaliana protein match is: unknown protein (TAIR:AT2G19390.1); Has 538 Blast hits to 357 proteins in 124 species: Archae - 0; Bacteria - 74; Metazoa - 109; Fungi - 58; Plants - 105; Viruses - 2; Other Eukaryotes - 190 (source: NCBI BLink).|chr4:14584228-14590123 FORWARD LENGTH=1211
Glyma.01G152800	2.35434	0	0	0	0	0	0	0	0	0	NA	NA
Glyma.01G153000	1.3295	0	0	0	0	0	0	0	0	0	NA	AT1G31720.1|Symbols:|Protein of unknown function (DUF1218)|chr1:11356169-11356960 FORWARD LENGTH=194
Glyma.01G153300	3.13805	0	0	2.12466	0	-2.84401	0	0	0	0	UniRef100_B0L642 Abscisic acid 8'-hydroxylase n=1 Tax=Glycine max RepID=B0L642_SOYBN	AT4G19230.1|Symbols:CYP707A1|cytochrome P450, family 707, subfamily A, polypeptide 1|chr4:10521524-10523517 FORWARD LENGTH=467
Glyma.01G155600	1.47994	1.19116	1.10382	0	1.04971	0	0	0	0	0	UniRef100_G7K2N4 Lectin-domain containing receptor kinase A4.2 n=2 Tax=Medicago truncatula RepID=G7K2N4_MEDTR	AT5G06740.1|Symbols:|Concanavalin A-like lectin protein kinase family protein|chr5:2084094-2086052 FORWARD LENGTH=652
Glyma.01G156500	2.19805	0	0	0	0	0	0	0	0	0	NA	NA
Glyma.01G157400	1.2394	0	0	0	0	0	0	0	0	0	UniRef100_G7K2K6 Ring finger protein n=1 Tax=Medicago truncatula RepID=G7K2K6_MEDTR	AT1G76410.1|Symbols:ATL8|RING/U-box superfamily protein|chr1:28668915-28669472 FORWARD LENGTH=185
Glyma.01G158700	-1.87761	0	0	0	0	0	0	0	0	0	UniRef100_G7K185 Syntaxin-binding protein n=1 Tax=Medicago truncatula RepID=G7K185_MEDTR	AT4G35560.2|Symbols:|Transducin/WD40 repeat-like superfamily protein|chr4:16881562-16886878 FORWARD LENGTH=1050
Glyma.01G163000	1.24065	0	0	0	0	0	0	0	0	0	UniRef100_G7JXM9 Aspartic proteinase-like protein n=1 Tax=Medicago truncatula RepID=G7JXM9_MEDTR	AT2G17760.1|Symbols:|Eukaryotic aspartyl protease family protein|chr2:7713488-7716269 FORWARD LENGTH=513
Glyma.01G163400	-1.81364	-3.14599	-2.80073	-3.97201	-3.81317	0	0	0	0	0	NA	NA
Glyma.01G165200	-1.17204	0	0	0	0	0	0	0	0	0	UniRef100_K7K476 MLO-like protein n=2 Tax=Glycine max RepID=K7K476_SOYBN	AT1G11000.1|Symbols:MLO4, ATMLO4|Seven transmembrane MLO family protein|chr1:3671935-3675909 REVERSE LENGTH=573
Glyma.01G165500	1.99536	0	0	0	0	0	0	0	0	0	NA	NA
Glyma.01G166000	2.44985	1.48935	0	0	0	0	0	0	0	0	UniRef100_P93499 DnaJ-like protein (Fragment) n=1 Tax=Phaseolus vulgaris RepID=P93499_PHAVU	AT4G36040.1|Symbols:|Chaperone DnaJ-domain superfamily protein|chr4:17049708-17050193 REVERSE LENGTH=161
Glyma.01G171400	-1.0529	0	-1.11078	0	-1.14916	0	0	0	0	0	UniRef100_G7KF09 Cell division protease ftsH-like protein n=1 Tax=Medicago truncatula RepID=G7KF09_MEDTR	AT5G17760.1|Symbols:|P-loop containing nucleoside triphosphate hydrolases superfamily protein|chr5:5860591-5862301 REVERSE LENGTH=505
Glyma.01G172600	1.62632	1.72241	0	0	0	0	0	0	0	0	UniRef100_O48601 NADPH:isoflavone reductase n=1 Tax=Glycine max RepID=O48601_SOYBN	AT4G39230.1|Symbols:|NmrA-like negative transcriptional regulator family protein|chr4:18266024-18267604 REVERSE LENGTH=308
Glyma.01G175000	-1.07932	0	0	0	0	0	0	0	0	0	UniRef100_G7LEU4 Receptor protein kinase PERK1 n=1 Tax=Medicago truncatula RepID=G7LEU4_MEDTR	AT4G34440.1|Symbols:|Protein kinase superfamily protein|chr4:16466008-16468748 FORWARD LENGTH=670
Glyma.01G177400	1.38394	0	0	0	0	0	0	0	0	0	UniRef100_Q43449 G-box binding factor n=1 Tax=Glycine max RepID=Q43449_SOYBN	AT4G36730.1|Symbols:GBF1|G-box binding factor 1|chr4:17309850-17311752 REVERSE LENGTH=315
Glyma.01G178000	1.00659	0	0	0	0	0	0	0	0	0	UniRef100_G7KC60 BES1/BZR1-like protein n=2 Tax=Medicago truncatula RepID=G7KC60_MEDTR	AT1G75080.2|Symbols:BZR1|Brassinosteroid signalling positive regulator (BZR1) family protein|chr1:28185709-28187063 FORWARD LENGTH=336
Glyma.01G178300	2.07516	0	0	0	0	0	0	0	0	0	UniRef100_D6BCR2 Geranylgeranyl diphosphate synthase n=1 Tax=Corylus avellana RepID=D6BCR2_CORAV	AT2G18620.1|Symbols:|Terpenoid synthases superfamily protein|chr2:8078317-8079360 FORWARD LENGTH=347
Glyma.01G178500	1.9854	1.46736	1.21958	1.21534	0	0	0	0	0	0	UniRef100_G7KAV9 Coiled-coil domain-containing protein 109A n=1 Tax=Medicago truncatula RepID=G7KAV9_MEDTR	AT2G23790.1|Symbols:|Protein of unknown function (DUF607)|chr2:10125692-10127455 REVERSE LENGTH=336
Glyma.01G180500	1.32131	1.17001	0	0	0	0	0	0	0	0	NA	AT2G23690.1|Symbols:|unknown protein; FUNCTIONS IN: molecular_function unknown; INVOLVED IN: N-terminal protein myristoylation; LOCATED IN: cellular_component unknown; EXPRESSED IN: 7 plant structures; EXPRESSED DURING: petal differentiation and expansion stage; BEST Arabidopsis thaliana protein match is: unknown protein (TAIR:AT4G37240.1); Has 243 Blast hits to 243 proteins in 15 species: Archae…
Glyma.01G181900	-1.18445	-1.10423	0	0	-1.21878	0	0	0	0	0	UniRef100_O48925 CYP82C1p n=1 Tax=Glycine max RepID=O48925_SOYBN	AT4G31940.1|Symbols:CYP82C4|cytochrome P450, family 82, subfamily C, polypeptide 4|chr4:15452040-15453966 FORWARD LENGTH=524
Glyma.01G182400	1.17969	0	0	0	0	0	0	0	0	0	UniRef100_G7K9G5 Kinase-like protein n=1 Tax=Medicago truncatula RepID=G7K9G5_MEDTR	AT2G23450.1|Symbols:|Protein kinase superfamily protein|chr2:9988926-9991244 REVERSE LENGTH=708
Glyma.01G183200	2.66176	2.26132	3.03576	0	0	0	0	0	0	0	UniRef100_I1J938 Reticulon-like protein n=2 Tax=Glycine max RepID=I1J938_SOYBN	AT2G23640.1|Symbols:RTNLB13|Reticulan like protein B13|chr2:10057554-10059042 FORWARD LENGTH=206
Glyma.01G183300	2.01029	0	0	1.73878	0	-2.00175	0	0	0	0	UniRef100_W0M160 NBS-LRR protein n=1 Tax=Cicer arietinum RepID=W0M160_CICAR	AT5G66900.1|Symbols:|Disease resistance protein (CC-NBS-LRR class) family|chr5:26714931-26717757 REVERSE LENGTH=809
Glyma.01G185800	2.03241	0	0	0	0	-1.71686	0	0	0	0	UniRef100_Q43457 Heat shock transcription factor 34 n=1 Tax=Glycine max RepID=Q43457_SOYBN	AT4G36990.1|Symbols:HSF4, HSFB1, AT-HSFB1, ATHSF4|heat shock factor 4|chr4:17440660-17441706 FORWARD LENGTH=284
Glyma.01G190100	1.15239	0	0	0	0	0	0	0	0	0	UniRef100_Q0PJJ1 MYB transcription factor MYB112 n=1 Tax=Glycine max RepID=Q0PJJ1_SOYBN	AT4G37260.1|Symbols:MYB73, ATMYB73|myb domain protein 73|chr4:17540602-17541564 FORWARD LENGTH=320
Glyma.01G192700	2.18696	0	2.03056	0	0	0	0	0	0	0	NA	NA
Glyma.01G193600	1.98345	0	0	2.53875	0	-2.27332	0	0	0	0	UniRef100_Q9FVE8 Plasma membrane Ca2+-ATPase n=1 Tax=Glycine max RepID=Q9FVE8_SOYBN	AT4G37640.1|Symbols:ACA2|calcium ATPase 2|chr4:17683225-17686808 REVERSE LENGTH=1014
Glyma.01G195900	-1.02519	0	0	0	0	0	0	0	0	0	UniRef100_G7JF92 AP2-like ethylene-responsive transcription factor ANT n=1 Tax=Medicago truncatula RepID=G7JF92_MEDTR	AT4G37750.1|Symbols:ANT, DRG, CKC, CKC1|Integrase-type DNA-binding superfamily protein|chr4:17739782-17742189 FORWARD LENGTH=555
Glyma.01G200500	1.57033	1.24843	1.07437	1.03638	0	0	0	0	0	0	UniRef100_A8IDV8 Inositol-1,4,5-triphosphate-5-phosphatase n=1 Tax=Solanum lycopersicum RepID=A8IDV8_SOLLC	AT4G18010.2|Symbols:IP5PII|myo-inositol polyphosphate 5-phosphatase 2|chr4:9991194-9994099 REVERSE LENGTH=613
Glyma.01G202200	1.95528	0	1.71033	2.05362	0	-2.05372	0	0	0	0	UniRef100_B9IC91 BON association protein 1 n=1 Tax=Populus trichocarpa RepID=B9IC91_POPTR	AT2G45760.1|Symbols:BAP2, BAL|BON association protein 2|chr2:18847125-18847748 REVERSE LENGTH=207
Glyma.01G202700	1.27639	0	0	0	0	0	0	0	0	0	UniRef100_G7JYL0 Histone-lysine N-methyltransferase, H3 lysine-9 specific SUVH6 n=1 Tax=Medicago truncatula RepID=G7JYL0_MEDTR	AT2G22740.1|Symbols:SUVH6, SDG23|SU(VAR)3-9 homolog 6|chr2:9664256-9666628 REVERSE LENGTH=790
Glyma.01G203400	1.74062	1.80551	1.56707	0	0	-1.63954	0	0	0	0	UniRef100_Q5F305 Beta-amylase n=1 Tax=Glycine max RepID=Q5F305_SOYBN	AT4G17090.1|Symbols:CT-BMY, BAM3, BMY8|chloroplast beta-amylase|chr4:9605266-9607250 REVERSE LENGTH=548
Glyma.01G203500	1.77622	0	0	0	0	-1.83683	0	0	0	0	UniRef100_C6ZRN4 NAK-type protein kinase n=1 Tax=Glycine max RepID=C6ZRN4_SOYBN	AT5G47070.1|Symbols:|Protein kinase superfamily protein|chr5:19118683-19120528 REVERSE LENGTH=410
Glyma.01G204400	2.39663	2.54189	0	0	0	0	0	0	0	0	UniRef100_G7JYL9 Protein TIFY n=2 Tax=Medicago truncatula RepID=G7JYL9_MEDTR	AT1G74950.1|Symbols:JAZ2, TIFY10B|TIFY domain/Divergent CCT motif family protein|chr1:28148919-28150258 REVERSE LENGTH=249
Glyma.01G205800	1.27069	0	0	0	0	0	0	0	0	0	UniRef100_Q9FKF8 Emb|CAB87938.1 n=1 Tax=Arabidopsis thaliana RepID=Q9FKF8_ARATH	AT2G35658.1|Symbols:|unknown protein; FUNCTIONS IN: molecular_function unknown; INVOLVED IN: biological_process unknown; LOCATED IN: cellular_component unknown; BEST Arabidopsis thaliana protein match is: unknown protein (TAIR:AT4G16840.1); Has 30201 Blast hits to 17322 proteins in 780 species: Archae - 12; Bacteria - 1396; Metazoa - 17338; Fungi - 3422; Plants - 5037; Viruses - 0; Other Eukaryot…
Glyma.01G205900	1.98337	0	0	1.78497	0	0	0	0	0	0	UniRef100_G7JXH0 Lipase n=1 Tax=Medicago truncatula RepID=G7JXH0_MEDTR	AT4G16820.1|Symbols:PLA-I{beta]2|alpha/beta-Hydrolases superfamily protein|chr4:9467563-9469116 FORWARD LENGTH=517
Glyma.01G206600	2.16091	0	0	0	0	0	0	0	0	0	UniRef100_G8EVZ8 Ethylene response factor 11 n=1 Tax=Medicago sativa RepID=G8EVZ8_MEDSA	AT4G17500.1|Symbols:ATERF-1, ERF-1|ethylene responsive element binding factor 1|chr4:9759405-9760211 FORWARD LENGTH=268
Glyma.01G206700	1.54955	0	0	0	0	0	0	0	0	0	UniRef100_D9IXB2 ERF protein n=1 Tax=Glycine max RepID=D9IXB2_SOYBN	AT5G47230.1|Symbols:ERF5, ATERF-5, ATERF5|ethylene responsive element binding factor 5|chr5:19180072-19180974 FORWARD LENGTH=300
Glyma.01G208200	1.25352	0	0	0	0	0	0	0	0	0	UniRef100_G2XKY2 Tonoplast intrinsic protein n=1 Tax=Glycine soja RepID=G2XKY2_GLYSO	AT5G47450.1|Symbols:ATTIP2;3, TIP2;3, DELTA-TIP3|tonoplast intrinsic protein 2;3|chr5:19248509-19249466 REVERSE LENGTH=250
Glyma.01G211300	2.13174	2.031	2.3355	0	0	0	0	0	0	0	UniRef100_G7KG88 Pectinesterase n=2 Tax=Medicago truncatula RepID=G7KG88_MEDTR	AT1G62770.1|Symbols:|Plant invertase/pectin methylesterase inhibitor superfamily protein|chr1:23246085-23246836 REVERSE LENGTH=204
Glyma.01G212800	1.56093	0	0	1.36871	0	-1.9184	0	0	0	0	UniRef100_B9N3K8 ACT domain-containing family protein n=1 Tax=Populus trichocarpa RepID=B9N3K8_POPTR	AT1G12420.1|Symbols:ACR8|ACT domain repeat 8|chr1:4226673-4228917 REVERSE LENGTH=441
Glyma.01G215400	-1.10164	0	0	0	0	0	0	0	0	0	UniRef100_D2WK23 UDP-L-rhamnose synthase n=1 Tax=Gossypium hirsutum RepID=D2WK23_GOSHI	AT1G63000.1|Symbols:NRS/ER, UER1|nucleotide-rhamnose synthase/epimerase-reductase|chr1:23342510-23343859 FORWARD LENGTH=301
Glyma.01G215900	-1.39554	0	0	0	0	0	0	0	0	0	NA	AT4G23020.2|Symbols:|unknown protein; FUNCTIONS IN: molecular_function unknown; INVOLVED IN: biological_process unknown; LOCATED IN: cellular_component unknown; BEST Arabidopsis thaliana protein match is: unknown protein (TAIR:AT4G11780.1).|chr4:12066331-12068442 REVERSE LENGTH=452
Glyma.01G216000	2.94087	0	0	0	0	0	0	0	0	0	UniRef100_B3TPR9 CBF3 protein n=1 Tax=Glycine max RepID=B3TPR9_SOYBN	AT1G12610.1|Symbols:DDF1|Integrase-type DNA-binding superfamily protein|chr1:4290205-4290834 REVERSE LENGTH=209
Glyma.01G216600	2.61372	0	0	0	0	0	0	0	0	0	UniRef100_I1JA40 MATE efflux family protein n=1 Tax=Glycine max RepID=I1JA40_SOYBN	AT4G23030.1|Symbols:|MATE efflux family protein|chr4:12072857-12074365 FORWARD LENGTH=502
Glyma.01G222600	1.12997	1.08969	0	0	0	0	0	0	0	0	NA	AT5G41590.1|Symbols:|Protein of unknown function (DUF567)|chr5:16632221-16633896 REVERSE LENGTH=221
Glyma.01G223400	1.12813	0	1.04774	1.22187	1.38479	0	0	0	0	0	UniRef100_Q9SH64 F22C12.10 n=1 Tax=Arabidopsis thaliana RepID=Q9SH64_ARATH	AT1G64140.1|Symbols:|BEST Arabidopsis thaliana protein match is: loricrin-related (TAIR:AT5G64550.1); Has 3596 Blast hits to 2004 proteins in 150 species: Archae - 0; Bacteria - 54; Metazoa - 1597; Fungi - 38; Plants - 513; Viruses - 9; Other Eukaryotes - 1385 (source: NCBI BLink).|chr1:23804069-23806009 REVERSE LENGTH=646
Glyma.01G223600	1.14977	0	0	0	0	0	0	0	0	0	UniRef100_G7KAQ3 Na+/H+ antiporter-like protein n=1 Tax=Medicago truncatula RepID=G7KAQ3_MEDTR	AT5G41610.1|Symbols:ATCHX18, CHX18|cation/H+ exchanger 18|chr5:16638554-16641146 REVERSE LENGTH=810
Glyma.01G223700	1.43328	0	0	0	0	0	0	0	0	0	UniRef100_F4I5B1 Intracellular protein transport protein USO1-like protein n=2 Tax=Arabidopsis thaliana RepID=F4I5B1_ARATH	AT5G41620.1|Symbols:|FUNCTIONS IN: molecular_function unknown; INVOLVED IN: biological_process unknown; LOCATED IN: chloroplast, plasma membrane; EXPRESSED IN: 9 plant structures; EXPRESSED DURING: 6 growth stages; BEST Arabidopsis thaliana protein match is: intracellular protein transport protein USO1-related (TAIR:AT1G64180.1); Has 30201 Blast hits to 17322 proteins in 780 species: Archae - 12;…
Glyma.01G224600	1.74619	0	0	0	0	0	0	0	0	0	UniRef100_Q9FQZ4 Avr9/Cf-9 rapidly elicited protein 194 n=1 Tax=Nicotiana tabacum RepID=Q9FQZ4_TOBAC	AT5G41810.2|Symbols:|unknown protein; BEST Arabidopsis thaliana protein match is: unknown protein (TAIR:AT1G64340.1); Has 514 Blast hits to 437 proteins in 98 species: Archae - 0; Bacteria - 21; Metazoa - 115; Fungi - 53; Plants - 52; Viruses - 5; Other Eukaryotes - 268 (source: NCBI BLink).|chr5:16738302-16739474 FORWARD LENGTH=279
Glyma.01G224700	-1.78698	-1.95517	-2.02853	-1.87101	-1.4633	0	0	0	0	0	UniRef100_D7UPM8 WD40 repeat nucleoporin similar to SEH1 n=1 Tax=Lotus japonicus RepID=D7UPM8_LOTJA	AT1G64350.1|Symbols:SEH1H|Transducin/WD40 repeat-like superfamily protein|chr1:23881582-23883073 FORWARD LENGTH=326
Glyma.01G224800	2.66344	0	0	0	0	0	0	0	0	0	UniRef100_A7LHF9 WRKY12 (Fragment) n=1 Tax=Glycine max RepID=A7LHF9_SOYBN	AT4G11070.1|Symbols:WRKY41, AtWRKY41|WRKY family transcription factor|chr4:6759303-6760763 FORWARD LENGTH=313
Glyma.01G224900	1.56714	1.00547	0	0	0	0	0	0	-1.41263	0	UniRef100_E4W697 Transcription factor MYB363 n=1 Tax=Glycine max RepID=E4W697_SOYBN	AT2G46410.1|Symbols:CPC|Homeodomain-like superfamily protein|chr2:19049315-19050185 REVERSE LENGTH=94
Glyma.01G225000	1.9766	0	0	0	0	0	0	0	0	0	UniRef100_C9WA67 AP2 domain-containing transcription factor 9 n=1 Tax=Glycine max RepID=C9WA67_SOYBN	AT1G64380.1|Symbols:|Integrase-type DNA-binding superfamily protein|chr1:23890981-23891988 REVERSE LENGTH=335
Glyma.01G225100	1.53755	1.77826	1.30137	0	0	0	0	0	0	0	UniRef100_G7KAL2 Protein phosphatase 2C n=1 Tax=Medicago truncatula RepID=G7KAL2_MEDTR	AT2G29380.1|Symbols:HAI3|highly ABA-induced PP2C gene 3|chr2:12608855-12610124 FORWARD LENGTH=362
Glyma.01G225600	1.82469	2.12255	0	0	0	0	0	0	0	0	NA	AT1G64405.1|Symbols:|unknown protein; Has 13 Blast hits to 13 proteins in 7 species: Archae - 0; Bacteria - 0; Metazoa - 0; Fungi - 0; Plants - 13; Viruses - 0; Other Eukaryotes - 0 (source: NCBI BLink).|chr1:23923800-23924156 FORWARD LENGTH=118
Glyma.01G229200	1.19496	0	1.97612	0	0	0	0	0	0	0	UniRef100_G7K6I5 GTP pyrophosphokinase n=1 Tax=Medicago truncatula RepID=G7K6I5_MEDTR	AT1G54130.1|Symbols:RSH3, AT-RSH3, ATRSH3|RELA/SPOT homolog 3|chr1:20211177-20213761 FORWARD LENGTH=715
Glyma.01G231000	2.46418	0	0	2.23032	0	0	0	0	0	0	UniRef100_B9GX15 AP2 domain-containing transcription factor family protein n=1 Tax=Populus trichocarpa RepID=B9GX15_POPTR	AT1G71450.1|Symbols:|Integrase-type DNA-binding superfamily protein|chr1:26927088-26927639 FORWARD LENGTH=183
Glyma.01G231500	-2.28262	0	0	0	0	0	0	0	0	0	UniRef100_G7K7Y9 Pentatricopeptide repeat-containing protein n=1 Tax=Medicago truncatula RepID=G7K7Y9_MEDTR	AT1G71490.1|Symbols:|Tetratricopeptide repeat (TPR)-like superfamily protein|chr1:26933326-26935371 REVERSE LENGTH=681
Glyma.01G232200	-1.95954	0	0	0	0	0	0	0	0	0	UniRef100_G7K979 2-succinylbenzoate-CoA ligase n=1 Tax=Medicago truncatula RepID=G7K979_MEDTR	AT1G20560.1|Symbols:AAE1|acyl activating enzyme 1|chr1:7119927-7121730 REVERSE LENGTH=556
Glyma.01G235000	-2.34658	0	0	0	0	0	0	0	0	0	UniRef100_B9NBN8 Protease inhibitor/seed storage/lipid transfer family protein n=1 Tax=Populus trichocarpa RepID=B9NBN8_POPTR	AT3G22620.1|Symbols:|Bifunctional inhibitor/lipid-transfer protein/seed storage 2S albumin superfamily protein|chr3:8008615-8009415 FORWARD LENGTH=203
Glyma.01G235100	-4.2064	-4.58671	-4.61128	-2.8324	-2.25858	0	0	0	0	0	UniRef100_F4JIG1 Bifunctional inhibitor/lipid-transfer protein/seed storage 2S albumin superfamily protein n=1 Tax=Arabidopsis thaliana RepID=F4JIG1_ARATH	AT4G14805.1|Symbols:|Bifunctional inhibitor/lipid-transfer protein/seed storage 2S albumin superfamily protein|chr4:8502374-8503199 REVERSE LENGTH=219
Glyma.01G239500	1.07672	1.35967	0	0	0	0	0	0	0	0	UniRef100_Q5NUF4 2-hydroxyisoflavanone dehydratase n=1 Tax=Glycyrrhiza echinata RepID=HIDM_GLYEC	AT1G47480.1|Symbols:|alpha/beta-Hydrolases superfamily protein|chr1:17417623-17419296 FORWARD LENGTH=314
Glyma.01G240300	1.4819	0	0	0	0	0	0	0	0	0	UniRef100_I1JAV9 Pectinesterase n=1 Tax=Glycine max RepID=I1JAV9_SOYBN	AT1G11580.1|Symbols:ATPMEPCRA, PMEPCRA|methylesterase PCR A|chr1:3888730-3890649 FORWARD LENGTH=557
Glyma.01G241200	1.77121	0	0	0	0	-1.03682	0	0	0	0	NA	AT1G10020.1|Symbols:|Protein of unknown function (DUF1005)|chr1:3269939-3271732 REVERSE LENGTH=461
Glyma.01G242100	1.20726	2.16748	0	0	0	0	0	0	0	0	NA	AT4G33800.1|Symbols:|unknown protein; Has 30201 Blast hits to 17322 proteins in 780 species: Archae - 12; Bacteria - 1396; Metazoa - 17338; Fungi - 3422; Plants - 5037; Viruses - 0; Other Eukaryotes - 2996 (source: NCBI BLink).|chr4:16210404-16211307 REVERSE LENGTH=170
Glyma.02G000400	1.85668	1.16598	0	0	0	0	0	0	0	0	UniRef100_G7JWJ0 Cysteine-rich receptor-like protein kinase n=1 Tax=Medicago truncatula RepID=G7JWJ0_MEDTR	AT2G23770.1|Symbols:|protein kinase family protein / peptidoglycan-binding LysM domain-containing protein|chr2:10120242-10122080 REVERSE LENGTH=612
Glyma.02G000500	1.02867	0	0	0	0	0	0	0	0	0	UniRef100_K7K5Q4 Auxin-induced protein n=1 Tax=Glycine max RepID=K7K5Q4_SOYBN	AT5G43700.1|Symbols:ATAUX2-11, IAA4|AUX/IAA transcriptional regulator family protein|chr5:17550465-17551206 FORWARD LENGTH=186
Glyma.02G000700	-1.28251	0	-1.23574	0	0	0	0	0	0	0	UniRef100_E2FKH2 Sieve element occlusion a n=1 Tax=Glycine max RepID=E2FKH2_SOYBN	AT3G01680.1|Symbols:|CONTAINS InterPro DOMAIN/s: Mediator complex subunit Med28 (InterPro:IPR021640); BEST Arabidopsis thaliana protein match is: unknown protein (TAIR:AT3G01670.1); Has 122 Blast hits to 112 proteins in 13 species: Archae - 0; Bacteria - 0; Metazoa - 0; Fungi - 0; Plants - 122; Viruses - 0; Other Eukaryotes - 0 (source: NCBI BLink).|chr3:252033-255246 FORWARD LENGTH=740
Glyma.02G002000	1.76483	1.70243	0	0	1.07011	0	0	0	0	0	UniRef100_B9HKC1 Albino or pale green mutant 1 family protein n=1 Tax=Populus trichocarpa RepID=B9HKC1_POPTR	AT3G63410.1|Symbols:APG1, VTE3, IEP37, E37|S-adenosyl-L-methionine-dependent methyltransferases superfamily protein|chr3:23415816-23417002 REVERSE LENGTH=338
Glyma.02G002100	2.2429	0	0	0	0	0	0	0	0	0	UniRef100_Q43447 Calmodulin n=1 Tax=Glycine max RepID=Q43447_SOYBN	AT4G14640.1|Symbols:CAM8, AtCML8|calmodulin 8|chr4:8397800-8399996 FORWARD LENGTH=151
Glyma.02G007400	2.3653	0	0	0	0	0	0	0	0	0	UniRef100_D8V5S2 Class II chitinase n=1 Tax=Arachis hypogaea RepID=D8V5S2_ARAHY	AT1G02360.1|Symbols:|Chitinase family protein|chr1:472138-473116 REVERSE LENGTH=272
Glyma.02G008000	1.48486	1.05364	1.11789	0	0	0	0	0	0	0	UniRef100_G7IBR0 ABC transporter B family member n=1 Tax=Medicago truncatula RepID=G7IBR0_MEDTR	AT2G47000.1|Symbols:MDR4, PGP4, ABCB4, ATPGP4|ATP binding cassette subfamily B4|chr2:19310008-19314750 REVERSE LENGTH=1286
Glyma.02G009100	1.68485	0	0	0	0	0	0	0	0	0	UniRef100_O82469 Protein phosphatase-2C n=1 Tax=Mesembryanthemum crystallinum RepID=O82469_MESCR	AT3G62260.2|Symbols:|Protein phosphatase 2C family protein|chr3:23038516-23040391 REVERSE LENGTH=384
Glyma.02G013100	1.87108	0	0	0	0	0	0	0	0	0	UniRef100_G7IDR7 Universal stress protein A-like protein n=1 Tax=Medicago truncatula RepID=G7IDR7_MEDTR	AT3G62550.1|Symbols:|Adenine nucleotide alpha hydrolases-like superfamily protein|chr3:23136194-23137074 FORWARD LENGTH=162
Glyma.02G013700	1.37027	0	0	0	0	-1.58722	0	0	0	0	UniRef100_G7IDS8 Lipase n=1 Tax=Medicago truncatula RepID=G7IDS8_MEDTR	AT1G02660.1|Symbols:|alpha/beta-Hydrolases superfamily protein|chr1:572187-574746 REVERSE LENGTH=713
Glyma.02G014300	2.46648	0	0	2.42728	0	0	0	0	0	0	UniRef100_B6SJT6 Long cell-linked locus protein n=1 Tax=Zea mays RepID=B6SJT6_MAIZE	AT5G38700.1|Symbols:|unknown protein; FUNCTIONS IN: molecular_function unknown; INVOLVED IN: biological_process unknown; LOCATED IN: mitochondrion; EXPRESSED IN: 10 plant structures; EXPRESSED DURING: LP.04 four leaves visible, LP.10 ten leaves visible, petal differentiation and expansion stage, LP.08 eight leaves visible, LP.12 twelve leaves visible; BEST Arabidopsis thaliana protein match is: u…
Glyma.02G016100	1.63113	0	0	0	-1.46694	0	0	0	0	0	UniRef100_D9ICY5 ERF protein n=1 Tax=Glycine max RepID=D9ICY5_SOYBN	AT3G16770.1|Symbols:RAP2.3, ATEBP, ERF72, EBP|ethylene-responsive element binding protein|chr3:5705784-5706768 FORWARD LENGTH=248
Glyma.02G016400	-1.07742	0	0	0	0	0	0	0	0	0	UniRef100_B9I9P6 Endo-1 family protein n=1 Tax=Populus trichocarpa RepID=B9I9P6_POPTR	AT4G02290.1|Symbols:AtGH9B13, GH9B13|glycosyl hydrolase 9B13|chr4:1002654-1005125 REVERSE LENGTH=516
Glyma.02G017200	1.20562	1.27707	1.61303	0	0	0	0	0	0	0	UniRef100_G7IF43 Poly n=1 Tax=Medicago truncatula RepID=G7IF43_MEDTR	AT4G02390.1|Symbols:APP, PARP1, ATPARP1, PP|poly(ADP-ribose) polymerase|chr4:1050104-1053960 FORWARD LENGTH=637
Glyma.02G021300	2.00467	0	0	0	0	0	0	0	0	0	NA	NA
Glyma.02G021400	1.53697	0	0	1.16145	0	0	0	0	0	0	UniRef100_Q5KSB6 Hypersensitive-induced response protein n=1 Tax=Lotus japonicus RepID=Q5KSB6_LOTJA	AT5G62740.1|Symbols:HIR1, ATHIR1|SPFH/Band 7/PHB domain-containing membrane-associated protein family|chr5:25201320-25202535 FORWARD LENGTH=286
Glyma.02G023500	1.82712	0	1.82519	0	0	0	0	0	0	0	UniRef100_G7K8E9 DnaJ homolog subfamily B member n=1 Tax=Medicago truncatula RepID=G7K8E9_MEDTR	AT3G08910.1|Symbols:|DNAJ heat shock family protein|chr3:2710402-2711811 REVERSE LENGTH=323
Glyma.02G023800	1.5881	0	0	0	0	0	0	0	0	0	UniRef100_C6ZS34 TIR-NBS-LRR type disease resistance protein n=1 Tax=Glycine max RepID=C6ZS34_SOYBN	AT2G20142.1|Symbols:|Toll-Interleukin-Resistance (TIR) domain family protein|chr2:8695387-8696566 FORWARD LENGTH=313
Glyma.02G023900	2.01899	0	0	0	0	0	0	0	0	0	UniRef100_C6ZS34 TIR-NBS-LRR type disease resistance protein n=1 Tax=Glycine max RepID=C6ZS34_SOYBN	AT1G72950.1|Symbols:|Disease resistance protein (TIR-NBS class)|chr1:27444585-27445814 FORWARD LENGTH=379
Glyma.02G024200	2.47703	0	0	0	0	0	0	0	0	0	UniRef100_Q0WQH3 Actin cross-linking protein n=2 Tax=Arabidopsis thaliana RepID=Q0WQH3_ARATH	AT1G27100.1|Symbols:|Actin cross-linking protein|chr1:9407557-9411074 REVERSE LENGTH=519
Glyma.02G029200	1.67279	1.66605	0	0	0	0	0	0	0	0	UniRef100_G7K5I2 WD repeat-containing protein-like protein n=1 Tax=Medicago truncatula RepID=G7K5I2_MEDTR	AT1G24130.1|Symbols:|Transducin/WD40 repeat-like superfamily protein|chr1:8534183-8535430 REVERSE LENGTH=415
Glyma.02G034000	1.49341	2.06111	1.96643	0	0	0	0	0	0	0	UniRef100_C7A2A0 Mitochondrial benzaldehyde dehydrogenase n=1 Tax=Antirrhinum majus RepID=C7A2A0_ANTMA	AT1G23800.1|Symbols:ALDH2B7, ALDH2B|aldehyde dehydrogenase 2B7|chr1:8412238-8414804 REVERSE LENGTH=534
Glyma.02G034200	1.89929	0	0	1.87129	0	0	0	0	0	0	UniRef100_G7K1E9 U-box domain containing protein n=1 Tax=Medicago truncatula RepID=G7K1E9_MEDTR	AT1G60190.1|Symbols:|ARM repeat superfamily protein|chr1:22198403-22200463 FORWARD LENGTH=686
Glyma.02G035200	2.404	0	0	0	0	0	0	0	0	0	NA	AT1G70420.1|Symbols:|Protein of unknown function (DUF1645)|chr1:26539840-26540658 REVERSE LENGTH=272
Glyma.02G037100	1.24377	1.1354	0	0	0	0	0	0	0	0	UniRef100_G7K057 Cysteine-rich receptor-like protein kinase n=1 Tax=Medicago truncatula RepID=G7K057_MEDTR	AT1G70520.1|Symbols:CRK2|cysteine-rich RLK (RECEPTOR-like protein kinase) 2|chr1:26584888-26587334 REVERSE LENGTH=649
Glyma.02G037200	1.37206	1.31149	1.2615	0	0	0	0	0	0	0	UniRef100_Q9CAL2 Cysteine-rich receptor-like protein kinase 3 n=1 Tax=Arabidopsis thaliana RepID=CRK3_ARATH	AT1G70530.1|Symbols:CRK3|cysteine-rich RLK (RECEPTOR-like protein kinase) 3|chr1:26588750-26591379 REVERSE LENGTH=646
Glyma.02G039700	1.09514	0	0	0	0	0	0	0	0	0	NA	NA
Glyma.02G039900	2.24143	2.89687	0	0	0	0	0	0	0	0	UniRef100_G7ILG9 Lysine ketoglutarate reductase trans-splicing-like protein n=1 Tax=Medicago truncatula RepID=G7ILG9_MEDTR	AT1G11170.1|Symbols:|Protein of unknown function (DUF707)|chr1:3741724-3744459 FORWARD LENGTH=438
Glyma.02G040700	2.03169	0	0	0	0	0	0	0	0	0	UniRef100_G7JXQ1 Mitochondrial 2-oxoglutarate/malate carrier protein n=1 Tax=Medicago truncatula RepID=G7JXQ1_MEDTR	AT2G22500.1|Symbols:UCP5, ATPUMP5, DIC1|uncoupling protein 5|chr2:9563531-9564472 REVERSE LENGTH=313
Glyma.02G040800	2.79117	0	0	0	0	0	0	0	0	0	NA	NA
Glyma.02G041500	-4.59242	-2.15076	-3.01244	-3.41099	-3.30409	0	0	0	0	0	UniRef100_E3NYP9 Short vegetative phase-like protein n=3 Tax=Glycine max RepID=E3NYP9_SOYBN	AT2G22540.1|Symbols:SVP, AGL22|K-box region and MADS-box transcription factor family protein|chr2:9580417-9583603 FORWARD LENGTH=240
Glyma.02G042400	-1.6424	0	0	0	0	0	0	0	0	0	UniRef100_G7LA71 Adipocyte plasma membrane-associated protein n=1 Tax=Medicago truncatula RepID=G7LA71_MEDTR	AT3G51440.1|Symbols:|Calcium-dependent phosphotriesterase superfamily protein|chr3:19089114-19090537 FORWARD LENGTH=371
Glyma.02G042500	2.33191	2.56598	0	0	0	0	0	0	0	0	UniRef100_Q9SDY6 Chitinase class I n=2 Tax=Glycine max RepID=Q9SDY6_SOYBN	AT3G12500.1|Symbols:ATHCHIB, PR3, PR-3, CHI-B, B-CHI, HCHIB|basic chitinase|chr3:3962501-3963984 REVERSE LENGTH=335
Glyma.02G043500	1.57362	0	1.53509	0	0	0	0	0	0	0	UniRef100_G7LA96 F-box family protein n=1 Tax=Medicago truncatula RepID=G7LA96_MEDTR	AT2G17030.1|Symbols:|F-box family protein with a domain of unknown function (DUF295)|chr2:7399108-7400650 FORWARD LENGTH=407
Glyma.02G044400	-2.35631	-3.80164	-4.15767	0	0	0	0	0	0	0	NA	NA
Glyma.02G044500	-3.34202	-2.89896	-3.73528	-3.37038	-3.00787	0	0	0	0	0	UniRef100_B9HVV6 Germin-like protein 1 n=1 Tax=Populus trichocarpa RepID=B9HVV6_POPTR	AT1G18980.1|Symbols:|RmlC-like cupins superfamily protein|chr1:6557364-6558026 REVERSE LENGTH=220
Glyma.02G044600	-2.44552	0	0	0	0	0	0	0	0	0	UniRef100_G7LB43 Protein kinase 2A n=1 Tax=Medicago truncatula RepID=G7LB43_MEDTR	AT5G54380.1|Symbols:THE1|protein kinase family protein|chr5:22077313-22079880 REVERSE LENGTH=855
Glyma.02G046600	1.79313	0	0	0	0	0	0	0	0	0	UniRef100_G7LC07 Histidine kinase n=1 Tax=Medicago truncatula RepID=G7LC07_MEDTR	AT2G17820.1|Symbols:ATHK1, AHK1, HK1|histidine kinase 1|chr2:7743133-7748013 REVERSE LENGTH=1207
Glyma.02G052300	3.18426	0	0	0	0	0	0	0	0	0	UniRef100_T2DLH1 Epoxide hydrolase 2-like protein n=1 Tax=Phaseolus vulgaris RepID=T2DLH1_PHAVU	AT3G51000.1|Symbols:|alpha/beta-Hydrolases superfamily protein|chr3:18945258-18946499 REVERSE LENGTH=323
Glyma.02G059100	1.358	2.07009	1.72821	1.42904	1.11881	0	0	0	0	0	NA	AT2G18630.1|Symbols:|Protein of unknown function (DUF677)|chr2:8081154-8082496 FORWARD LENGTH=393
Glyma.02G059200	1.38207	1.36556	1.13914	0	0	0	0	0	0	0	UniRef100_G7LFI5 Coiled-coil domain-containing protein n=1 Tax=Medicago truncatula RepID=G7LFI5_MEDTR	AT2G23790.1|Symbols:|Protein of unknown function (DUF607)|chr2:10125692-10127455 REVERSE LENGTH=336
Glyma.02G059600	1.48286	0	0	-1.83701	0	0	0	0	0	0	UniRef100_B9HEM5 Calmodulin-like gene family protein n=1 Tax=Populus trichocarpa RepID=B9HEM5_POPTR	AT3G50770.1|Symbols:CML41|calmodulin-like 41|chr3:18873987-18874604 FORWARD LENGTH=205
Glyma.02G060900	2.26534	0	0	0	0	0	0	0	0	0	NA	AT2G23690.1|Symbols:|unknown protein; FUNCTIONS IN: molecular_function unknown; INVOLVED IN: N-terminal protein myristoylation; LOCATED IN: cellular_component unknown; EXPRESSED IN: 7 plant structures; EXPRESSED DURING: petal differentiation and expansion stage; BEST Arabidopsis thaliana protein match is: unknown protein (TAIR:AT4G37240.1); Has 243 Blast hits to 243 proteins in 15 species: Archae…
Glyma.02G066400	-1.08357	-1.27323	-1.87653	-1.93569	-1.64097	0	0	0	0	0	UniRef100_C6TIG2 Cytochrome b-c1 complex subunit Rieske, mitochondrial n=1 Tax=Glycine max RepID=C6TIG2_SOYBN	AT5G13430.1|Symbols:|Ubiquinol-cytochrome C reductase iron-sulfur subunit|chr5:4305414-4307399 REVERSE LENGTH=272
Glyma.02G069100	-1.04156	-1.10924	-1.11987	-1.19264	-2.81132	0	0	0	0	0	UniRef100_V5N8L7 Omega-hydroxypalmitate O-feruloyl transferase n=1 Tax=Phaseolus vulgaris RepID=V5N8L7_PHAVU	AT1G65450.1|Symbols:|HXXXD-type acyl-transferase family protein|chr1:24315875-24318895 FORWARD LENGTH=450
Glyma.02G070600	2.01562	0	1.36033	0	2.13616	0	0	0	0	0	UniRef100_B2ZGR5 NAC domain protein n=1 Tax=Glycine max RepID=B2ZGR5_SOYBN	AT5G18270.1|Symbols:ANAC087|Arabidopsis NAC domain containing protein 87|chr5:6041241-6042743 REVERSE LENGTH=335
Glyma.02G072200	-1.59376	0	0	0	0	0	0	0	0	0	UniRef100_I1JD54 Glutamate dehydrogenase n=1 Tax=Glycine max RepID=I1JD54_SOYBN	AT5G18170.1|Symbols:GDH1|glutamate dehydrogenase 1|chr5:6006172-6008248 FORWARD LENGTH=411
Glyma.02G072800	2.20633	0	0	0	0	0	0	0	0	0	UniRef100_A9Y0K8 ERN2 n=1 Tax=Medicago truncatula RepID=A9Y0K8_MEDTR	AT5G19790.1|Symbols:RAP2.11|related to AP2 11|chr5:6689271-6690032 REVERSE LENGTH=253
Glyma.02G073700	1.29357	1.66707	1.15685	0	0	0	0	0	0	0	UniRef100_Q39822 Pip1 protein n=1 Tax=Glycine max RepID=Q39822_SOYBN	AT2G37170.1|Symbols:PIP2B, PIP2;2|plasma membrane intrinsic protein 2|chr2:15613624-15614791 REVERSE LENGTH=285
Glyma.02G074800	-2.67408	0	0	0	0	0	0	0	0	0	UniRef100_G7IAF8 Protein SCARECROW n=1 Tax=Medicago truncatula RepID=G7IAF8_MEDTR	AT1G14920.1|Symbols:GAI, RGA2|GRAS family transcription factor family protein|chr1:5149414-5151015 FORWARD LENGTH=533
Glyma.02G075600	1.36697	0	0	0	0	0	0	0	0	0	UniRef100_K7K6Z0 Serine/threonine-protein kinase n=1 Tax=Glycine max RepID=K7K6Z0_SOYBN	AT1G34300.1|Symbols:|lectin protein kinase family protein|chr1:12503450-12505939 FORWARD LENGTH=829
Glyma.02G077300	4.32814	4.33022	3.88878	3.69807	3.3029	0	0	0	0	0	NA	AT1G71780.1|Symbols:|unknown protein; FUNCTIONS IN: molecular_function unknown; INVOLVED IN: biological_process unknown; LOCATED IN: endoplasmic reticulum; EXPRESSED IN: 25 plant structures; EXPRESSED DURING: 15 growth stages; Has 34 Blast hits to 34 proteins in 11 species: Archae - 0; Bacteria - 0; Metazoa - 0; Fungi - 0; Plants - 34; Viruses - 0; Other Eukaryotes - 0 (source: NCBI BLink).|chr1:…
Glyma.02G077500	-1.12042	0	0	0	0	0	0	0	0	0	UniRef100_Q9M9H0 F14O23.14 n=1 Tax=Arabidopsis thaliana RepID=Q9M9H0_ARATH	AT1G71760.2|Symbols:|unknown protein; FUNCTIONS IN: molecular_function unknown; INVOLVED IN: biological_process unknown; LOCATED IN: cellular_component unknown; EXPRESSED IN: shoot apex, embryo, leaf whorl, flower, seed; EXPRESSED DURING: F mature embryo stage, petal differentiation and expansion stage, E expanded cotyledon stage, D bilateral stage; Has 84 Blast hits to 84 proteins in 35 species:…
Glyma.02G081400	1.97118	0	0	0	0	0	0	0	0	0	NA	AT1G18740.1|Symbols:|Protein of unknown function (DUF793)|chr1:6464125-6465273 FORWARD LENGTH=382
Glyma.02G081900	-1.38015	0	0	0	0	0	0	0	0	0	UniRef100_G7KHQ6 Auxin-induced protein 5NG4 n=1 Tax=Medicago truncatula RepID=G7KHQ6_MEDTR	AT1G43650.1|Symbols:|nodulin MtN21 /EamA-like transporter family protein|chr1:16443861-16446814 REVERSE LENGTH=343
Glyma.02G082500	-1.16974	0	0	0	0	0	0	0	0	0	UniRef100_G7ID02 Nodulin-like protein n=1 Tax=Medicago truncatula RepID=G7ID02_MEDTR	AT3G43660.1|Symbols:|Vacuolar iron transporter (VIT) family protein|chr3:15565332-15565928 FORWARD LENGTH=198
Glyma.02G083100	-1.22778	0	0	0	0	0	0	0	0	0	UniRef100_Q0GPF5 BZIP transcription factor bZIP131 n=2 Tax=Glycine max RepID=Q0GPF5_SOYBN	AT1G43700.1|Symbols:VIP1, SUE3|VIRE2-interacting protein 1|chr1:16484352-16486017 FORWARD LENGTH=341
Glyma.02G083200	-1.14558	0	0	0	0	0	0	0	0	0	UniRef100_M8CXB0 Abscisic acid 8'-hydroxylase 1 n=1 Tax=Aegilops tauschii RepID=M8CXB0_AEGTA	AT5G45340.1|Symbols:CYP707A3|cytochrome P450, family 707, subfamily A, polypeptide 3|chr5:18368977-18370909 REVERSE LENGTH=463
Glyma.02G087400	2.00507	1.68432	2.40367	1.53513	1.36876	0	0	0	0	0	UniRef100_D5L0Z6 AP2 domain class transcription factor n=1 Tax=Malus domestica RepID=D5L0Z6_MALDO	AT2G28550.2|Symbols:RAP2.7, TOE1|related to AP2.7|chr2:12226444-12228251 REVERSE LENGTH=381
Glyma.02G091400	-2.4146	-3.77612	-3.14903	-4.28395	-3.21016	0	0	0	0	0	UniRef100_G7KW42 Metal ion binding protein n=1 Tax=Medicago truncatula RepID=G7KW42_MEDTR	AT5G17450.1|Symbols:HIPP21|Heavy metal transport/detoxification superfamily protein|chr5:5755386-5756743 FORWARD LENGTH=149
Glyma.02G093200	7.34356	7.4019	7.9183	7.4437	7.29004	0	0	0	0	0	UniRef100_D2D321 Heat shock protein 70 n=1 Tax=Gossypium hirsutum RepID=D2D321_GOSHI	AT3G12580.1|Symbols:HSP70, ATHSP70|heat shock protein 70|chr3:3991487-3993689 REVERSE LENGTH=650
Glyma.02G093300	-3.34551	-3.43719	-3.79344	0	0	0	0	0	0	0	UniRef100_G7KSA6 Ribosome biogenesis protein BRX1-like protein n=1 Tax=Medicago truncatula RepID=G7KSA6_MEDTR	AT3G15460.1|Symbols:|Ribosomal RNA processing Brix domain protein|chr3:5214279-5216188 REVERSE LENGTH=315
Glyma.02G097100	1.89066	0	0	0	0	0	0	0	0	0	NA	AT5G14090.1|Symbols:|unknown protein; Has 56 Blast hits to 56 proteins in 18 species: Archae - 0; Bacteria - 0; Metazoa - 0; Fungi - 2; Plants - 46; Viruses - 0; Other Eukaryotes - 8 (source: NCBI BLink).|chr5:4547230-4549214 FORWARD LENGTH=358
Glyma.02G100000	1.1798	0	0	0	0	0	0	0	0	0	UniRef100_G7JX40 Serine/threonine protein kinase SNT7 n=1 Tax=Medicago truncatula RepID=G7JX40_MEDTR	AT1G68830.1|Symbols:STN7|STT7 homolog STN7|chr1:25872654-25875473 REVERSE LENGTH=562
Glyma.02G100300	3.14212	0	0	0	0	0	0	0	0	0	UniRef100_B2ZHZ5 Stress-induced receptor-like kinase n=1 Tax=Glycine max RepID=B2ZHZ5_SOYBN	AT5G38280.1|Symbols:PR5K|PR5-like receptor kinase|chr5:15293325-15295838 REVERSE LENGTH=665
Glyma.02G100400	1.93396	0	0	0	0	0	0	0	0	0	UniRef100_G7KJM2 Kinase-like protein n=1 Tax=Medicago truncatula RepID=G7KJM2_MEDTR	AT1G66920.2|Symbols:|Protein kinase superfamily protein|chr1:24965410-24967432 REVERSE LENGTH=617
Glyma.02G102200	1.35714	0	0	0	0	0	0	0	0	0	NA	NA
Glyma.02G105300	-2.08369	0	0	0	0	0	0	0	0	0	UniRef100_G7LH03 Glucosyltransferase n=1 Tax=Medicago truncatula RepID=G7LH03_MEDTR	AT4G34131.1|Symbols:UGT73B3|UDP-glucosyl transferase 73B3|chr4:16343268-16344713 REVERSE LENGTH=481
Glyma.02G107400	-2.06694	0	0	0	0	0	0	0	0	0	NA	AT1G69588.1|Symbols:CLE45|CLAVATA3/ESR-RELATED 45|chr1:26178150-26178524 FORWARD LENGTH=124
Glyma.02G107600	-2.47169	-2.22342	-2.09997	0	0	0	0	0	0	0	UniRef100_G7KF85 Histone-lysine N-methyltransferase MLL5 n=1 Tax=Medicago truncatula RepID=G7KF85_MEDTR	AT5G22260.1|Symbols:MS1|RING/FYVE/PHD zinc finger superfamily protein|chr5:7367707-7370192 REVERSE LENGTH=672
Glyma.02G111000	-1.12284	0	0	0	0	0	0	0	0	0	UniRef100_G7JWH6 Transmembrane emp24 domain-containing protein n=1 Tax=Medicago truncatula RepID=G7JWH6_MEDTR	AT1G26690.1|Symbols:|emp24/gp25L/p24 family/GOLD family protein|chr1:9224299-9225682 REVERSE LENGTH=214
Glyma.02G118100	2.19657	1.97414	0	0	0	0	0	0	0	0	UniRef100_G7KA76 Nudix hydrolase n=1 Tax=Medicago truncatula RepID=G7KA76_MEDTR	AT1G68760.1|Symbols:ATNUDT1, ATNUDX1, NUDX1|nudix hydrolase _x0001_1|chr1:25829090-25829607 FORWARD LENGTH=147
Glyma.02G123000	-1.23329	0	0	0	0	0	0	0	0	0	NA	AT5G22860.2|Symbols:|Serine carboxypeptidase S28 family protein|chr5:7639907-7642945 REVERSE LENGTH=439
Glyma.02G125900	2.01403	0	0	0	0	0	0	0	0	0	NA	NA
Glyma.02G126300	2.11435	0	0	0	0	0	0	0	0	0	UniRef100_Q9C667 Chaperonin 60 subunit beta 4, chloroplastic n=1 Tax=Arabidopsis thaliana RepID=CPNB4_ARATH	AT1G26230.1|Symbols:|TCP-1/cpn60 chaperonin family protein|chr1:9072388-9075272 REVERSE LENGTH=611
Glyma.02G131500	1.44105	1.22736	1.52731	0	0	0	0	0	0	0	UniRef100_G7JL66 3-methylcrotonyl-CoA carboxylase n=1 Tax=Medicago truncatula RepID=G7JL66_MEDTR	AT4G34030.1|Symbols:MCCB|3-methylcrotonyl-CoA carboxylase|chr4:16301298-16303949 FORWARD LENGTH=587
Glyma.02G131600	1.86269	0	0	0	0	0	0	0	0	0	UniRef100_G7JL67 Protein thiJ n=1 Tax=Medicago truncatula RepID=G7JL67_MEDTR	AT4G34020.2|Symbols:|Class I glutamine amidotransferase-like superfamily protein|chr4:16298553-16300897 REVERSE LENGTH=437
Glyma.02G134500	1.82605	0	0	0	0	0	0	0	0	0	UniRef100_S5ZR43 Herbivore elicitor-regulated 1 n=1 Tax=Nicotiana attenuata RepID=S5ZR43_NICAT	AT2G15760.1|Symbols:|Protein of unknown function (DUF1645)|chr2:6865807-6866754 REVERSE LENGTH=315
Glyma.02G135200	-1.43536	0	0	0	0	0	0	0	0	0	UniRef100_B9H6D9 Peroxidase family protein n=1 Tax=Populus trichocarpa RepID=B9H6D9_POPTR	AT1G49570.1|Symbols:|Peroxidase superfamily protein|chr1:18347077-18348712 FORWARD LENGTH=350
Glyma.02G136000	1.80688	1.71706	0	0	0	0	0	0	0	0	UniRef100_A3QRM3 Senescence-associated nodulin 1A n=1 Tax=Glycine max RepID=A3QRM3_SOYBN	AT3G19010.1|Symbols:|2-oxoglutarate (2OG) and Fe(II)-dependent oxygenase superfamily protein|chr3:6556306-6557862 REVERSE LENGTH=349
Glyma.02G136100	2.5168	2.47427	2.34919	0	2.46366	0	0	0	0	0	UniRef100_A3QRM3 Senescence-associated nodulin 1A n=1 Tax=Glycine max RepID=A3QRM3_SOYBN	AT3G19000.1|Symbols:|2-oxoglutarate (2OG) and Fe(II)-dependent oxygenase superfamily protein|chr3:6553668-6554987 REVERSE LENGTH=352
Glyma.02G139800	-1.63958	0	0	0	0	0	0	0	0	0	UniRef100_G7ILI8 U-box domain-containing protein n=1 Tax=Medicago truncatula RepID=G7ILI8_MEDTR	AT2G27430.1|Symbols:|ARM repeat superfamily protein|chr2:11729914-11733170 REVERSE LENGTH=438
Glyma.02G142600	2.29597	0	0	0	0	-1.55883	0	0	0	0	UniRef100_I1JF49 Auxin-induced protein n=1 Tax=Glycine max RepID=I1JF49_SOYBN	AT5G43700.1|Symbols:ATAUX2-11, IAA4|AUX/IAA transcriptional regulator family protein|chr5:17550465-17551206 FORWARD LENGTH=186
Glyma.02G145300	1.49792	1.37987	1.55578	0	0	0	0	0	0	0	UniRef100_Q42777 Methylcrotonoyl-CoA carboxylase subunit alpha, mitochondrial n=1 Tax=Glycine max RepID=MCCA_SOYBN	AT1G03090.2|Symbols:MCCA|methylcrotonyl-CoA carboxylase alpha chain, mitochondrial / 3-methylcrotonyl-CoA carboxylase 1 (MCCA)|chr1:739715-743819 FORWARD LENGTH=734
Glyma.02G148200	2.38492	0	0	0	0	0	0	0	0	0	UniRef100_G7IEE7 Xyloglucan-specific endoglucanase inhibitor protein n=1 Tax=Medicago truncatula RepID=G7IEE7_MEDTR	AT1G03220.1|Symbols:|Eukaryotic aspartyl protease family protein|chr1:787143-788444 FORWARD LENGTH=433
Glyma.02G151900	1.58037	0	0	0	0	0	0	0	0	0	NA	NA
Glyma.02G156800	1.61152	1.68431	0	0	0	0	0	0	0	0	UniRef100_D7F7K7 Lectin n=1 Tax=Glycine max RepID=D7F7K7_SOYBN	AT5G10530.1|Symbols:|Concanavalin A-like lectin protein kinase family protein|chr5:3324978-3326933 REVERSE LENGTH=651
Glyma.02G158300	2.20833	0	1.77365	1.93732	0	-2.29993	0	0	0	0	NA	NA
Glyma.02G162700	1.01775	0	1.35464	0	0	0	0	0	0	0	UniRef100_U5FPV1 Calcineurin-like phosphoesterase family protein n=1 Tax=Populus trichocarpa RepID=U5FPV1_POPTR	AT5G63140.1|Symbols:ATPAP29, PAP29|purple acid phosphatase 29|chr5:25328237-25329616 FORWARD LENGTH=389
Glyma.02G163600	3.99149	3.49761	2.87395	2.7015	2.95874	0	0	0	0	0	NA	NA
Glyma.02G163900	4.08203	4.79589	5.09629	5.39656	4.99767	0	0	0	0	0	UniRef100_Q8H1P5 Urease accessory protein UreD n=1 Tax=Glycine max RepID=Q8H1P5_SOYBN	AT2G35035.1|Symbols:URED|urease accessory protein D|chr2:14763387-14765045 REVERSE LENGTH=294
Glyma.02G165100	2.349	0	2.58507	0	0	0	0	0	0	0	NA	NA
Glyma.02G170600	2.78727	2.17794	0	0	0	0	0	0	0	0	UniRef100_D7L8B2 Minichromosome maintenance family protein n=1 Tax=Arabidopsis lyrata subsp. lyrata RepID=D7L8B2_ARALL	AT3G09660.1|Symbols:MCM8|minichromosome maintenance 8|chr3:2961314-2966166 REVERSE LENGTH=777
Glyma.02G170800	3.43594	4.19811	4.55106	4.47256	4.03133	0	0	0	0	0	UniRef100_V5NAN5 60S ribosomal protein L9 n=1 Tax=Phaseolus vulgaris RepID=V5NAN5_PHAVU	AT4G10450.1|Symbols:|Ribosomal protein L6 family|chr4:6463201-6464458 REVERSE LENGTH=194
Glyma.02G174200	2.3699	0	0	0	0	0	0	0	0	0	UniRef100_G7K2S5 Auxin-induced protein 5NG4 n=2 Tax=Medicago truncatula RepID=G7K2S5_MEDTR	AT3G28050.1|Symbols:|nodulin MtN21 /EamA-like transporter family protein|chr3:10442984-10445216 FORWARD LENGTH=367
Glyma.02G186900	5.37827	5.47542	5.32785	5.45604	5.71184	0	0	0	0	0	UniRef100_E2JF17 EF-hand calcium-binding protein n=1 Tax=Vitis vinifera RepID=E2JF17_VITVI	AT5G04170.1|Symbols:|Calcium-binding EF-hand family protein|chr5:1145579-1147519 FORWARD LENGTH=354
Glyma.02G193800	-1.43576	0	-2.18233	-2.06568	0	0	0	0	0	0	UniRef100_B9HKK9 Glutaredoxin family protein n=1 Tax=Populus trichocarpa RepID=B9HKK9_POPTR	AT5G06470.1|Symbols:|Glutaredoxin family protein|chr5:1974659-1975378 REVERSE LENGTH=239
Glyma.02G195400	2.09684	0	0	1.65927	0	0	0	0	0	0	UniRef100_B9H9L1 Syntaxin 121 family protein n=1 Tax=Populus trichocarpa RepID=B9H9L1_POPTR	AT3G11820.1|Symbols:SYP121, AT-SYR1, ATSYP121, SYR1, ATSYR1, PEN1|syntaxin of plants 121|chr3:3729540-3730868 REVERSE LENGTH=346
Glyma.02G197100	-4.88341	-5.10464	-5.23146	-5.34932	-4.94731	0	0	0	0	0	NA	NA
Glyma.02G197700	-2.75821	-3.313	-2.51392	-2.34455	0	0	0	0	0	0	UniRef100_G7J8X9 Polyadenylate-binding protein n=1 Tax=Medicago truncatula RepID=G7J8X9_MEDTR	AT1G32790.1|Symbols:CID11|CTC-interacting domain 11|chr1:11875174-11877188 REVERSE LENGTH=358
Glyma.02G197800	1.11294	0	0	0	0	0	0	0	0	0	UniRef100_Q75QH3 Hin1 like protein n=1 Tax=Capsicum chinense RepID=Q75QH3_CAPCH	AT3G11650.1|Symbols:NHL2|NDR1/HIN1-like 2|chr3:3676264-3676986 REVERSE LENGTH=240
Glyma.02G198200	-1.17155	0	-1.35741	-1.52403	-1.73078	0	0	0	0	0	UniRef100_B9HBQ5 Aspartyl protease family protein n=2 Tax=Populus trichocarpa RepID=B9HBQ5_POPTR	AT3G52500.1|Symbols:|Eukaryotic aspartyl protease family protein|chr3:19465644-19467053 REVERSE LENGTH=469
Glyma.02G203400	1.35306	0	0	0	0	0	0	0	0	0	UniRef100_G7JGR0 BTB/POZ domain-containing protein KCTD6 n=2 Tax=Medicago truncatula RepID=G7JGR0_MEDTR	AT2G24240.1|Symbols:|BTB/POZ domain with WD40/YVTN repeat-like protein|chr2:10310838-10312163 FORWARD LENGTH=441
Glyma.02G205100	-9.37931	-9.18103	-9.05915	-8.57121	-7.21844	0	0	0	0	0	UniRef100_I3NMQ9 Stress-induced hydrophobic peptide 1 n=1 Tax=Hevea brasiliensis RepID=I3NMQ9_HEVBR	AT4G30660.2|Symbols:|Low temperature and salt responsive protein family|chr4:14955470-14955944 FORWARD LENGTH=74
Glyma.02G208000	2.12458	0	0	0	0	0	0	0	0	0	UniRef100_D2D334 UDP-D-glucuronic acid 4-epimerase n=1 Tax=Gossypium hirsutum RepID=D2D334_GOSHI	AT4G30440.1|Symbols:GAE1|UDP-D-glucuronate 4-epimerase 1|chr4:14881976-14883265 REVERSE LENGTH=429
Glyma.02G208200	2.98172	0	0	2.30741	0	0	0	0	0	0	UniRef100_O82161 Phi-1 protein n=1 Tax=Nicotiana tabacum RepID=O82161_TOBAC	AT4G08950.1|Symbols:EXO|Phosphate-responsive 1 family protein|chr4:5740378-5741322 FORWARD LENGTH=314
Glyma.02G208500	1.43097	1.23367	0	0	1.26814	0	0	0	0	0	UniRef100_G7KAG1 Serine-threonine protein kinase n=1 Tax=Medicago truncatula RepID=G7KAG1_MEDTR	AT1G78290.3|Symbols:|Protein kinase superfamily protein|chr1:29457457-29458909 REVERSE LENGTH=343
Glyma.02G212100	1.89653	0	0	0	0	0	0	0	0	0	UniRef100_Q7XV54 OSJNBa0086B14.1 protein n=3 Tax=Oryza sativa RepID=Q7XV54_ORYSJ	AT1G02070.1|Symbols:|unknown protein; BEST Arabidopsis thaliana protein match is: unknown protein (TAIR:AT3G60520.1); Has 98 Blast hits to 98 proteins in 13 species: Archae - 0; Bacteria - 0; Metazoa - 0; Fungi - 0; Plants - 98; Viruses - 0; Other Eukaryotes - 0 (source: NCBI BLink).|chr1:370445-370947 REVERSE LENGTH=131
Glyma.02G217500	1.47792	0	0	0	0	0	0	0	0	0	UniRef100_G7K601 PB1 domain-containing protein n=1 Tax=Medicago truncatula RepID=G7K601_MEDTR	AT5G64430.1|Symbols:|Octicosapeptide/Phox/Bem1p family protein|chr5:25762540-25764081 REVERSE LENGTH=513
Glyma.02G218200	2.04588	0	0	0	0	0	0	0	0	0	UniRef100_G7J445 Inter-alpha-trypsin inhibitor heavy chain H4 n=1 Tax=Medicago truncatula RepID=G7J445_MEDTR	AT5G49665.1|Symbols:|Zinc finger (C3HC4-type RING finger) family protein|chr5:20167119-20169420 REVERSE LENGTH=740
Glyma.02G219400	1.06685	0	0	0	0	0	0	0	0	0	NA	AT5G05190.1|Symbols:|Protein of unknown function (DUF3133)|chr5:1541853-1543875 FORWARD LENGTH=615
Glyma.02G224800	-1.34687	-1.88704	-1.7899	0	0	0	0	0	0	0	UniRef100_G7KE42 Laccase 1a n=2 Tax=fabids RepID=G7KE42_MEDTR	AT2G38080.1|Symbols:IRX12, LAC4, ATLMCO4, LMCO4|Laccase/Diphenol oxidase family protein|chr2:15934540-15937352 FORWARD LENGTH=558
Glyma.02G228100	-1.17289	0	0	-1.71463	-2.54767	0	0	0	-1.4645	0	UniRef100_I1JHE4 Asparagine synthetase n=2 Tax=Glycine max RepID=I1JHE4_SOYBN	AT3G47340.1|Symbols:ASN1, DIN6, AT-ASN1|glutamine-dependent asparagine synthase 1|chr3:17438136-17441043 REVERSE LENGTH=584
Glyma.02G228200	1.98184	0	0	0	0	0	0	0	0	0	UniRef100_G7JZL5 Protein phosphatase 2C n=1 Tax=Medicago truncatula RepID=G7JZL5_MEDTR	AT2G30020.1|Symbols:|Protein phosphatase 2C family protein|chr2:12814437-12815904 FORWARD LENGTH=396
Glyma.02G228300	1.98645	2.09798	0	2.35527	0	0	0	0	0	0	UniRef100_G7JZL6 Serine/threonine protein kinase n=1 Tax=Medicago truncatula RepID=G7JZL6_MEDTR	AT2G30040.1|Symbols:MAPKKK14|mitogen-activated protein kinase kinase kinase 14|chr2:12821747-12823138 FORWARD LENGTH=463
Glyma.02G232500	2.29504	2.7416	0	0	0	0	0	0	0	0	NA	AT1G06980.1|Symbols:|unknown protein; FUNCTIONS IN: molecular_function unknown; INVOLVED IN: biological_process unknown; LOCATED IN: endomembrane system; EXPRESSED IN: sepal, male gametophyte, carpel; EXPRESSED DURING: 4 anthesis; BEST Arabidopsis thaliana protein match is: unknown protein (TAIR:AT2G30230.1); Has 159 Blast hits to 159 proteins in 13 species: Archae - 0; Bacteria - 0; Metazoa - 0;…
Glyma.02G232600	2.54915	0	2.02162	0	0	0	0	0	0	0	UniRef100_B2G284 DNA-binding protein n=1 Tax=Vitis thunbergii RepID=B2G284_9ROSI	AT2G38470.1|Symbols:WRKY33, ATWRKY33|WRKY DNA-binding protein 33|chr2:16108476-16110539 FORWARD LENGTH=519
Glyma.02G235100	1.627	0	0	0	0	0	0	0	0	0	UniRef100_B0I553 Protein kinase n=1 Tax=Phaseolus vulgaris RepID=B0I553_PHAVU	AT2G30360.1|Symbols:CIPK11, PKS5, SIP4, SNRK3.22|SOS3-interacting protein 4|chr2:12937265-12938572 REVERSE LENGTH=435
Glyma.02G235200	1.31473	0	0	0	0	0	0	0	0	0	UniRef100_G7K0R6 EPIDERMAL PATTERNING FACTOR-like protein n=1 Tax=Medicago truncatula RepID=G7K0R6_MEDTR	AT2G30370.2|Symbols:CHAL, EPFL6|allergen-related|chr2:12940577-12942167 REVERSE LENGTH=156
Glyma.02G235700	1.42262	0	1.29635	0	0	0	0	0	0	0	UniRef100_C0M0Q3 With no lysine kinase n=1 Tax=Glycine max RepID=C0M0Q3_SOYBN	AT5G58350.1|Symbols:WNK4, ZIK2|with no lysine (K) kinase 4|chr5:23585505-23587681 FORWARD LENGTH=571
Glyma.02G238600	1.72054	0	0	0	0	0	0	0	0	0	UniRef100_M8AY60 Transmembrane protein 56-B n=1 Tax=Triticum urartu RepID=M8AY60_TRIUA	AT4G10360.2|Symbols:|TRAM, LAG1 and CLN8 (TLC) lipid-sensing domain containing protein|chr4:6420679-6422108 FORWARD LENGTH=266
Glyma.02G239500	1.25821	1.15824	0	0	0	0	0	0	0	0	UniRef100_G7K5Y8 2-succinylbenzoate-CoA ligase n=1 Tax=Medicago truncatula RepID=G7K5Y8_MEDTR	AT5G16370.1|Symbols:AAE5|acyl activating enzyme 5|chr5:5356823-5358481 REVERSE LENGTH=552
Glyma.02G242900	2.66006	0	0	0	0	0	0	0	0	0	UniRef100_G7KFZ3 U-box domain-containing protein n=2 Tax=Medicago truncatula RepID=G7KFZ3_MEDTR	AT1G66160.1|Symbols:ATCMPG1, CMPG1|CYS, MET, PRO, and GLY protein 1|chr1:24637218-24638513 FORWARD LENGTH=431
Glyma.02G243600	1.93347	1.39106	1.69053	0	0	0	0	0	0	0	UniRef100_U5FLT4 Aspartyl protease family protein n=1 Tax=Populus trichocarpa RepID=U5FLT4_POPTR	AT1G66180.1|Symbols:|Eukaryotic aspartyl protease family protein|chr1:24647221-24648513 FORWARD LENGTH=430
Glyma.02G244200	-1.01739	0	0	0	0	0	0	0	0	0	UniRef100_G7KG39 Cysteine-rich repeat secretory protein n=1 Tax=Medicago truncatula RepID=G7KG39_MEDTR	AT5G37660.1|Symbols:PDLP7|plasmodesmata-located protein 7|chr5:14959842-14961379 FORWARD LENGTH=288
Glyma.02G245700	2.29278	0	0	3.19494	0	0	0	0	0	0	UniRef100_G7K1X5 Polcalcin Nic t n=1 Tax=Medicago truncatula RepID=G7K1X5_MEDTR	AT1G18210.2|Symbols:|Calcium-binding EF-hand family protein|chr1:6268273-6268785 REVERSE LENGTH=170
Glyma.02G246900	1.78287	0	1.59589	0	0	0	0	0	0	0	NA	AT1G49000.1|Symbols:|unknown protein; FUNCTIONS IN: molecular_function unknown; INVOLVED IN: biological_process unknown; LOCATED IN: chloroplast; EXPRESSED IN: stem; BEST Arabidopsis thaliana protein match is: unknown protein (TAIR:AT3G18560.1); Has 105 Blast hits to 105 proteins in 13 species: Archae - 0; Bacteria - 0; Metazoa - 0; Fungi - 0; Plants - 105; Viruses - 0; Other Eukaryotes - 0 (sour…
Glyma.02G249100	1.54836	0	1.96497	0	0	0	0	0	0	0	UniRef100_G7KGS3 RING finger protein n=1 Tax=Medicago truncatula RepID=G7KGS3_MEDTR	AT2G39720.1|Symbols:RHC2A|RING-H2 finger C2A|chr2:16567506-16568711 REVERSE LENGTH=401
Glyma.02G252400	3.3979	4.65797	3.7438	3.63739	3.90386	0	0	0	0	0	UniRef100_A9YWR2 BHLH transcription factor n=1 Tax=Medicago truncatula RepID=A9YWR2_MEDTR	AT5G65640.1|Symbols:bHLH093|beta HLH protein 93|chr5:26237137-26238904 FORWARD LENGTH=351
Glyma.02G255300	2.49394	0	0	0	0	0	0	0	0	0	NA	NA
Glyma.02G255400	3.23422	0	0	2.3856	0	0	0	0	0	0	UniRef100_B5AE23 Nematode resistance HS1pro1 protein n=1 Tax=Glycine max RepID=B5AE23_SOYBN	AT2G40000.1|Symbols:HSPRO2, ATHSPRO2|ortholog of sugar beet HS1 PRO-1 2|chr2:16700649-16701956 REVERSE LENGTH=435
Glyma.02G257700	2.15326	0	0	0	0	0	0	0	0	0	UniRef100_G7K244 1-aminocyclopropane-1-carboxylate oxidase n=1 Tax=Medicago truncatula RepID=G7K244_MEDTR	AT3G11180.1|Symbols:|2-oxoglutarate (2OG) and Fe(II)-dependent oxygenase superfamily protein|chr3:3504249-3506688 FORWARD LENGTH=400
Glyma.02G260800	1.33895	0	0	0	0	0	0	0	0	0	UniRef100_G7K7B0 Polyadenylate-binding protein-interacting protein n=1 Tax=Medicago truncatula RepID=G7K7B0_MEDTR	AT4G14270.1|Symbols:|Protein containing PAM2 motif which mediates interaction with the PABC domain of polyadenyl binding proteins.|chr4:8218517-8219037 FORWARD LENGTH=143
Glyma.02G264800	1.31019	0	0	0	0	0	0	0	0	0	UniRef100_G7JBV5 Zinc/RING finger protein n=1 Tax=Medicago truncatula RepID=G7JBV5_MEDTR	AT3G11110.1|Symbols:|RING/U-box superfamily protein|chr3:3479979-3480455 FORWARD LENGTH=158
Glyma.02G269100	-1.3741	0	0	0	0	0	0	0	0	0	UniRef100_G7K7I9 DNA-directed RNA polymerase subunit beta n=1 Tax=Medicago truncatula RepID=G7K7I9_MEDTR	AT4G08850.1|Symbols:|Leucine-rich repeat receptor-like protein kinase family protein|chr4:5636693-5640496 REVERSE LENGTH=1045
Glyma.02G269600	1.7336	0	0	0	0	0	0	0	0	0	UniRef100_A5YJW4 LYK8 n=1 Tax=Glycine max RepID=A5YJW4_SOYBN	AT2G33580.1|Symbols:|Protein kinase superfamily protein|chr2:14219848-14221842 REVERSE LENGTH=664
Glyma.02G270100	2.29163	0	0	0	0	0	0	0	0	0	UniRef100_G7K7K8 Protein FAM91A1 n=1 Tax=Medicago truncatula RepID=G7K7K8_MEDTR	AT1G35220.1|Symbols:|unknown protein; FUNCTIONS IN: molecular_function unknown; INVOLVED IN: biological_process unknown; LOCATED IN: cellular_component unknown; EXPRESSED IN: 22 plant structures; EXPRESSED DURING: 13 growth stages; Has 313 Blast hits to 185 proteins in 75 species: Archae - 0; Bacteria - 0; Metazoa - 200; Fungi - 0; Plants - 67; Viruses - 0; Other Eukaryotes - 46 (source: NCBI BLi…
Glyma.02G270600	1.25768	0	0	0	0	0	0	0	0	0	UniRef100_E9L568 CLE22 protein n=1 Tax=Glycine max RepID=E9L568_SOYBN	NA
Glyma.02G274400	2.25647	0	0	0	0	0	0	0	0	0	UniRef100_G7K2X8 Avr9/Cf-9 rapidly elicited protein n=1 Tax=Medicago truncatula RepID=G7K2X8_MEDTR	AT2G27080.2|Symbols:|Late embryogenesis abundant (LEA) hydroxyproline-rich glycoprotein family|chr2:11566383-11567165 FORWARD LENGTH=260
Glyma.02G283100	1.70792	0	0	0	0	0	0	0	0	0	NA	NA
Glyma.02G284100	2.72284	0	0	1.80026	0	0	0	0	0	0	UniRef100_G7K3B3 CCP n=1 Tax=Medicago truncatula RepID=G7K3B3_MEDTR	AT5G17680.1|Symbols:|disease resistance protein (TIR-NBS-LRR class), putative|chr5:5822999-5827153 FORWARD LENGTH=1294
Glyma.02G284800	2.35973	0	0	0	0	0	0	0	0	0	UniRef100_G7KD30 60S ribosomal protein L18a n=2 Tax=Medicago truncatula RepID=G7KD30_MEDTR	AT3G59080.1|Symbols:|Eukaryotic aspartyl protease family protein|chr3:21836812-21838419 FORWARD LENGTH=535
Glyma.02G285100	-1.205	0	0	0	-1.4543	0	0	0	0	0	NA	AT2G42975.1|Symbols:|unknown protein; FUNCTIONS IN: molecular_function unknown; INVOLVED IN: biological_process unknown; LOCATED IN: chloroplast thylakoid membrane, chloroplast; Has 32 Blast hits to 32 proteins in 16 species: Archae - 0; Bacteria - 0; Metazoa - 2; Fungi - 2; Plants - 28; Viruses - 0; Other Eukaryotes - 0 (source: NCBI BLink).|chr2:17873998-17874820 FORWARD LENGTH=187
Glyma.02G288500	1.15841	0	0	0	0	0	0	0	0	0	UniRef100_I1JJ62 Citrate synthase n=1 Tax=Glycine max RepID=I1JJ62_SOYBN	AT2G42790.1|Symbols:CSY3|citrate synthase 3|chr2:17803132-17805991 REVERSE LENGTH=509
Glyma.02G289100	-1.73386	0	0	0	0	0	-2.88418	0	0	0	UniRef100_B9I0C1 F-box family protein n=1 Tax=Populus trichocarpa RepID=B9I0C1_POPTR	AT1G56400.1|Symbols:|F-box family protein|chr1:21111805-21113621 REVERSE LENGTH=479
Glyma.02G293500	-1.25986	0	0	0	0	0	0	0	0	0	UniRef100_G7K8M5 Aspartate carbamoyltransferase n=1 Tax=Medicago truncatula RepID=G7K8M5_MEDTR	AT3G20330.1|Symbols:PYRB|PYRIMIDINE B|chr3:7090354-7091904 REVERSE LENGTH=390
Glyma.02G294000	1.12667	1.16641	0	0	-1.28508	0	0	0	0	0	UniRef100_E7CQZ9 GLU n=1 Tax=Gossypium hirsutum RepID=E7CQZ9_GOSHI	AT5G55180.1|Symbols:|O-Glycosyl hydrolases family 17 protein|chr5:22388834-22390550 FORWARD LENGTH=460
Glyma.02G296600	2.42683	0	0	0	0	0	0	0	0	0	UniRef100_G7K252 Zinc finger CCCH domain-containing protein n=1 Tax=Medicago truncatula RepID=G7K252_MEDTR	AT2G40140.2|Symbols:CZF1, ZFAR1, SZF2, ATSZF2|zinc finger (CCCH-type) family protein|chr2:16772537-16774330 FORWARD LENGTH=597
Glyma.02G297200	1.35605	0	0	0	0	0	0	0	0	0	UniRef100_G7K4D4 MAP kinase-like protein n=1 Tax=Medicago truncatula RepID=G7K4D4_MEDTR	AT5G55560.1|Symbols:|Protein kinase superfamily protein|chr5:22506477-22507757 REVERSE LENGTH=314
Glyma.02G300900	-1.672	-1.08648	0	0	0	0	0	0	0	0	UniRef100_Q9FUP6 Suspensor-specific protein n=1 Tax=Phaseolus coccineus RepID=Q9FUP6_PHACN	AT1G49310.1|Symbols:|unknown protein; FUNCTIONS IN: molecular_function unknown; INVOLVED IN: biological_process unknown; LOCATED IN: endomembrane system; EXPRESSED IN: 9 plant structures; EXPRESSED DURING: LP.04 four leaves visible, petal differentiation and expansion stage; Has 11 Blast hits to 11 proteins in 6 species: Archae - 0; Bacteria - 0; Metazoa - 0; Fungi - 0; Plants - 11; Viruses - 0; …
Glyma.02G301800	2.26323	1.78865	0	0	0	0	0	0	0	0	UniRef100_G7KEI9 Oligopeptide transporter OPT family n=1 Tax=Medicago truncatula RepID=G7KEI9_MEDTR	AT5G55930.1|Symbols:ATOPT1, OPT1|oligopeptide transporter 1|chr5:22652988-22655827 FORWARD LENGTH=755
Glyma.02G304900	-1.20199	0	0	0	0	0	0	0	0	0	UniRef100_G7KEM1 F-box protein SNE n=1 Tax=Medicago truncatula RepID=G7KEM1_MEDTR	AT5G48170.1|Symbols:SLY2|F-box family protein|chr5:19532729-19533202 REVERSE LENGTH=157
Glyma.02G307500	-1.2401	0	0	0	0	0	0	0	0	0	UniRef100_O22306 Nlj21 n=1 Tax=Lotus japonicus RepID=O22306_LOTJA	NA
Glyma.02G307800	1.28393	1.27361	0	0	0	0	0	0	0	0	NA	NA
Glyma.02G308100	-1.03836	0	-1.0806	-1.10919	-1.29437	0	0	0	0	0	UniRef100_G7K0K7 Transmembrane emp24 domain-containing protein n=2 Tax=Medicago truncatula RepID=G7K0K7_MEDTR	AT3G07680.1|Symbols:|emp24/gp25L/p24 family/GOLD family protein|chr3:2455627-2456652 FORWARD LENGTH=208
Glyma.03G001500	2.24692	0	0	0	0	-2.12939	0	0	0	0	UniRef100_Q8S8Z7 Syringolide-induced protein B15-3-5 n=1 Tax=Glycine max RepID=Q8S8Z7_SOYBN	AT2G38600.1|Symbols:|HAD superfamily, subfamily IIIB acid phosphatase|chr2:16145907-16146857 FORWARD LENGTH=251
Glyma.03G001600	-1.55356	-1.76403	0	0	0	0	0	0	0	0	UniRef100_D7LBP6 Acid phosphatase class B family protein n=1 Tax=Arabidopsis lyrata subsp. lyrata RepID=D7LBP6_ARALL	AT2G38600.1|Symbols:|HAD superfamily, subfamily IIIB acid phosphatase|chr2:16145907-16146857 FORWARD LENGTH=251
Glyma.03G005400	1.08094	0	0	0	0	0	0	0	0	0	UniRef100_K7KBY3 MATE efflux family protein n=1 Tax=Glycine max RepID=K7KBY3_SOYBN	AT1G33110.1|Symbols:|MATE efflux family protein|chr1:12005084-12008618 FORWARD LENGTH=494
Glyma.03G005700	1.00476	1.65177	2.25757	2.69827	2.30219	0	0	0	0	0	UniRef100_D0VY45 Homocitrate synthase n=1 Tax=Lotus japonicus RepID=D0VY45_LOTJA	AT1G18500.1|Symbols:MAML-4, IPMS1|methylthioalkylmalate synthase-like 4|chr1:6369347-6372861 FORWARD LENGTH=631
Glyma.03G010200	-5.49013	-5.17759	-4.67784	-3.55282	-3.21834	0	0	0	0	0	UniRef100_Q43085 Phosphoribosylanthranilate transferase (Fragment) n=1 Tax=Pisum sativum RepID=Q43085_PEA	AT4G11610.1|Symbols:|C2 calcium/lipid-binding plant phosphoribosyltransferase family protein|chr4:7013956-7017846 REVERSE LENGTH=1011
Glyma.03G015400	-1.10804	0	0	0	0	0	0	0	0	0	UniRef100_G7LCN6 Elicitor-responsive protein n=1 Tax=Medicago truncatula RepID=G7LCN6_MEDTR	AT1G63220.1|Symbols:|Calcium-dependent lipid-binding (CaLB domain) family protein|chr1:23449017-23450244 FORWARD LENGTH=147
Glyma.03G015800	2.77119	0	0	0	0	0	0	0	0	0	UniRef100_H9DXV8 BAP1 n=1 Tax=Vitis vinifera RepID=H9DXV8_VITVI	AT2G45760.1|Symbols:BAP2, BAL|BON association protein 2|chr2:18847125-18847748 REVERSE LENGTH=207
Glyma.03G016400	2.31779	0	0	0	0	0	0	0	0	0	UniRef100_B9GPW6 BON association protein 1 n=1 Tax=Populus trichocarpa RepID=B9GPW6_POPTR	AT2G45760.1|Symbols:BAP2, BAL|BON association protein 2|chr2:18847125-18847748 REVERSE LENGTH=207
Glyma.03G016900	-2.40464	-1.23995	-1.64686	-1.96884	0	0	0	0	0	0	NA	AT4G00752.1|Symbols:|UBX domain-containing protein|chr4:317771-320793 REVERSE LENGTH=469
Glyma.03G017700	5.06545	4.73883	4.80575	5.21141	4.73979	0	0	0	0	0	NA	NA
Glyma.03G018000	4.43469	4.22846	3.92033	2.69206	3.74987	0	0	0	0	0	UniRef100_Q9LNS0 F1L3.4 n=1 Tax=Arabidopsis thaliana RepID=Q9LNS0_ARATH	AT3G25270.1|Symbols:|Ribonuclease H-like superfamily protein|chr3:9203934-9204965 REVERSE LENGTH=343
Glyma.03G018300	5.87509	4.51016	2.28375	0	2.45013	0	0	0	0	0	UniRef100_Q9LNS0 F1L3.4 n=1 Tax=Arabidopsis thaliana RepID=Q9LNS0_ARATH	AT3G25270.1|Symbols:|Ribonuclease H-like superfamily protein|chr3:9203934-9204965 REVERSE LENGTH=343
Glyma.03G018900	2.13697	2.00125	2.6611	2.45721	3.40507	0	0	0	0	0	UniRef100_K7KCA2 Phospholipase D n=1 Tax=Glycine max RepID=K7KCA2_SOYBN	AT2G42010.1|Symbols:PLDBETA1, PLDBETA|phospholipase D beta 1|chr2:17533018-17537990 REVERSE LENGTH=1083
Glyma.03G020800	1.79516	1.4506	1.68735	1.77782	1.52405	0	0	0	0	0	UniRef100_G7L1E7 Extended synaptotagmin-2-A n=1 Tax=Medicago truncatula RepID=G7L1E7_MEDTR	AT3G61050.2|Symbols:NTMC2TYPE4, NTMC2T4|Calcium-dependent lipid-binding (CaLB domain) family protein|chr3:22597485-22600932 FORWARD LENGTH=510
Glyma.03G023100	3.06311	3.08271	2.42521	1.91601	0	0	0	0	0	0	UniRef100_Q4VPE7 Lateral organ boundaries-like 4 (Fragment) n=1 Tax=Lotus japonicus RepID=Q4VPE7_LOTJA	AT4G00210.1|Symbols:LBD31|LOB domain-containing protein 31|chr4:85693-86888 REVERSE LENGTH=220
Glyma.03G023300	2.52661	2.76033	3.13831	2.55906	3.06659	0	0	0	0	0	NA	NA
Glyma.03G025700	-1.33368	0	0	0	0	0	0	0	0	0	UniRef100_G7LFQ0 Self-incompatibility protein n=1 Tax=Medicago truncatula RepID=G7LFQ0_MEDTR	AT1G04645.1|Symbols:|Plant self-incompatibility protein S1 family|chr1:1293853-1294239 REVERSE LENGTH=128
Glyma.03G026000	-1.10973	0	0	0	0	0	0	0	0	0	NA	AT5G62280.1|Symbols:|Protein of unknown function (DUF1442)|chr5:25017165-25017985 FORWARD LENGTH=236
Glyma.03G026100	-4.65766	-4.67636	-4.17907	-4.33106	-4.84065	0	0	0	0	0	UniRef100_G7JEN0 Exocyst complex subunit SEC6 n=1 Tax=Medicago truncatula RepID=G7JEN0_MEDTR	AT1G71820.1|Symbols:SEC6|SEC6|chr1:27010022-27016745 FORWARD LENGTH=752
Glyma.03G026200	-2.04724	-2.21863	-1.83518	-1.68694	-1.7901	0	0	0	0	0	NA	NA
Glyma.03G026400	1.98693	0	2.25887	0	2.43695	0	0	0	0	0	UniRef100_G7JEN0 Exocyst complex subunit SEC6 n=1 Tax=Medicago truncatula RepID=G7JEN0_MEDTR	AT1G71820.1|Symbols:SEC6|SEC6|chr1:27010022-27016745 FORWARD LENGTH=752
Glyma.03G026500	-1.42002	0	-1.34359	0	0	0	0	0	0	0	NA	NA
Glyma.03G027100	4.81967	4.29568	3.39364	3.7757	2.65421	0	0	0	0	0	NA	NA
Glyma.03G029600	2.96393	0	0	0	0	0	0	0	0	0	UniRef100_B9GPD7 Auxin-responsive family protein n=1 Tax=Populus trichocarpa RepID=B9GPD7_POPTR	AT3G60690.1|Symbols:|SAUR-like auxin-responsive protein family|chr3:22435262-22435774 FORWARD LENGTH=170
Glyma.03G029900	2.6066	3.0271	3.56074	0	2.61895	0	0	0	0	0	UniRef100_Q2LAL4 Cytochrome P450 monooxygenase CYP83E8 n=1 Tax=Glycine max RepID=Q2LAL4_SOYBN	AT4G31500.1|Symbols:CYP83B1, SUR2, RNT1, RED1, ATR4|cytochrome P450, family 83, subfamily B, polypeptide 1|chr4:15273677-15275271 REVERSE LENGTH=499
Glyma.03G030000	4.51191	5.03408	4.65131	4.09338	3.89717	0	0	0	0	0	NA	NA
Glyma.03G031200	-6.11269	-6.21028	-6.76649	-6.51587	-6.86899	0	0	0	0	0	UniRef100_Q2LAL4 Cytochrome P450 monooxygenase CYP83E8 n=1 Tax=Glycine max RepID=Q2LAL4_SOYBN	AT3G26330.1|Symbols:CYP71B37|cytochrome P450, family 71, subfamily B, polypeptide 37|chr3:9646873-9648536 REVERSE LENGTH=500
Glyma.03G032700	-1.28128	0	0	0	0	0	0	0	0	0	UniRef100_B9HEN8 UTP-glucose glucosyltransferase family protein n=1 Tax=Populus trichocarpa RepID=B9HEN8_POPTR	AT2G18570.1|Symbols:|UDP-Glycosyltransferase superfamily protein|chr2:8063429-8064841 FORWARD LENGTH=470
Glyma.03G034400	3.05024	2.61585	2.67288	2.27444	2.63426	0	0	0	0	0	UniRef100_Q2YE87 NB-LRR type disease resistance protein Rps1-k-2 n=1 Tax=Glycine max RepID=Q2YE87_SOYBN	AT3G14470.1|Symbols:|NB-ARC domain-containing disease resistance protein|chr3:4857940-4861104 FORWARD LENGTH=1054
Glyma.03G034900	1.48893	1.72033	1.84458	1.59486	1.43987	0	0	0	0	0	UniRef100_Q2YE87 NB-LRR type disease resistance protein Rps1-k-2 n=1 Tax=Glycine max RepID=Q2YE87_SOYBN	AT3G14470.1|Symbols:|NB-ARC domain-containing disease resistance protein|chr3:4857940-4861104 FORWARD LENGTH=1054
Glyma.03G035400	1.39342	1.62631	2.43945	2.1502	1.87252	0	0	0	0	0	UniRef100_B9N840 Pentatricopeptide repeat-containing family protein n=1 Tax=Populus trichocarpa RepID=B9N840_POPTR	AT3G42630.1|Symbols:|Pentatricopeptide repeat (PPR) superfamily protein|chr3:14722314-14723635 FORWARD LENGTH=415
Glyma.03G036000	1.92335	1.61754	1.58892	0	1.40279	0	0	0	0	0	UniRef100_B9IGR7 Kinase family protein n=1 Tax=Populus trichocarpa RepID=B9IGR7_POPTR	AT5G01850.1|Symbols:|Protein kinase superfamily protein|chr5:332829-334180 FORWARD LENGTH=333
Glyma.03G036100	2.22562	2.2302	2.08707	0	0	0	0	0	0	0	NA	NA
Glyma.03G037300	1.89408	1.70504	1.83431	0	0	0	0	0	0	0	UniRef100_Q2YE87 NB-LRR type disease resistance protein Rps1-k-2 n=1 Tax=Glycine max RepID=Q2YE87_SOYBN	AT3G14470.1|Symbols:|NB-ARC domain-containing disease resistance protein|chr3:4857940-4861104 FORWARD LENGTH=1054
Glyma.03G042700	2.36685	0	0	1.83686	0	0	0	0	0	0	UniRef100_B3U398 WRKY transcription factor WRKY108715 n=2 Tax=Medicago truncatula RepID=B3U398_MEDTR	AT2G38470.1|Symbols:WRKY33, ATWRKY33|WRKY DNA-binding protein 33|chr2:16108476-16110539 FORWARD LENGTH=519
Glyma.03G045400	2.00042	0	0	0	0	-1.42042	0	0	0	0	UniRef100_Q9M005 Methyltransferase n=1 Tax=Arabidopsis thaliana RepID=Q9M005_ARATH	AT5G01710.1|Symbols:|methyltransferases|chr5:263709-265250 REVERSE LENGTH=513
Glyma.03G050700	-1.15499	0	0	0	-2.08575	0	0	0	0	0	UniRef100_G7JLT6 Gamma-interferon-inducible lysosomal thiol reductase n=1 Tax=Medicago truncatula RepID=G7JLT6_MEDTR	AT1G07080.1|Symbols:|Thioredoxin superfamily protein|chr1:2170069-2171861 FORWARD LENGTH=265
Glyma.03G051500	2.6599	0	0	0	0	0	0	0	0	0	NA	NA
Glyma.03G052200	2.29475	0	0	0	0	0	0	0	0	0	UniRef100_B9IGD8 Phosphatidylethanolamine-binding family protein n=1 Tax=Populus trichocarpa RepID=B9IGD8_POPTR	AT5G01300.1|Symbols:|PEBP (phosphatidylethanolamine-binding protein) family protein|chr5:121643-122448 REVERSE LENGTH=162
Glyma.03G053500	-1.05179	0	0	0	0	0	0	0	0	0	UniRef100_G7JLX1 TIR-NBS-LRR RCT1 resistance protein n=1 Tax=Medicago truncatula RepID=G7JLX1_MEDTR	AT5G36930.2|Symbols:|Disease resistance protein (TIR-NBS-LRR class) family|chr5:14567771-14571916 REVERSE LENGTH=1191
Glyma.03G056800	2.30328	0	1.26858	2.44689	0	-1.72213	0	0	0	0	UniRef100_Q9M035 ALC-interacting protein 1 n=1 Tax=Arabidopsis thaliana RepID=Q9M035_ARATH	AT5G01370.1|Symbols:ACI1|ALC-interacting protein 1|chr5:152575-154295 FORWARD LENGTH=427
Glyma.03G056900	1.6025	0	0	0	0	0	0	0	0	0	UniRef100_G7JN34 Zinc finger and SCAN domain-containing protein n=1 Tax=Medicago truncatula RepID=G7JN34_MEDTR	AT2G38250.1|Symbols:|Homeodomain-like superfamily protein|chr2:16018384-16019500 FORWARD LENGTH=289
Glyma.03G058800	3.00378	0	0	0	0	0	0	0	0	0	NA	NA
Glyma.03G063400	1.5679	0	0	0	0	0	0	0	0	0	UniRef100_G7JN13 Otubain n=1 Tax=Medicago truncatula RepID=G7JN13_MEDTR	AT4G31980.1|Symbols:|unknown protein; CONTAINS InterPro DOMAIN/s: Protein of unknown function DUF247, plant (InterPro:IPR004158), Protein of unknown function DUF862, eukaryotic (InterPro:IPR008580); BEST Arabidopsis thaliana protein match is: Plant protein of unknown function (DUF247) (TAIR:AT5G11290.1); Has 1967 Blast hits to 1844 proteins in 183 species: Archae - 0; Bacteria - 6; Metazoa - 223;…
Glyma.03G065300	1.66981	1.36431	1.82145	1.34795	1.75719	0	0	0	0	0	UniRef100_G7I7Q4 Endoplasmin-like protein n=1 Tax=Medicago truncatula RepID=G7I7Q4_MEDTR	NA
Glyma.03G065400	1.61825	1.42841	1.75726	1.57993	1.6369	0	0	0	0	0	UniRef100_G7I4T1 Peroxisomal membrane protein PMP22 n=2 Tax=Medicago truncatula RepID=G7I4T1_MEDTR	AT4G14305.1|Symbols:|Peroxisomal membrane 22 kDa (Mpv17/PMP22) family protein|chr4:8235335-8236605 REVERSE LENGTH=185
Glyma.03G065500	1.88908	1.63076	1.94288	1.51824	1.43523	0	0	0	0	0	UniRef100_P35694 Brassinosteroid-regulated protein BRU1 n=3 Tax=Glycine max RepID=BRU1_SOYBN	AT3G23730.1|Symbols:XTH16|xyloglucan endotransglucosylase/hydrolase 16|chr3:8550222-8551248 FORWARD LENGTH=291
Glyma.03G065900	-1.532	-1.40179	0	0	0	0	0	0	0	0	UniRef100_K7WEQ0 Catalytic/ hydrolase n=1 Tax=Zea mays RepID=K7WEQ0_MAIZE	AT5G02230.2|Symbols:|Haloacid dehalogenase-like hydrolase (HAD) superfamily protein|chr5:449132-450507 FORWARD LENGTH=280
Glyma.03G067700	-1.36048	0	0	0	0	0	0	0	0	0	UniRef100_G7JTD7 C2H2-type zinc finger protein-like protein n=1 Tax=Medicago truncatula RepID=G7JTD7_MEDTR	AT5G06070.1|Symbols:RBE, RAB|C2H2 and C2HC zinc fingers superfamily protein|chr5:1828426-1829106 REVERSE LENGTH=226
Glyma.03G080700	-2.55836	-2.23922	0	0	0	0	0	0	0	0	UniRef100_G7ICG4 Nuclear trancription factor Y subunit B10 n=1 Tax=Medicago truncatula RepID=G7ICG4_MEDTR	AT5G47670.2|Symbols:NF-YB6, L1L|nuclear factor Y, subunit B6|chr5:19315358-19315975 FORWARD LENGTH=205
Glyma.03G082100	1.27037	0	0	0	0	0	0	0	0	0	UniRef100_Q75NI2 Type 1 metallothionein n=2 Tax=Phaseoleae RepID=Q75NI2_SOYBN	AT3G09390.1|Symbols:MT2A, ATMT-K, ATMT-1|metallothionein 2A|chr3:2889737-2890188 REVERSE LENGTH=81
Glyma.03G084500	-1.97539	-3.2845	-2.75859	-4.53288	-3.42741	0	0	0	0	0	UniRef100_A6N1H4 Retrotransposon protein n=1 Tax=Oryza sativa subsp. indica RepID=A6N1H4_ORYSI	NA
Glyma.03G088800	1.14266	0	0	0	0	0	0	0	0	0	UniRef100_G7LEF2 Serine/threonine protein kinase OXI1 n=1 Tax=Medicago truncatula RepID=G7LEF2_MEDTR	AT3G25250.1|Symbols:AGC2-1, AGC2, OXI1, AtOXI1|AGC (cAMP-dependent, cGMP-dependent and protein kinase C) kinase family protein|chr3:9195566-9196949 FORWARD LENGTH=421
Glyma.03G091900	1.08816	0	0	0	0	0	0	0	0	0	NA	NA
Glyma.03G103100	2.49903	2.41713	2.43571	0	0	0	0	0	0	0	UniRef100_M5WXC5 40S ribosomal protein SA n=1 Tax=Prunus persica RepID=M5WXC5_PRUPE	AT3G04770.2|Symbols:RPSAb|40s ribosomal protein SA B|chr3:1309544-1310846 REVERSE LENGTH=280
Glyma.03G113200	2.48147	0	0	0	0	0	0	0	0	0	UniRef100_P93697 CPRD12 protein n=1 Tax=Vigna unguiculata RepID=P93697_VIGUN	AT3G51680.1|Symbols:|NAD(P)-binding Rossmann-fold superfamily protein|chr3:19173622-19174667 REVERSE LENGTH=303
Glyma.03G120700	2.09057	0	0	0	0	0	0	0	0	0	UniRef100_B9IHK5 VQ motif-containing family protein n=1 Tax=Populus trichocarpa RepID=B9IHK5_POPTR	AT2G41010.1|Symbols:ATCAMBP25, CAMBP25|calmodulin (CAM)-binding protein of 25 kDa|chr2:17114015-17114731 REVERSE LENGTH=238
Glyma.03G122100	-1.77057	0	0	0	0	0	0	0	0	0	UniRef100_I1N8N0 Peptidyl-prolyl cis-trans isomerase (Fragment) n=1 Tax=Glycine max RepID=I1N8N0_SOYBN	AT5G48570.1|Symbols:ROF2, ATFKBP65, FKBP65|FKBP-type peptidyl-prolyl cis-trans isomerase family protein|chr5:19690746-19693656 REVERSE LENGTH=578
Glyma.03G122200	1.10758	0	0	0	0	0	0	0	0	0	UniRef100_Q5ZFS7 Nodulin-like protein (Fragment) n=1 Tax=Plantago major RepID=Q5ZFS7_PLAMJ	AT5G07050.1|Symbols:|nodulin MtN21 /EamA-like transporter family protein|chr5:2191533-2193416 REVERSE LENGTH=402
Glyma.03G122300	1.19356	0	0	0	0	0	0	0	0	0	UniRef100_G7L4Q9 Cytochrome P450 n=1 Tax=Medicago truncatula RepID=G7L4Q9_MEDTR	AT3G56630.1|Symbols:CYP94D2|cytochrome P450, family 94, subfamily D, polypeptide 2|chr3:20978953-20980512 FORWARD LENGTH=499
Glyma.03G123800	-1.3149	0	0	0	0	0	0	0	0	0	UniRef100_P25011 G2/mitotic-specific cyclin S13-6 n=1 Tax=Glycine max RepID=CCNB1_SOYBN	AT5G06150.1|Symbols:CYC1BAT, CYCB1;2|Cyclin family protein|chr5:1859542-1861570 REVERSE LENGTH=445
Glyma.03G124700	1.0157	0	0	0	0	0	0	0	0	0	UniRef100_Q9FHK9 Probable mediator of RNA polymerase II transcription subunit 26b n=1 Tax=Arabidopsis thaliana RepID=MD26B_ARATH	AT5G05140.1|Symbols:|Transcription elongation factor (TFIIS) family protein|chr5:1520353-1522297 FORWARD LENGTH=436
Glyma.03G125200	-1.86408	-1.0185	0	0	0	0	0	0	0	0	UniRef100_B9GMS1 Serine carboxypeptidase S10 family protein n=1 Tax=Populus trichocarpa RepID=B9GMS1_POPTR	AT1G28110.2|Symbols:SCPL45|serine carboxypeptidase-like 45|chr1:9804153-9806832 REVERSE LENGTH=461
Glyma.03G129100	-1.18267	0	-1.29817	0	-1.4193	0	0	0	0	0	UniRef100_K7KEQ2 Pyrroline-5-carboxylate reductase n=1 Tax=Glycine max RepID=K7KEQ2_SOYBN	AT5G14800.1|Symbols:P5CR, AT-P5R, AT-P5C1, EMB2772|pyrroline-5- carboxylate (P5C) reductase|chr5:4786190-4787618 REVERSE LENGTH=276
Glyma.03G131000	1.20052	0	0	0	0	0	0	0	0	0	UniRef100_G7KRQ7 Pathogen-induced calmodulin-binding protein n=1 Tax=Medicago truncatula RepID=G7KRQ7_MEDTR	AT5G04020.1|Symbols:|calmodulin binding|chr5:1081980-1086546 REVERSE LENGTH=1495
Glyma.03G134800	2.123	0	0	2.20838	0	0	0	0	0	0	UniRef100_G7KTG8 Glycosyltransferase n=1 Tax=Medicago truncatula RepID=G7KTG8_MEDTR	AT2G41640.1|Symbols:|Glycosyltransferase family 61 protein|chr2:17360654-17362391 FORWARD LENGTH=500
Glyma.03G136300	1.097	0	0	0	0	0	0	0	0	0	UniRef100_Q9FYR8 Emb|CAB68146.1 n=1 Tax=Arabidopsis thaliana RepID=Q9FYR8_ARATH	AT3G57400.1|Symbols:|unknown protein; FUNCTIONS IN: molecular_function unknown; INVOLVED IN: N-terminal protein myristoylation; LOCATED IN: cellular_component unknown; BEST Arabidopsis thaliana protein match is: unknown protein (TAIR:AT5G52500.1); Has 38 Blast hits to 38 proteins in 7 species: Archae - 0; Bacteria - 0; Metazoa - 0; Fungi - 0; Plants - 38; Viruses - 0; Other Eukaryotes - 0 (source…
Glyma.03G138700	1.56838	0	1.78876	0	0	0	0	0	0	0	UniRef100_B7EG04 cDNA clone:J023009A03, full insert sequence n=2 Tax=Oryza RepID=B7EG04_ORYSJ	AT3G52105.1|Symbols:|unknown protein; FUNCTIONS IN: molecular_function unknown; INVOLVED IN: biological_process unknown; LOCATED IN: endomembrane system; Has 35333 Blast hits to 34131 proteins in 2444 species: Archae - 798; Bacteria - 22429; Metazoa - 974; Fungi - 991; Plants - 531; Viruses - 0; Other Eukaryotes - 9610 (source: NCBI BLink).|chr3:19323394-19323606 FORWARD LENGTH=70
Glyma.03G140900	1.0285	1.10944	1.09685	0	0	0	0	0	0	0	UniRef100_Q9SLC7 Nucleolar protein gar2-like protein n=3 Tax=Arabidopsis thaliana RepID=Q9SLC7_ARATH	AT2G42320.2|Symbols:|nucleolar protein gar2-related|chr2:17628102-17630657 FORWARD LENGTH=669
Glyma.03G141500	-2.17475	-1.98438	-2.41572	-2.20438	-1.92882	0	0	0	0	0	UniRef100_A2Q3F1 Cornichon n=1 Tax=Medicago truncatula RepID=A2Q3F1_MEDTR	AT3G12180.1|Symbols:|Cornichon family protein|chr3:3883464-3884570 FORWARD LENGTH=146
Glyma.03G154200	1.96522	0	0	0	0	-1.67077	0	0	0	0	UniRef100_G7IEC3 Patatin-16 n=1 Tax=Medicago truncatula RepID=G7IEC3_MEDTR	AT3G63200.1|Symbols:PLP9, PLA IIIB|PATATIN-like protein 9|chr3:23346140-23347379 FORWARD LENGTH=384
Glyma.03G157700	3.26264	0	0	0	0	0	0	0	0	0	UniRef100_Q93YX6 Type IIB calcium ATPase n=1 Tax=Medicago truncatula RepID=Q93YX6_MEDTR	AT3G63380.1|Symbols:|ATPase E1-E2 type family protein / haloacid dehalogenase-like hydrolase family protein|chr3:23407112-23410213 REVERSE LENGTH=1033
Glyma.03G158600	1.20149	0	1.22046	0	0	0	0	0	0	0	UniRef100_I1JNZ0 Auxin-induced protein n=1 Tax=Glycine max RepID=I1JNZ0_SOYBN	AT5G43700.1|Symbols:ATAUX2-11, IAA4|AUX/IAA transcriptional regulator family protein|chr5:17550465-17551206 FORWARD LENGTH=186
Glyma.03G160700	-1.52021	-1.27138	-1.59065	0	-2.64466	0	0	0	0	0	UniRef100_R4L830 Superman n=1 Tax=Populus tomentosa RepID=R4L830_POPTO	AT3G23130.1|Symbols:SUP, FON1, FLO10|C2H2 and C2HC zinc fingers superfamily protein|chr3:8242504-8243118 FORWARD LENGTH=204
Glyma.03G166300	2.14169	0	0	0	0	0	0	0	0	0	UniRef100_G7ICI3 Receptor-like protein kinase n=1 Tax=Medicago truncatula RepID=G7ICI3_MEDTR	AT4G08850.1|Symbols:|Leucine-rich repeat receptor-like protein kinase family protein|chr4:5636693-5640496 REVERSE LENGTH=1045
Glyma.03G168400	1.39173	0	0	0	0	0	0	0	0	0	UniRef100_G7KYH2 WD repeat-containing protein n=1 Tax=Medicago truncatula RepID=G7KYH2_MEDTR	AT2G20330.1|Symbols:|Transducin/WD40 repeat-like superfamily protein|chr2:8772888-8775518 REVERSE LENGTH=648
Glyma.03G169100	1.00694	0	0	0	0	0	0	0	0	0	UniRef100_Q9FND4 Transducin/WD40 domain-containing protein n=1 Tax=Arabidopsis thaliana RepID=Q9FND4_ARATH	AT5G43920.1|Symbols:|transducin family protein / WD-40 repeat family protein|chr5:17673397-17675630 FORWARD LENGTH=523
Glyma.03G173300	2.47489	0	0	0	0	0	0	0	0	0	UniRef100_G7L0M5 Zinc finger protein n=1 Tax=Medicago truncatula RepID=G7L0M5_MEDTR	AT2G37430.1|Symbols:|C2H2 and C2HC zinc fingers superfamily protein|chr2:15706454-15706990 FORWARD LENGTH=178
Glyma.03G174300	1.53469	0	0	0	0	0	0	0	0	0	UniRef100_B9HCA8 Exocyst subunit EXO70 family protein n=1 Tax=Populus trichocarpa RepID=B9HCA8_POPTR	AT3G09520.1|Symbols:ATEXO70H4, EXO70H4|exocyst subunit exo70 family protein H4|chr3:2923743-2925629 FORWARD LENGTH=628
Glyma.03G175300	1.52844	1.84056	0	0	0	0	0	0	0	0	UniRef100_G7L0M9 ABC transporter G family member n=1 Tax=Medicago truncatula RepID=G7L0M9_MEDTR	AT2G37360.1|Symbols:|ABC-2 type transporter family protein|chr2:15673555-15675822 REVERSE LENGTH=755
Glyma.03G181100	1.59293	0	2.12887	0	0	0	0	0	0	0	UniRef100_Q9LYW2 Arabidopsis thaliana genomic DNA, chromosome 5, P1 clone:MOK16 n=1 Tax=Arabidopsis thaliana RepID=Q9LYW2_ARATH	AT5G03230.1|Symbols:|Protein of unknown function, DUF584|chr5:769636-770136 FORWARD LENGTH=166
Glyma.03G181600	-2.60851	0	-1.88773	0	0	0	0	0	0	0	UniRef100_I1JPN0 Phenylalanine ammonia-lyase n=1 Tax=Glycine max RepID=I1JPN0_SOYBN	AT2G37040.1|Symbols:PAL1, ATPAL1|PHE ammonia lyase 1|chr2:15557602-15560237 REVERSE LENGTH=725
Glyma.03G182200	1.08589	1.00283	1.15332	1.04337	1.26715	0	0	0	0	0	UniRef100_G7L3U6 Translin-like protein n=1 Tax=Medicago truncatula RepID=G7L3U6_MEDTR	AT2G37020.1|Symbols:|Translin family protein|chr2:15546514-15548792 FORWARD LENGTH=308
Glyma.03G183500	1.93807	0	0	0	0	0	0	0	0	0	UniRef100_Q6UDF0 Mannan synthase 1 n=2 Tax=Cyamopsis tetragonoloba RepID=CSLA1_CYATE	AT5G03760.1|Symbols:ATCSLA09, CSLA09, ATCSLA9, CSLA9, RAT4|Nucleotide-diphospho-sugar transferases superfamily protein|chr5:985910-990087 REVERSE LENGTH=533
Glyma.03G183900	2.15728	0	0	0	0	0	0	0	0	0	UniRef100_Q09GS2 Transcription factor MYBJ7 n=1 Tax=Glycine max RepID=Q09GS2_SOYBN	AT5G57620.1|Symbols:MYB36, AtMYB36|myb domain protein 36|chr5:23334904-23336388 FORWARD LENGTH=333
Glyma.03G185100	2.48536	0	0	0	0	0	0	0	0	0	UniRef100_G7ZZA4 Nitrate and chloride transporter n=1 Tax=Medicago truncatula RepID=G7ZZA4_MEDTR	AT2G39210.1|Symbols:|Major facilitator superfamily protein|chr2:16366287-16368231 REVERSE LENGTH=601
Glyma.03G187700	1.53807	1.64368	0	0	0	0	0	0	0	0	UniRef100_G7L4X4 Glucosyltransferase-14 n=1 Tax=Medicago truncatula RepID=G7L4X4_MEDTR	AT2G36750.1|Symbols:UGT73C1|UDP-glucosyl transferase 73C1|chr2:15410531-15412006 REVERSE LENGTH=491
Glyma.03G189200	1.99394	0	3.89051	2.96217	3.60113	0	0	0	0	0	UniRef100_Q9ZTY1 35 kDa seed maturation protein n=1 Tax=Glycine max RepID=Q9ZTY1_SOYBN	AT2G36640.1|Symbols:ATECP63, ECP63|embryonic cell protein 63|chr2:15357019-15358552 REVERSE LENGTH=448
Glyma.03G191400	1.48944	1.19586	0	0	0	0	0	0	0	0	NA	AT2G27770.1|Symbols:|Plant protein of unknown function (DUF868)|chr2:11833089-11834051 REVERSE LENGTH=320
Glyma.03G193600	-1.11628	-1.01945	-1.06128	-1.05948	-1.26114	0	0	0	0	0	UniRef100_G7L605 GDSL esterase/lipase n=1 Tax=Medicago truncatula RepID=G7L605_MEDTR	AT5G03610.1|Symbols:|GDSL-like Lipase/Acylhydrolase superfamily protein|chr5:915650-918326 FORWARD LENGTH=359
Glyma.03G194000	1.06336	0	0	0	0	0	0	0	0	0	UniRef100_B3IX31 Transcription factor C2H2 n=1 Tax=Lotus japonicus RepID=B3IX31_LOTJA	AT2G36320.1|Symbols:|A20/AN1-like zinc finger family protein|chr2:15229388-15229873 FORWARD LENGTH=161
Glyma.03G198600	1.99002	0	0	0	0	0	0	0	0	0	UniRef100_B9NEF0 F-box family protein n=1 Tax=Populus trichocarpa RepID=B9NEF0_POPTR	AT2G27310.1|Symbols:|F-box family protein|chr2:11683954-11684967 REVERSE LENGTH=337
Glyma.03G200700	1.46251	0	0	0	0	0	0	0	0	0	NA	AT2G33180.1|Symbols:|unknown protein; FUNCTIONS IN: molecular_function unknown; INVOLVED IN: biological_process unknown; LOCATED IN: chloroplast stroma; EXPRESSED IN: 22 plant structures; EXPRESSED DURING: 13 growth stages; Has 57 Blast hits to 57 proteins in 22 species: Archae - 0; Bacteria - 8; Metazoa - 0; Fungi - 0; Plants - 35; Viruses - 0; Other Eukaryotes - 14 (source: NCBI BLink).|chr2:14…
Glyma.03G201000	2.80001	0	0	2.31988	0	0	0	0	0	0	UniRef100_B0ZC11 Hairpin-inducing protein n=1 Tax=Casuarina glauca RepID=B0ZC11_CASGL	AT2G35980.1|Symbols:YLS9, NHL10, ATNHL10|Late embryogenesis abundant (LEA) hydroxyproline-rich glycoprotein family|chr2:15110635-15111318 FORWARD LENGTH=227
Glyma.03G201100	2.12046	0	0	0	0	0	0	0	0	0	UniRef100_Q8S8Z8 Syringolide-induced protein B13-1-9 n=1 Tax=Glycine max RepID=Q8S8Z8_SOYBN	AT2G35980.1|Symbols:YLS9, NHL10, ATNHL10|Late embryogenesis abundant (LEA) hydroxyproline-rich glycoprotein family|chr2:15110635-15111318 FORWARD LENGTH=227
Glyma.03G201200	2.7496	0	0	0	0	0	0	0	0	0	UniRef100_Q8S8Z8 Syringolide-induced protein B13-1-9 n=1 Tax=Glycine max RepID=Q8S8Z8_SOYBN	AT2G35980.1|Symbols:YLS9, NHL10, ATNHL10|Late embryogenesis abundant (LEA) hydroxyproline-rich glycoprotein family|chr2:15110635-15111318 FORWARD LENGTH=227
Glyma.03G201300	2.74819	0	0	0	0	0	0	0	0	0	UniRef100_Q8S8Z8 Syringolide-induced protein B13-1-9 n=1 Tax=Glycine max RepID=Q8S8Z8_SOYBN	AT2G35980.1|Symbols:YLS9, NHL10, ATNHL10|Late embryogenesis abundant (LEA) hydroxyproline-rich glycoprotein family|chr2:15110635-15111318 FORWARD LENGTH=227
Glyma.03G201500	2.34905	0	0	0	0	0	0	0	0	0	UniRef100_Q8S8Z8 Syringolide-induced protein B13-1-9 n=1 Tax=Glycine max RepID=Q8S8Z8_SOYBN	AT2G35980.1|Symbols:YLS9, NHL10, ATNHL10|Late embryogenesis abundant (LEA) hydroxyproline-rich glycoprotein family|chr2:15110635-15111318 FORWARD LENGTH=227
Glyma.03G203600	1.39845	0	0	0	0	-1.27358	0	0	0	0	UniRef100_Q9SF22 F26K24.5 protein n=2 Tax=Arabidopsis thaliana RepID=Q9SF22_ARATH	AT3G11760.1|Symbols:|unknown protein; FUNCTIONS IN: molecular_function unknown; INVOLVED IN: biological_process unknown; LOCATED IN: cellular_component unknown; EXPRESSED IN: 23 plant structures; EXPRESSED DURING: 14 growth stages; BEST Arabidopsis thaliana protein match is: unknown protein (TAIR:AT5G04860.1); Has 84 Blast hits to 73 proteins in 13 species: Archae - 0; Bacteria - 0; Metazoa - 0; …
Glyma.03G205700	1.39497	0	0	0	0	0	0	0	0	0	UniRef100_B9IIF6 Aromatic and neutral transporter 1 family protein n=2 Tax=Populus trichocarpa RepID=B9IIF6_POPTR	AT3G11900.1|Symbols:ANT1|aromatic and neutral transporter 1|chr3:3758523-3760103 FORWARD LENGTH=432
Glyma.03G209300	-1.07442	0	-1.0431	0	0	0	0	0	0	0	NA	NA
Glyma.03G215500	1.17068	0	0	0	0	0	0	0	0	0	UniRef100_Q9LZJ6 RING-H2 finger protein ATL5 n=2 Tax=Arabidopsis thaliana RepID=ATL5_ARATH	AT3G62690.1|Symbols:ATL5|AtL5|chr3:23185829-23186602 REVERSE LENGTH=257
Glyma.03G216200	5.8312	4.95854	3.48976	2.20573	0	0	0	0	0	0	NA	NA
Glyma.03G218600	1.25857	0	0	0	0	0	0	0	0	0	UniRef100_B9GSH4 DNAJ heat shock N-terminal domain-containing family protein n=1 Tax=Populus trichocarpa RepID=B9GSH4_POPTR	AT4G02100.1|Symbols:|Heat shock protein DnaJ with tetratricopeptide repeat|chr4:930228-932049 FORWARD LENGTH=546
Glyma.03G219100	1.60882	1.66244	2.40998	0	0	0	0	0	0	0	UniRef100_B9HLU3 Casein kinase i family protein n=1 Tax=Populus trichocarpa RepID=B9HLU3_POPTR	AT2G47430.1|Symbols:CKI1|Signal transduction histidine kinase|chr2:19459167-19463122 REVERSE LENGTH=1122
Glyma.03G220800	1.23375	1.53954	1.03396	0	0	0	0	0	0	0	UniRef100_Q2PJR7 WRKY51 n=1 Tax=Glycine max RepID=Q2PJR7_SOYBN	AT2G47260.1|Symbols:WRKY23, ATWRKY23|WRKY DNA-binding protein 23|chr2:19405045-19406446 REVERSE LENGTH=337
Glyma.03G225200	1.22981	1.30485	0	0	0	0	0	0	0	0	UniRef100_B7FL77 R2R3-MYB transcription factor n=1 Tax=Medicago truncatula RepID=B7FL77_MEDTR	AT4G01680.3|Symbols:MYB55|myb domain protein 55|chr4:716401-717415 REVERSE LENGTH=241
Glyma.03G225300	1.47149	0	0	0	0	0	0	0	0	0	UniRef100_Q9AQY8 OSJNBa0004B13.24 protein n=1 Tax=Oryza sativa subsp. japonica RepID=Q9AQY8_ORYSJ	AT3G62070.1|Symbols:|unknown protein; BEST Arabidopsis thaliana protein match is: unknown protein (TAIR:AT2G46940.1); Has 137 Blast hits to 135 proteins in 12 species: Archae - 0; Bacteria - 0; Metazoa - 0; Fungi - 0; Plants - 137; Viruses - 0; Other Eukaryotes - 0 (source: NCBI BLink).|chr3:22983710-22984482 REVERSE LENGTH=228
Glyma.03G225700	-2.44038	-2.17619	-2.35805	0	0	0	0	0	0	0	NA	NA
Glyma.03G226800	2.0223	1.41337	1.43974	0	1.92066	0	0	0	0	0	UniRef100_H1A987 Cytochrome P450 monooxygenase n=1 Tax=Glycyrrhiza uralensis RepID=H1A987_GLYUR	AT3G14610.1|Symbols:CYP72A7|cytochrome P450, family 72, subfamily A, polypeptide 7|chr3:4912565-4914503 FORWARD LENGTH=512
Glyma.03G229800	-1.97318	0	0	0	0	0	0	0	0	0	UniRef100_A0EVX3 Galactinol synthase n=1 Tax=Ammopiptanthus mongolicus RepID=A0EVX3_9FABA	AT1G56600.1|Symbols:AtGolS2, GolS2|galactinol synthase 2|chr1:21207620-21209291 FORWARD LENGTH=335
Glyma.03G232400	2.45766	0	1.76739	2.15518	0	-2.36207	0	0	0	0	UniRef100_B9N4N9 Calmodulin-binding protein 60-C n=1 Tax=Populus trichocarpa RepID=B9N4N9_POPTR	AT5G57580.1|Symbols:|Calmodulin-binding protein|chr5:23314994-23317683 REVERSE LENGTH=647
Glyma.03G234400	1.35057	0	0	0	0	0	0	0	0	0	UniRef100_Q39856 Epoxide hydrolase n=1 Tax=Glycine max RepID=Q39856_SOYBN	AT3G05600.1|Symbols:|alpha/beta-Hydrolases superfamily protein|chr3:1623485-1624704 REVERSE LENGTH=331
Glyma.03G236300	2.66186	0	1.46313	0	0	-2.67766	0	0	0	0	UniRef100_H2E690 NADPH oxidase (Fragment) n=1 Tax=Phaseolus vulgaris RepID=H2E690_PHAVU	AT1G09090.2|Symbols:ATRBOHB, RBOHB|respiratory burst oxidase homolog B|chr1:2932743-2936495 FORWARD LENGTH=843
Glyma.03G239800	1.07775	1.77169	1.09954	0	0	0	0	0	0	0	UniRef100_F4J9P5 Heavy-metal-associated domain-containing protein n=1 Tax=Arabidopsis thaliana RepID=F4J9P5_ARATH	AT3G06130.2|Symbols:|Heavy metal transport/detoxification superfamily protein|chr3:1853193-1854673 REVERSE LENGTH=349
Glyma.03G240300	-1.59323	0	0	0	0	0	0	0	0	0	UniRef100_G7KZP6 GDSL esterase/lipase n=2 Tax=Medicago truncatula RepID=G7KZP6_MEDTR	AT1G54790.3|Symbols:|GDSL-like Lipase/Acylhydrolase superfamily protein|chr1:20441124-20442634 REVERSE LENGTH=383
Glyma.03G240800	3.16295	3.53591	2.53979	2.65477	0	0	0	0	0	0	UniRef100_A2Q5Z6 Phosphoglycerate/bisphosphoglycerate mutase n=1 Tax=Medicago truncatula RepID=A2Q5Z6_MEDTR	AT3G05170.1|Symbols:|Phosphoglycerate mutase family protein|chr3:1466738-1468219 FORWARD LENGTH=316
Glyma.03G241200	1.7538	1.74955	1.59765	1.49296	0	0	0	0	0	0	UniRef100_A2Q3I4 General substrate transporter n=1 Tax=Medicago truncatula RepID=A2Q3I4_MEDTR	AT1G54730.3|Symbols:|Major facilitator superfamily protein|chr1:20425399-20429445 FORWARD LENGTH=332
Glyma.03G241700	2.01844	2.84646	2.46364	0	0	0	0	0	0	0	UniRef100_A2Q3H8 Histidine-containing phosphotransfer protein n=1 Tax=Medicago truncatula RepID=A2Q3H8_MEDTR	AT3G21510.1|Symbols:AHP1|histidine-containing phosphotransmitter 1|chr3:7578432-7579537 REVERSE LENGTH=154
Glyma.03G244600	3.50266	2.55047	0	0	0	0	0	0	0	0	UniRef100_G7L0T5 Benzoyl coenzyme A benzyl alcohol benzoyl transferase n=1 Tax=Medicago truncatula RepID=G7L0T5_MEDTR	AT5G17540.1|Symbols:|HXXXD-type acyl-transferase family protein|chr5:5782061-5783682 REVERSE LENGTH=461
Glyma.03G245400	1.37325	1.13577	1.47041	0	1.07907	0	0	0	0	0	NA	AT1G54520.1|Symbols:|unknown protein; FUNCTIONS IN: molecular_function unknown; INVOLVED IN: biological_process unknown; LOCATED IN: chloroplast; EXPRESSED IN: 24 plant structures; EXPRESSED DURING: 15 growth stages; CONTAINS InterPro DOMAIN/s: Protein of unknown function DUF1517 (InterPro:IPR010903); Has 276 Blast hits to 275 proteins in 83 species: Archae - 0; Bacteria - 108; Metazoa - 6; Fungi…
Glyma.03G245600	1.15147	0	0	0	0	0	0	0	0	0	NA	AT3G04860.1|Symbols:|Plant protein of unknown function (DUF868)|chr3:1339349-1340218 REVERSE LENGTH=289
Glyma.03G248500	1.12734	1.21694	1.3029	1.45426	1.64074	0	0	0	0	0	UniRef100_C6TBN2 Probable aldo-keto reductase 1 n=1 Tax=Glycine max RepID=AKR1_SOYBN	AT1G60690.1|Symbols:|NAD(P)-linked oxidoreductase superfamily protein|chr1:22349892-22351668 REVERSE LENGTH=345
Glyma.03G249900	1.29471	1.57905	1.26107	0	0	0	0	0	0	0	UniRef100_O23959 Ca+2-binding EF hand protein n=2 Tax=Glycine max RepID=O23959_SOYBN	AT5G55240.1|Symbols:ATPXG2|ARABIDOPSIS THALIANA PEROXYGENASE 2|chr5:22405963-22407158 FORWARD LENGTH=243
Glyma.03G250300	-1.2443	-2.15493	-2.61227	-2.7828	-2.92213	0	0	0	0	0	UniRef100_Q6K992 Coatomer n=1 Tax=Oryza sativa subsp. japonica RepID=Q6K992_ORYSJ	AT5G28910.2|Symbols:|unknown protein; FUNCTIONS IN: molecular_function unknown; INVOLVED IN: biological_process unknown; BEST Arabidopsis thaliana protein match is: unknown protein (TAIR:AT5G28960.1); Has 82 Blast hits to 80 proteins in 14 species: Archae - 0; Bacteria - 0; Metazoa - 1; Fungi - 0; Plants - 78; Viruses - 0; Other Eukaryotes - 3 (source: NCBI BLink).|chr5:10930633-10932575 REVERSE …
Glyma.03G250800	-1.08102	0	0	0	0	0	0	0	0	0	UniRef100_G7I6S7 L-allo-threonine aldolase n=3 Tax=Medicago truncatula RepID=G7I6S7_MEDTR	AT1G08630.4|Symbols:THA1|threonine aldolase 1|chr1:2743948-2745685 REVERSE LENGTH=358
Glyma.03G253200	2.329	0	0	1.95171	0	0	0	0	0	0	UniRef100_Q9SP01 Indole-3-acetic acid induced protein ARG-2 homolog n=1 Tax=Glycine max RepID=Q9SP01_SOYBN	AT4G02380.1|Symbols:SAG21, AtLEA5|senescence-associated gene 21|chr4:1046414-1046807 REVERSE LENGTH=97
Glyma.03G253500	1.01187	1.02413	1.34986	0	0	0	0	0	0	0	UniRef100_G7L300 Violaxanthin de-epoxidase n=1 Tax=Medicago truncatula RepID=G7L300_MEDTR	AT1G08550.2|Symbols:NPQ1, AVDE1|non-photochemical quenching 1|chr1:2707462-2709387 FORWARD LENGTH=462
Glyma.03G253800	2.1106	2.29008	0	0	0	0	0	0	0	0	UniRef100_G7L303 Protein kinase-like protein n=1 Tax=Medicago truncatula RepID=G7L303_MEDTR	AT3G07070.1|Symbols:|Protein kinase superfamily protein|chr3:2238455-2240074 FORWARD LENGTH=414
Glyma.03G254300	-3.15218	0	0	0	0	0	0	0	0	0	UniRef100_G7L3Z3 Acidic endochitinase n=1 Tax=Medicago truncatula RepID=G7L3Z3_MEDTR	AT5G24090.1|Symbols:ATCHIA, CHIA|chitinase A|chr5:8143805-8145153 REVERSE LENGTH=302
Glyma.03G256200	1.87838	0	1.3427	0	0	0	0	0	0	0	UniRef100_G7L419 GH3 family protein n=1 Tax=Medicago truncatula RepID=G7L419_MEDTR	AT2G46370.4|Symbols:JAR1|Auxin-responsive GH3 family protein|chr2:19034233-19036369 FORWARD LENGTH=586
Glyma.03G260600	-2.03699	0	0	0	0	0	0	0	0	0	UniRef100_B9GRQ1 FAD-binding domain-containing family protein n=1 Tax=Populus trichocarpa RepID=B9GRQ1_POPTR	AT2G46760.1|Symbols:|D-arabinono-1,4-lactone oxidase family protein|chr2:19213028-19215166 REVERSE LENGTH=603
Glyma.03G263000	2.15102	0	0	0	0	0	0	0	0	0	UniRef100_G7L9W6 RING-H2 finger protein ATL3C n=2 Tax=Medicago truncatula RepID=G7L9W6_MEDTR	AT1G72310.1|Symbols:ATL3|RING/U-box superfamily protein|chr1:27226405-27227379 FORWARD LENGTH=324
Glyma.04G003600	-1.08431	0	0	0	0	0	0	0	0	0	UniRef100_G7J8J3 Baculoviral IAP repeat-containing protein n=1 Tax=Medicago truncatula RepID=G7J8J3_MEDTR	AT4G35070.1|Symbols:|SBP (S-ribonuclease binding protein) family protein|chr4:16694488-16695387 FORWARD LENGTH=265
Glyma.04G004100	1.50274	0	0	0	0	0	0	0	0	0	UniRef100_E4W696 Transcription factor MYB047 n=1 Tax=Glycine max RepID=E4W696_SOYBN	AT4G34990.1|Symbols:AtMYB32, MYB32|myb domain protein 32|chr4:16661370-16662289 REVERSE LENGTH=274
Glyma.04G006900	2.1407	0	0	0	0	0	0	0	0	0	UniRef100_B9HRD2 Auxin-responsive family protein n=1 Tax=Populus trichocarpa RepID=B9HRD2_POPTR	AT5G18060.1|Symbols:|SAUR-like auxin-responsive protein family|chr5:5976030-5976302 FORWARD LENGTH=90
Glyma.04G007300	1.5644	0	0	0	0	0	0	0	0	0	UniRef100_I1JSI1 Amidophosphoribosyltransferase n=1 Tax=Glycine max RepID=I1JSI1_SOYBN	AT2G16570.1|Symbols:ATASE, ATASE1, ASE1|GLN phosphoribosyl pyrophosphate amidotransferase 1|chr2:7180424-7182124 REVERSE LENGTH=566
Glyma.04G007800	1.31214	0	0	0	0	0	0	0	0	0	UniRef100_G7LAK8 Ubiquitin fusion degradation protein n=1 Tax=Medicago truncatula RepID=G7LAK8_MEDTR	AT2G21270.2|Symbols:UFD1|ubiquitin fusion degradation 1|chr2:9108126-9110012 FORWARD LENGTH=319
Glyma.04G008900	1.38795	0	0	0	0	0	0	0	0	0	UniRef100_D3YBF2 Zinc finger (GATA type) family protein n=1 Tax=Trifolium repens RepID=D3YBF2_TRIRP	AT4G36240.1|Symbols:GATA7|GATA transcription factor 7|chr4:17147376-17148211 REVERSE LENGTH=238
Glyma.04G010100	-1.63767	0	0	0	0	0	0	0	0	0	UniRef100_G7J7Q0 Defensin n=1 Tax=Medicago truncatula RepID=G7J7Q0_MEDTR	NA
Glyma.04G014800	-1.39875	0	0	0	-1.62586	0	0	0	0	0	UniRef100_Q6Y1E9 Cysteine protease 14 n=1 Tax=Trifolium repens RepID=Q6Y1E9_TRIRP	AT1G20850.1|Symbols:XCP2|xylem cysteine peptidase 2|chr1:7252208-7253537 FORWARD LENGTH=356
Glyma.04G018400	1.11405	0	1.32585	0	0	0	0	0	0	0	NA	AT1G42430.2|Symbols:|unknown protein; FUNCTIONS IN: molecular_function unknown; INVOLVED IN: biological_process unknown; LOCATED IN: cellular_component unknown; BEST Arabidopsis thaliana protein match is: unknown protein (TAIR:AT3G55760.3).|chr1:15891512-15894322 FORWARD LENGTH=409
Glyma.04G021200	1.22724	0	0	0	0	0	0	0	0	0	UniRef100_G7J5U8 RING-H2 finger protein ATL5J n=1 Tax=Medicago truncatula RepID=G7J5U8_MEDTR	AT5G42200.1|Symbols:|RING/U-box superfamily protein|chr5:16860523-16861014 FORWARD LENGTH=163
Glyma.04G028700	-1.98175	0	0	0	-1.73562	0	0	0	0	0	UniRef100_B9GRI7 Cytokinin oxidase 6 family protein n=1 Tax=Populus trichocarpa RepID=B9GRI7_POPTR	AT1G75450.2|Symbols:CKX5|cytokinin oxidase 5|chr1:28315248-28318052 REVERSE LENGTH=537
Glyma.04G028900	-1.53271	-1.53345	-1.35358	0	-1.82931	0	0	0	0	0	UniRef100_B9GRI7 Cytokinin oxidase 6 family protein n=1 Tax=Populus trichocarpa RepID=B9GRI7_POPTR	AT1G75450.1|Symbols:CKX5, ATCKX5, ATCKX6|cytokinin oxidase 5|chr1:28315248-28318064 REVERSE LENGTH=540
Glyma.04G030900	1.73626	1.4198	1.19019	0	0	0	0	0	0	0	UniRef100_B4YYB7 ST225 n=2 Tax=Eutrema RepID=B4YYB7_THEHA	AT1G19530.1|Symbols:|unknown protein; FUNCTIONS IN: molecular_function unknown; INVOLVED IN: N-terminal protein myristoylation, anaerobic respiration; LOCATED IN: cellular_component unknown; EXPRESSED IN: leaf apex, inflorescence meristem, hypocotyl, root, flower; EXPRESSED DURING: petal differentiation and expansion stage; Has 47 Blast hits to 47 proteins in 13 species: Archae - 0; Bacteria - 0;…
Glyma.04G033400	-1.74723	-1.28613	0	0	0	0	0	0	0	0	NA	NA
Glyma.04G036700	2.22623	0	0	1.96975	0	0	0	0	0	0	UniRef100_Q0PJI9 MYB transcription factor MYB124 n=1 Tax=Glycine max RepID=Q0PJI9_SOYBN	AT3G50060.1|Symbols:MYB77|myb domain protein 77|chr3:18558146-18559051 REVERSE LENGTH=301
Glyma.04G041200	2.17646	0	0	0	0	0	0	0	0	0	UniRef100_C5IU97 Drought responsive element binding protein 2 n=1 Tax=Glycine max RepID=C5IU97_SOYBN	AT1G46768.1|Symbols:RAP2.1|related to AP2 1|chr1:17266046-17266507 REVERSE LENGTH=153
Glyma.04G042300	1.71395	0	0	0	0	0	0	0	0	0	UniRef100_Q0PJL2 MYB transcription factor MYB68 n=1 Tax=Glycine max RepID=Q0PJL2_SOYBN	AT4G37260.1|Symbols:MYB73, ATMYB73|myb domain protein 73|chr4:17540602-17541564 FORWARD LENGTH=320
Glyma.04G044900	2.99421	0	0	2.21833	0	0	0	0	0	0	UniRef100_I0AW24 C2H2 zinc-finger protein (Fragment) n=1 Tax=Glycine max RepID=I0AW24_SOYBN	AT1G27730.1|Symbols:STZ, ZAT10|salt tolerance zinc finger|chr1:9648302-9648985 REVERSE LENGTH=227
Glyma.04G046300	2.75306	2.15927	0	0	0	0	0	0	0	0	NA	NA
Glyma.04G046900	2.14465	0	0	0	0	0	0	0	0	0	NA	NA
Glyma.04G051900	1.26617	0	0	0	0	0	0	0	0	0	UniRef100_Q8L9S3 Glutaredoxin-C6 n=1 Tax=Arabidopsis thaliana RepID=GRXC6_ARATH	AT4G33040.1|Symbols:|Thioredoxin superfamily protein|chr4:15940779-15941213 REVERSE LENGTH=144
Glyma.04G052000	1.46906	0	0	0	0	0	0	0	0	0	UniRef100_I1JTX5 Heat shock transcription factor HSFA2 n=1 Tax=Glycine max RepID=I1JTX5_SOYBN	AT2G26150.1|Symbols:ATHSFA2, HSFA2|heat shock transcription factor A2|chr2:11135856-11137217 FORWARD LENGTH=345
Glyma.04G056100	1.17335	1.48269	1.22102	0	0	0	0	0	0	0	UniRef100_A7J2C0 Chloroplast copper-translocating HMA8 P-ATPase n=1 Tax=Glycine max RepID=A7J2C0_SOYBN	AT5G21930.2|Symbols:PAA2, HMA8|P-type ATPase of Arabidopsis 2|chr5:7243129-7248721 FORWARD LENGTH=883
Glyma.04G061500	1.0019	0	0	0	0	0	0	0	0	0	UniRef100_B0I556 Protein kinase n=1 Tax=Phaseolus vulgaris RepID=B0I556_PHAVU	AT5G25110.1|Symbols:CIPK25, SnRK3.25|CBL-interacting protein kinase 25|chr5:8657740-8659206 REVERSE LENGTH=488
Glyma.04G063100	1.92355	0	0	0	-1.45922	0	0	0	0	0	UniRef100_G7JLW0 Wall-associated receptor kinase-like protein n=1 Tax=Medicago truncatula RepID=G7JLW0_MEDTR	AT2G25220.1|Symbols:|Protein kinase superfamily protein|chr2:10742918-10745540 REVERSE LENGTH=414
Glyma.04G063200	1.91113	0	0	0	0	0	0	0	0	0	NA	AT2G25250.1|Symbols:|unknown protein; FUNCTIONS IN: molecular_function unknown; INVOLVED IN: biological_process unknown; LOCATED IN: chloroplast; EXPRESSED IN: 23 plant structures; EXPRESSED DURING: 14 growth stages; BEST Arabidopsis thaliana protein match is: unknown protein (TAIR:AT4G32020.1); Has 30 Blast hits to 30 proteins in 7 species: Archae - 0; Bacteria - 0; Metazoa - 0; Fungi - 2; Plant…
Glyma.04G066200	1.00996	1.33739	1.25895	0	0	0	0	0	0	0	UniRef100_G7I713 UDP-N-acetylglucosamine/UDP-glucose/GDP-mannose transporter n=1 Tax=Medicago truncatula RepID=G7I713_MEDTR	AT4G32272.1|Symbols:|Nucleotide/sugar transporter family protein|chr4:15577195-15579689 REVERSE LENGTH=344
Glyma.04G069500	2.16912	0	2.26472	2.6306	0	-2.05262	0	0	0	0	UniRef100_G7JBM4 Anion exchanger family protein n=1 Tax=Medicago truncatula RepID=G7JBM4_MEDTR	AT1G15460.1|Symbols:ATBOR4, BOR4|HCO3- transporter family|chr1:5310196-5313376 REVERSE LENGTH=683
Glyma.04G073500	-1.40795	0	-1.40954	0	0	0	0	0	0	0	UniRef100_G7JC98 Potassium channel n=1 Tax=Medicago truncatula RepID=G7JC98_MEDTR	AT4G32650.3|Symbols:ATKC1, KAT3, KC1, AtLKT1|potassium channel in Arabidopsis thaliana 3|chr4:15751482-15754797 REVERSE LENGTH=661
Glyma.04G075700	1.94929	1.39383	1.38911	0	0	0	0	0	0	0	UniRef100_G7JCD6 F-box protein AFR n=1 Tax=Medicago truncatula RepID=G7JCD6_MEDTR	AT2G24540.1|Symbols:AFR|Galactose oxidase/kelch repeat superfamily protein|chr2:10426414-10427532 FORWARD LENGTH=372
Glyma.04G075800	2.68531	0	0	2.22115	0	0	0	0	0	0	NA	AT5G10695.1|Symbols:|unknown protein; BEST Arabidopsis thaliana protein match is: unknown protein (TAIR:AT5G57123.1); Has 30201 Blast hits to 17322 proteins in 780 species: Archae - 12; Bacteria - 1396; Metazoa - 17338; Fungi - 3422; Plants - 5037; Viruses - 0; Other Eukaryotes - 2996 (source: NCBI BLink).|chr5:3377817-3378020 FORWARD LENGTH=67
Glyma.04G076000	1.54989	1.09084	1.02145	0	0	0	0	0	0	0	UniRef100_B6T7R4 MTD1 n=1 Tax=Zea mays RepID=B6T7R4_MAIZE	AT5G24890.1|Symbols:|unknown protein; FUNCTIONS IN: molecular_function unknown; INVOLVED IN: biological_process unknown; LOCATED IN: cellular_component unknown; EXPRESSED IN: 24 plant structures; EXPRESSED DURING: 13 growth stages; BEST Arabidopsis thaliana protein match is: unknown protein (TAIR:AT2G24550.1); Has 1807 Blast hits to 1807 proteins in 277 species: Archae - 0; Bacteria - 0; Metazoa …
Glyma.04G078500	-2.3605	-2.50117	-2.80643	-2.87335	-2.73885	0	0	0	0	0	NA	AT4G31340.1|Symbols:|myosin heavy chain-related|chr4:15205662-15208950 FORWARD LENGTH=437
Glyma.04G083100	-1.28038	-1.47445	-1.56284	-1.30383	-2.74028	0	0	0	0	0	UniRef100_G7ZWI4 Lactoylglutathione lyase n=1 Tax=Medicago truncatula RepID=G7ZWI4_MEDTR	AT1G67280.1|Symbols:|Glyoxalase/Bleomycin resistance protein/Dioxygenase superfamily protein|chr1:25188563-25190547 REVERSE LENGTH=350
Glyma.04G083700	-2.80956	-2.52136	-1.88799	-2.5824	-2.20086	0	0	0	0	0	UniRef100_G7IB43 Exostosin-2 n=1 Tax=Medicago truncatula RepID=G7IB43_MEDTR	AT4G32790.1|Symbols:|Exostosin family protein|chr4:15812566-15814908 FORWARD LENGTH=593
Glyma.04G084900	-1.12134	-1.23908	0	0	0	0	0	0	0	0	UniRef100_G7J3H0 GATA transcription factor n=1 Tax=Medicago truncatula RepID=G7J3H0_MEDTR	AT4G32890.1|Symbols:GATA9|GATA transcription factor 9|chr4:15875598-15876615 FORWARD LENGTH=308
Glyma.04G088200	1.30976	1.19353	0	0	-1.42605	0	0	0	0	0	UniRef100_G7J416 Amino acid permease n=1 Tax=Medicago truncatula RepID=G7J416_MEDTR	AT5G49630.1|Symbols:AAP6|amino acid permease 6|chr5:20142681-20146441 REVERSE LENGTH=481
Glyma.04G092100	2.13623	0	0	0	0	0	0	0	0	0	UniRef100_G7J562 Mitochondrial 2-oxoglutarate/malate carrier protein n=1 Tax=Medicago truncatula RepID=G7J562_MEDTR	AT4G24570.1|Symbols:DIC2|dicarboxylate carrier 2|chr4:12686546-12687487 FORWARD LENGTH=313
Glyma.04G094400	-1.07129	0	0	0	0	0	0	0	0	0	UniRef100_G7J534 Kinesin-like protein n=1 Tax=Medicago truncatula RepID=G7J534_MEDTR	AT5G60930.1|Symbols:|P-loop containing nucleoside triphosphate hydrolases superfamily protein|chr5:24515398-24522511 REVERSE LENGTH=1294
Glyma.04G098000	1.94524	0	0	0	0	0	0	0	0	0	UniRef100_B9H6Z0 Clathrin assembly family protein n=1 Tax=Populus trichocarpa RepID=B9H6Z0_POPTR	AT4G40080.1|Symbols:|ENTH/ANTH/VHS superfamily protein|chr4:18579371-18580542 FORWARD LENGTH=365
Glyma.04G098500	-4.04035	-2.76714	-3.44718	-2.50167	-3.19386	0	0	0	0	0	UniRef100_G7J4G3 SKIP interacting protein n=2 Tax=Medicago truncatula RepID=G7J4G3_MEDTR	AT4G09060.1|Symbols:|unknown protein; LOCATED IN: membrane; EXPRESSED IN: leaf; BEST Arabidopsis thaliana protein match is: unknown protein (TAIR:AT1G14680.1); Has 8168 Blast hits to 6036 proteins in 601 species: Archae - 151; Bacteria - 570; Metazoa - 4684; Fungi - 544; Plants - 345; Viruses - 91; Other Eukaryotes - 1783 (source: NCBI BLink).|chr4:5797781-5800253 REVERSE LENGTH=341
Glyma.04G098600	-1.0582	-1.09466	0	-1.29158	0	0	0	0	0	0	UniRef100_G7J4G2 Multiple RNA-binding domain-containing protein n=1 Tax=Medicago truncatula RepID=G7J4G2_MEDTR	AT4G09040.1|Symbols:|RNA-binding (RRM/RBD/RNP motifs) family protein|chr4:5795075-5797315 REVERSE LENGTH=304
Glyma.04G099300	-1.45194	-1.27456	0	-1.17834	0	0	0	0	0	0	UniRef100_G7J3Z2 DUF246 domain-containing protein n=1 Tax=Medicago truncatula RepID=G7J3Z2_MEDTR	AT1G22460.1|Symbols:|O-fucosyltransferase family protein|chr1:7927530-7930351 REVERSE LENGTH=565
Glyma.04G100300	2.11151	0	0	0	0	0	0	0	0	0	UniRef100_B9GUX9 Phosphate-responsive family protein n=1 Tax=Populus trichocarpa RepID=B9GUX9_POPTR	AT4G08950.1|Symbols:EXO|Phosphate-responsive 1 family protein|chr4:5740378-5741322 FORWARD LENGTH=314
Glyma.04G100400	1.9266	0	0	0	0	0	0	0	0	0	UniRef100_B9GUX9 Phosphate-responsive family protein n=1 Tax=Populus trichocarpa RepID=B9GUX9_POPTR	AT4G08950.1|Symbols:EXO|Phosphate-responsive 1 family protein|chr4:5740378-5741322 FORWARD LENGTH=314
Glyma.04G100500	2.43649	2.07956	2.16667	2.45791	2.14126	0	0	0	0	0	UniRef100_E9M5F6 Glycosyltransferase GT14M03 n=1 Tax=Pueraria montana var. lobata RepID=E9M5F6_PUEML	AT1G22380.1|Symbols:AtUGT85A3, UGT85A3|UDP-glucosyl transferase 85A3|chr1:7900522-7902332 REVERSE LENGTH=488
Glyma.04G103900	1.70286	0	0	0	0	0	0	0	0	0	UniRef100_Q4FH87 Dehydration responsive element-binding protein 3 n=1 Tax=Glycine max RepID=Q4FH87_SOYBN	AT1G78080.1|Symbols:RAP2.4|related to AP2 4|chr1:29364790-29365794 FORWARD LENGTH=334
Glyma.04G104100	-1.90457	0	0	0	0	0	0	0	0	0	UniRef100_G8A381 Ser/Thr-rich protein T10 in DGCR region n=1 Tax=Medicago truncatula RepID=G8A381_MEDTR	AT4G38260.1|Symbols:|Protein of unknown function (DUF833)|chr4:17937077-17938210 REVERSE LENGTH=275
Glyma.04G104200	1.42032	0	1.10464	0	0	0	0	0	0	0	UniRef100_G8A379 WD-40 repeat family n=1 Tax=Medicago truncatula RepID=G8A379_MEDTR	AT1G78070.1|Symbols:|Transducin/WD40 repeat-like superfamily protein|chr1:29355219-29358368 FORWARD LENGTH=449
Glyma.04G104500	-1.30184	0	0	0	-1.15237	0	0	0	0	0	UniRef100_G8A375 2,3-bisphosphoglycerate-dependent phosphoglycerate mutase n=1 Tax=Medicago truncatula RepID=G8A375_MEDTR	AT1G22170.1|Symbols:|Phosphoglycerate mutase family protein|chr1:7826603-7828055 FORWARD LENGTH=334
Glyma.04G106500	2.20784	2.33714	0	0	0	0	0	0	0	0	UniRef100_O81464 Heavy-metal-associated domain-containing protein n=1 Tax=Arabidopsis thaliana RepID=O81464_ARATH	AT4G08570.1|Symbols:|Heavy metal transport/detoxification superfamily protein|chr4:5455123-5455975 REVERSE LENGTH=150
Glyma.04G110000	-1.81927	-1.78406	0	0	0	0	0	0	0	0	UniRef100_K7WEQ0 Catalytic/ hydrolase n=1 Tax=Zea mays RepID=K7WEQ0_MAIZE	AT5G02230.2|Symbols:|Haloacid dehalogenase-like hydrolase (HAD) superfamily protein|chr5:449132-450507 FORWARD LENGTH=280
Glyma.04G110400	1.56006	0	0	0	0	0	0	0	0	0	UniRef100_V5N8M9 Cytochrome P450 71A1 n=1 Tax=Phaseolus vulgaris RepID=V5N8M9_PHAVU	AT4G13310.1|Symbols:CYP71A20|cytochrome P450, family 71, subfamily A, polypeptide 20|chr4:7750453-7753049 FORWARD LENGTH=497
Glyma.04G110500	-1.14505	-1.02544	-1.07086	-1.20615	-1.02546	0	0	0	0	0	UniRef100_B7F978 cDNA, clone: J075115L08, full insert sequence n=1 Tax=Oryza sativa subsp. japonica RepID=B7F978_ORYSJ	AT4G10140.1|Symbols:|unknown protein; FUNCTIONS IN: molecular_function unknown; INVOLVED IN: N-terminal protein myristoylation; EXPRESSED IN: 24 plant structures; EXPRESSED DURING: 15 growth stages; CONTAINS InterPro DOMAIN/s: Protein of unknown function DUF2062 (InterPro:IPR018639); BEST Arabidopsis thaliana protein match is: unknown protein (TAIR:AT1G33490.1); Has 30201 Blast hits to 17322 prot…
Glyma.04G112400	-2.24626	-3.30126	-3.39695	-3.14156	-1.63295	0	0	0	0	0	UniRef100_Q9ZWN0 GPI-anchored protein n=1 Tax=Vigna radiata RepID=Q9ZWN0_VIGRA	AT5G56170.1|Symbols:LLG1|LORELEI-LIKE-GPI-ANCHORED PROTEIN 1|chr5:22736072-22737108 FORWARD LENGTH=168
Glyma.04G113500	2.20048	3.38031	2.58771	2.54874	2.43759	0	0	0	0	0	UniRef100_Q2PMD5 FAD-linked oxidoreductase 1 n=1 Tax=Glycine max RepID=Q2PMD5_SOYBN	AT4G20860.1|Symbols:|FAD-binding Berberine family protein|chr4:11172726-11174318 FORWARD LENGTH=530
Glyma.04G123700	2.27052	0	2.40245	0	0	0	0	0	0	0	UniRef100_G7K6S1 Urea active transporter-like protein n=1 Tax=Medicago truncatula RepID=G7K6S1_MEDTR	AT5G45380.1|Symbols:ATDUR3, DUR3|solute:sodium symporters;urea transmembrane transporters|chr5:18391337-18395696 FORWARD LENGTH=704
Glyma.04G125000	2.08645	0	0	0	0	0	0	0	0	0	UniRef100_G7IVT3 NBS resistance protein n=1 Tax=Medicago truncatula RepID=G7IVT3_MEDTR	AT3G07040.1|Symbols:RPM1, RPS3|NB-ARC domain-containing disease resistance protein|chr3:2226244-2229024 REVERSE LENGTH=926
Glyma.04G126400	1.1791	1.74191	1.63966	1.18034	1.01154	0	0	0	0	0	UniRef100_G7ZZ70 Transcription elongation factor SPT6 n=1 Tax=Medicago truncatula RepID=G7ZZ70_MEDTR	AT1G65440.3|Symbols:GTB1|global transcription factor group B1|chr1:24306988-24314302 REVERSE LENGTH=1454
Glyma.04G126500	1.07686	1.30697	1.54097	1.24009	0	0	0	0	0	0	UniRef100_G7ZZF0 ABC transporter C family member n=1 Tax=Medicago truncatula RepID=G7ZZF0_MEDTR	AT2G34660.2|Symbols:MRP2, ABCC2, AtABCC2|multidrug resistance-associated protein 2|chr2:14603267-14612387 FORWARD LENGTH=1623
Glyma.04G127900	2.51569	2.93885	0	0	0	0	0	0	0	0	UniRef100_O24091 MtN21 protein n=2 Tax=Medicago truncatula RepID=O24091_MEDTR	AT5G07050.1|Symbols:|nodulin MtN21 /EamA-like transporter family protein|chr5:2191533-2193416 REVERSE LENGTH=402
Glyma.04G129800	-1.01914	0	0	0	0	0	0	0	0	0	UniRef100_G7K2W1 T-complex protein 1 subunit eta n=1 Tax=Medicago truncatula RepID=G7K2W1_MEDTR	AT3G11830.1|Symbols:|TCP-1/cpn60 chaperonin family protein|chr3:3732734-3736156 FORWARD LENGTH=557
Glyma.04G129900	-1.09509	0	0	0	-1.38451	0	0	0	0	0	UniRef100_B9HKJ4 Heat shock family protein n=1 Tax=Populus trichocarpa RepID=B9HKJ4_POPTR	AT5G04890.1|Symbols:RTM2|HSP20-like chaperones superfamily protein|chr5:1427217-1428390 FORWARD LENGTH=366
Glyma.04G132300	-7.14938	-7.21531	-7.11658	-6.78661	-6.52419	0	0	0	0	0	NA	AT4G39235.1|Symbols:|unknown protein; BEST Arabidopsis thaliana protein match is: unknown protein (TAIR:AT3G05570.1); Has 30201 Blast hits to 17322 proteins in 780 species: Archae - 12; Bacteria - 1396; Metazoa - 17338; Fungi - 3422; Plants - 5037; Viruses - 0; Other Eukaryotes - 2996 (source: NCBI BLink).|chr4:18268514-18269034 FORWARD LENGTH=86
Glyma.04G132600	-1.59352	-1.76906	0	0	0	0	0	0	0	0	UniRef100_G7KDX9 CCP n=1 Tax=Medicago truncatula RepID=G7KDX9_MEDTR	NA
Glyma.04G134100	1.86194	0	0	0	0	0	0	0	0	0	UniRef100_Q94FN3 Phosphatidylinositol transfer-like protein II n=1 Tax=Lotus japonicus RepID=Q94FN3_LOTJA	AT4G36490.1|Symbols:ATSFH12, SFH12|SEC14-like 12|chr4:17222099-17224808 FORWARD LENGTH=543
Glyma.04G136200	2.42382	0	0	0	0	0	0	0	0	0	UniRef100_G7J5J1 Calmodulin-like protein n=2 Tax=Medicago truncatula RepID=G7J5J1_MEDTR	AT3G50770.1|Symbols:CML41|calmodulin-like 41|chr3:18873987-18874604 FORWARD LENGTH=205
Glyma.04G136600	2.50604	0	0	2.31399	0	0	0	0	0	0	UniRef100_G7J5J1 Calmodulin-like protein n=2 Tax=Medicago truncatula RepID=G7J5J1_MEDTR	AT5G42380.1|Symbols:CML39, CML37|calmodulin like 37|chr5:16942758-16943315 REVERSE LENGTH=185
Glyma.04G137200	-1.99535	-1.84685	-2.36838	-2.47317	-2.14123	0	0	0	0	0	NA	NA
Glyma.04G138900	2.68323	3.06439	2.7712	2.3625	2.07224	0	0	0	0	0	UniRef100_G7J1L1 GRAS family transcription factor n=1 Tax=Medicago truncatula RepID=G7J1L1_MEDTR	AT1G50420.1|Symbols:SCL3, SCL-3|scarecrow-like 3|chr1:18678177-18679625 REVERSE LENGTH=482
Glyma.04G140100	5.73792	5.81725	5.96687	6.2957	6.83618	0	0	0	0	0	UniRef100_G7IW55 U-box domain-containing protein n=1 Tax=Medicago truncatula RepID=G7IW55_MEDTR	AT1G20780.1|Symbols:PUB44, ATPUB44, SAUL1|senescence-associated E3 ubiquitin ligase 1|chr1:7217812-7220609 FORWARD LENGTH=801
Glyma.04G142400	2.15904	0	0	0	0	0	0	0	0	0	NA	NA
Glyma.04G142500	-5.09594	-5.89879	-5.13855	-4.94305	-4.31956	0	0	0	0	0	UniRef100_Q67BK3 AGL15 n=1 Tax=Glycine max RepID=Q67BK3_SOYBN	AT5G13790.1|Symbols:AGL15|AGAMOUS-like 15|chr5:4449128-4450802 REVERSE LENGTH=268
Glyma.04G143500	3.29691	3.71098	3.74413	3.82262	3.18707	0	0	0	0	0	UniRef100_B9N3H8 Mitochondrial substrate carrier family protein n=1 Tax=Populus trichocarpa RepID=B9N3H8_POPTR	AT2G33820.1|Symbols:ATMBAC1, MBAC1|Mitochondrial substrate carrier family protein|chr2:14306293-14308293 REVERSE LENGTH=311
Glyma.04G151500	-1.05278	-1.37866	-1.67641	-1.51625	-1.40545	0	0	0	0	0	UniRef100_D7M1L2 SNF7 family protein n=1 Tax=Arabidopsis lyrata subsp. lyrata RepID=D7M1L2_ARALL	AT5G22950.1|Symbols:VPS24.1|SNF7 family protein|chr5:7681380-7682720 FORWARD LENGTH=229
Glyma.04G155400	1.66724	0	0	0	0	-1.56574	0	0	0	0	UniRef100_Q9FJN1 Emb|CAA18210.1 n=1 Tax=Arabidopsis thaliana RepID=Q9FJN1_ARATH	AT5G57830.1|Symbols:|Protein of unknown function, DUF593|chr5:23429406-23430860 REVERSE LENGTH=387
Glyma.04G155500	-6.62381	-5.85257	-6.48843	-6.64314	-6.37499	0	0	0	0	0	UniRef100_B9H0Y1 Kinesin motor family protein n=1 Tax=Populus trichocarpa RepID=B9H0Y1_POPTR	AT4G38950.2|Symbols:|ATP binding microtubule motor family protein|chr4:18154606-18158461 REVERSE LENGTH=836
Glyma.04G164400	1.10618	0	0	1.03964	0	-1.50388	0	0	0	0	UniRef100_F5C0G9 SNAP33 n=1 Tax=Solanum chacoense RepID=F5C0G9_SOLCH	AT5G61210.1|Symbols:SNAP33, ATSNAP33, SNP33, ATSNAP33B|soluble N-ethylmaleimide-sensitive factor adaptor protein 33|chr5:24624027-24625366 FORWARD LENGTH=300
Glyma.04G167500	1.63964	1.70282	1.78714	1.93909	0	0	0	0	0	0	UniRef100_T2DNK5 Thioredoxin-like protein n=1 Tax=Phaseolus vulgaris RepID=T2DNK5_PHAVU	AT1G08570.1|Symbols:ACHT4|atypical CYS HIS rich thioredoxin 4|chr1:2713059-2714312 FORWARD LENGTH=275
Glyma.04G168000	1.79302	1.81332	1.91137	1.59096	1.63159	0	0	0	0	0	NA	NA
Glyma.04G168100	2.46824	2.77951	4.2736	4.01317	4.43223	0	0	0	0	0	UniRef100_Q6XQM5 Nicotinate phosphoribosyltransferase-like protein n=1 Tax=Medicago truncatula RepID=Q6XQM5_MEDTR	AT2G23420.1|Symbols:NAPRT2|nicotinate phosphoribosyltransferase 2|chr2:9971819-9974909 FORWARD LENGTH=557
Glyma.04G168600	-2.23717	-2.98502	-2.28104	-3.19271	-2.73802	0	0	2.33417	0	0	UniRef100_I1JXW2 Translation factor GUF1 homolog, chloroplastic n=1 Tax=Glycine max RepID=I1JXW2_SOYBN	AT5G08650.1|Symbols:|Small GTP-binding protein|chr5:2806533-2813220 REVERSE LENGTH=681
Glyma.04G175000	-2.16058	0	0	0	0	0	0	0	0	0	UniRef100_A5AQW4 MATE efflux family protein n=1 Tax=Vitis vinifera RepID=A5AQW4_VITVI	AT4G15020.2|Symbols:|hAT transposon superfamily|chr4:8575806-8578372 FORWARD LENGTH=768
Glyma.04G176000	1.20617	1.23998	0	0	0	0	0	0	0	0	UniRef100_Q9SSG2 F25A4.25 protein n=1 Tax=Arabidopsis thaliana RepID=Q9SSG2_ARATH	AT1G74780.1|Symbols:|Nodulin-like / Major Facilitator Superfamily protein|chr1:28095916-28097912 FORWARD LENGTH=533
Glyma.04G177000	2.46216	2.19741	1.97966	2.34597	1.98346	0	0	0	0	0	UniRef100_Q8L539 5-formyltetrahydrofolate cyclo-ligase-like protein n=2 Tax=Arabidopsis thaliana RepID=Q8L539_ARATH	AT5G13050.1|Symbols:5-FCL|5-formyltetrahydrofolate cycloligase|chr5:4136912-4138711 REVERSE LENGTH=277
Glyma.04G177900	1.67601	0	0	2.35293	0	0	0	0	0	0	UniRef100_G7JNT1 Two-component response regulator ARR5 n=1 Tax=Medicago truncatula RepID=G7JNT1_MEDTR	AT5G62920.1|Symbols:ARR6|response regulator 6|chr5:25252745-25254158 REVERSE LENGTH=186
Glyma.04G178500	1.72609	0	0	0	0	0	0	0	0	0	UniRef100_Q9AUH7 UVI1 n=1 Tax=Pisum sativum RepID=Q9AUH7_PEA	AT1G19020.1|Symbols:|unknown protein; BEST Arabidopsis thaliana protein match is: unknown protein (TAIR:AT3G48180.1); Has 88 Blast hits to 88 proteins in 15 species: Archae - 0; Bacteria - 0; Metazoa - 0; Fungi - 0; Plants - 88; Viruses - 0; Other Eukaryotes - 0 (source: NCBI BLink).|chr1:6568142-6568402 FORWARD LENGTH=86
Glyma.04G181100	-3.68746	0	0	0	0	0	0	0	0	0	UniRef100_Q1AFF6 Aldehyde dehydrogenase n=1 Tax=Vitis pseudoreticulata RepID=Q1AFF6_9ROSI	AT3G48000.1|Symbols:ALDH2B4, ALDH2, ALDH2A|aldehyde dehydrogenase 2B4|chr3:17717082-17719843 REVERSE LENGTH=538
Glyma.04G184000	1.19374	0	0	0	0	0	0	0	0	0	UniRef100_G7J5E8 Boron transporter n=1 Tax=Medicago truncatula RepID=G7J5E8_MEDTR	AT3G62270.1|Symbols:|HCO3- transporter family|chr3:23042528-23045633 REVERSE LENGTH=703
Glyma.04G184700	2.39389	2.60504	3.17882	1.93548	2.51822	0	0	0	0	0	NA	NA
Glyma.04G187400	4.46842	3.97636	2.29588	2.16636	0	0	0	0	0	0	UniRef100_G7IQ84 Cation proton exchanger n=1 Tax=Medicago truncatula RepID=G7IQ84_MEDTR	AT2G31910.1|Symbols:ATCHX21, CHX21|cation/H+ exchanger 21|chr2:13571044-13574019 FORWARD LENGTH=832
Glyma.04G187700	1.09961	0	0	0	0	0	0	0	0	0	UniRef100_B9IEY3 Octicosapeptide/Phox/Bem1p domain-containing family protein n=1 Tax=Populus trichocarpa RepID=B9IEY3_POPTR	AT3G48240.1|Symbols:|Octicosapeptide/Phox/Bem1p family protein|chr3:17867381-17868007 FORWARD LENGTH=180
Glyma.04G188100	1.80216	0	1.82385	0	0	0	0	0	0	0	UniRef100_G7KED3 Indole-3-acetate beta-glucosyltransferase n=1 Tax=Medicago truncatula RepID=G7KED3_MEDTR	AT2G30140.1|Symbols:|UDP-Glycosyltransferase superfamily protein|chr2:12872200-12873691 FORWARD LENGTH=455
Glyma.04G188200	-1.66503	-1.42528	-1.75142	-1.45778	-1.12184	0	0	0	0	0	UniRef100_G7J4R9 Serine/threonine protein kinase TNNI3K n=1 Tax=Medicago truncatula RepID=G7J4R9_MEDTR	AT5G50180.1|Symbols:|Protein kinase superfamily protein|chr5:20431116-20432883 FORWARD LENGTH=346
Glyma.04G188500	-1.1936	0	0	0	0	0	0	0	0	0	NA	NA
Glyma.04G188900	2.6161	1.6647	0	0	0	0	0	0	0	0	NA	AT4G12690.2|Symbols:|Plant protein of unknown function (DUF868)|chr4:7480896-7481753 FORWARD LENGTH=285
Glyma.04G190000	1.44589	0	1.35262	1.14719	1.47806	0	0	0	0	0	UniRef100_Q25AK2 H0510A06.3 protein n=1 Tax=Oryza sativa RepID=Q25AK2_ORYSA	AT3G57520.1|Symbols:AtSIP2, SIP2|seed imbibition 2|chr3:21288982-21292694 REVERSE LENGTH=773
Glyma.04G190400	2.24205	0	0	0	0	0	0	0	0	0	UniRef100_B9I3J0 Leucine-rich repeat transmembrane protein kinase n=1 Tax=Populus trichocarpa RepID=B9I3J0_POPTR	AT2G31880.1|Symbols:SOBIR1, EVR|Leucine-rich repeat protein kinase family protein|chr2:13554920-13556845 FORWARD LENGTH=641
Glyma.04G194800	2.18686	0	0	0	0	0	0	0	0	0	UniRef100_G7J5J1 Calmodulin-like protein n=2 Tax=Medicago truncatula RepID=G7J5J1_MEDTR	AT1G76650.3|Symbols:CML38|calmodulin-like 38|chr1:28766909-28767442 REVERSE LENGTH=177
Glyma.04G195300	1.46086	0	0	0	0	0	0	0	0	0	UniRef100_B9IFA2 CBS domain-containing family protein n=1 Tax=Populus trichocarpa RepID=B9IFA2_POPTR	AT3G48530.1|Symbols:KING1|SNF1-related protein kinase regulatory subunit gamma 1|chr3:17987559-17989592 FORWARD LENGTH=424
Glyma.04G199400	1.44983	0	1.63301	0	0	0	0	0	0	0	NA	AT3G26890.5|Symbols:|unknown protein; FUNCTIONS IN: molecular_function unknown; INVOLVED IN: biological_process unknown; EXPRESSED IN: 24 plant structures; EXPRESSED DURING: 15 growth stages; BEST Arabidopsis thaliana protein match is: unknown protein (TAIR:AT5G41110.1); Has 30201 Blast hits to 17322 proteins in 780 species: Archae - 12; Bacteria - 1396; Metazoa - 17338; Fungi - 3422; Plants - 50…
Glyma.04G208300	2.31553	0	0	2.28998	0	0	0	0	0	0	UniRef100_U3LZE5 NAC transcription factor n=1 Tax=Glycine max RepID=U3LZE5_SOYBN	AT1G01720.1|Symbols:ATAF1, ANAC002|NAC (No Apical Meristem) domain transcriptional regulator superfamily protein|chr1:268471-269514 FORWARD LENGTH=289
Glyma.04G220500	1.27772	1.38767	1.33263	0	0	0	0	0	0	0	UniRef100_G7J9S3 LOB domain-containing protein n=1 Tax=Medicago truncatula RepID=G7J9S3_MEDTR	AT2G40470.1|Symbols:LBD15, ASL11|LOB domain-containing protein 15|chr2:16902430-16903546 REVERSE LENGTH=224
Glyma.04G220800	1.21061	2.07141	0	0	0	0	0	0	0	0	UniRef100_B9N125 Xanthine/uracil permease family protein n=1 Tax=Populus trichocarpa RepID=B9N125_POPTR	AT3G10960.1|Symbols:ATAZG1, AZG1|AZA-guanine resistant1|chr3:3424986-3426725 REVERSE LENGTH=579
Glyma.04G226000	1.07687	0	0	0	0	0	0	0	0	0	NA	NA
Glyma.04G226700	1.51648	0	0	0	0	-1.64125	0	0	0	0	UniRef100_U3LYW3 NAC transcription factor n=1 Tax=Glycine max RepID=U3LYW3_SOYBN	AT4G35580.1|Symbols:NTL9|NAC transcription factor-like 9|chr4:16888581-16890744 REVERSE LENGTH=512
Glyma.04G228800	2.16132	0	0	0	0	0	0	0	0	0	NA	AT5G54165.1|Symbols:|unknown protein; FUNCTIONS IN: molecular_function unknown; INVOLVED IN: biological_process unknown; LOCATED IN: cellular_component unknown; Has 30201 Blast hits to 17322 proteins in 780 species: Archae - 12; Bacteria - 1396; Metazoa - 17338; Fungi - 3422; Plants - 5037; Viruses - 0; Other Eukaryotes - 2996 (source: NCBI BLink).|chr5:21984620-21984868 FORWARD LENGTH=82
Glyma.04G229900	1.26718	1.00243	0	0	0	0	0	0	0	0	NA	NA
Glyma.04G234400	1.2277	0	1.07749	0	0	0	0	0	0	0	NA	AT2G46550.2|Symbols:|unknown protein; FUNCTIONS IN: molecular_function unknown; INVOLVED IN: biological_process unknown; EXPRESSED IN: 23 plant structures; EXPRESSED DURING: 13 growth stages; BEST Arabidopsis thaliana protein match is: unknown protein (TAIR:AT1G01240.3).|chr2:19112264-19113037 REVERSE LENGTH=257
Glyma.04G236200	1.06698	1.18473	0	0	0	0	0	0	0	0	UniRef100_I1KAS1 Pectinesterase n=1 Tax=Glycine max RepID=I1KAS1_SOYBN	AT5G53370.1|Symbols:ATPMEPCRF, PMEPCRF|pectin methylesterase PCR fragment F|chr5:21649683-21651530 REVERSE LENGTH=587
Glyma.04G241500	-1.16704	0	0	0	0	0	0	0	0	0	NA	NA
Glyma.04G243000	2.12974	0	0	0	0	0	0	0	0	0	UniRef100_F4KCJ8 Thiamin diphosphate-binding fold (THDP-binding) domain-containing protein n=1 Tax=Arabidopsis thaliana RepID=F4KCJ8_ARATH	AT5G09300.2|Symbols:|Thiamin diphosphate-binding fold (THDP-binding) superfamily protein|chr5:2884282-2886291 REVERSE LENGTH=401
Glyma.04G246300	1.5834	0	1.68368	0	0	-1.42984	0	0	0	0	NA	NA
Glyma.04G246900	-1.19689	0	0	0	-1.67894	0	0	0	0	0	NA	AT1G77400.1|Symbols:|CONTAINS InterPro DOMAIN/s: Protein of unknown function DUF688 (InterPro:IPR007789); BEST Arabidopsis thaliana protein match is: hydroxyproline-rich glycoprotein family protein (TAIR:AT1G21695.1); Has 328 Blast hits to 314 proteins in 61 species: Archae - 0; Bacteria - 12; Metazoa - 130; Fungi - 28; Plants - 92; Viruses - 10; Other Eukaryotes - 56 (source: NCBI BLink).|chr1:2…
Glyma.04G248800	-3.08671	0	0	0	0	0	0	0	0	0	UniRef100_G7JDE9 Aspartic proteinase Asp1 n=1 Tax=Medicago truncatula RepID=G7JDE9_MEDTR	AT1G44130.1|Symbols:|Eukaryotic aspartyl protease family protein|chr1:16787508-16789318 REVERSE LENGTH=405
Glyma.04G249000	1.8896	0	0	0	0	0	0	0	0	0	UniRef100_B2ZGQ4 NAC domain protein n=2 Tax=Glycine max RepID=B2ZGQ4_SOYBN	AT1G01720.1|Symbols:ATAF1, ANAC002|NAC (No Apical Meristem) domain transcriptional regulator superfamily protein|chr1:268471-269514 FORWARD LENGTH=289
Glyma.04G249400	1.18474	0	0	0	0	0	0	0	0	0	UniRef100_E4MWC6 mRNA, clone: RTFL01-05-N22 n=2 Tax=Eutrema RepID=E4MWC6_THEHA	AT1G44446.1|Symbols:CH1, ATCAO, CAO|Pheophorbide a oxygenase family protein with Rieske [2Fe-2S] domain|chr1:16848664-16851152 REVERSE LENGTH=536
Glyma.04G252300	1.28333	1.34225	1.25153	0	0	0	0	0	0	0	UniRef100_Q9FEL6 Auxin transporter-like protein 3 n=2 Tax=Medicago truncatula RepID=LAX3_MEDTR	AT1G77690.1|Symbols:LAX3|like AUX1 3|chr1:29201232-29203317 REVERSE LENGTH=470
Glyma.04G254300	1.13818	1.17534	0	0	0	0	0	0	0	0	UniRef100_K7KM95 Serine hydroxymethyltransferase n=1 Tax=Glycine max RepID=K7KM95_SOYBN	AT1G36370.1|Symbols:SHM7|serine hydroxymethyltransferase 7|chr1:13696240-13698576 REVERSE LENGTH=598
Glyma.04G255400	-1.95888	0	0	0	0	0	0	0	0	0	UniRef100_G7IYF6 Cellulose synthase n=1 Tax=Medicago truncatula RepID=G7IYF6_MEDTR	AT4G24000.1|Symbols:ATCSLG2, CSLG2|cellulose synthase like G2|chr4:12462142-12465471 FORWARD LENGTH=722
Glyma.04G257400	-1.96338	0	-2.12181	-3.04438	0	0	0	0	0	0	UniRef100_G7KES5 Protein FAM63A n=1 Tax=Medicago truncatula RepID=G7KES5_MEDTR	AT4G11860.1|Symbols:|Protein of unknown function (DUF544)|chr4:7134237-7138361 REVERSE LENGTH=682
Glyma.05G002700	1.23673	0	1.60472	0	0	0	0	0	0	0	UniRef100_R4NG13 NAC transcription factor 093 n=1 Tax=Jatropha curcas RepID=R4NG13_JATCU	AT3G01600.1|Symbols:anac044, NAC044|NAC domain containing protein 44|chr3:229365-231105 FORWARD LENGTH=370
Glyma.05G003000	2.51292	3.51162	2.82724	0	0	0	0	0	0	0	UniRef100_G7L8R8 Cytochrome P450 n=1 Tax=Medicago truncatula RepID=G7L8R8_MEDTR	AT2G23180.1|Symbols:CYP96A1|cytochrome P450, family 96, subfamily A, polypeptide 1|chr2:9874953-9876503 FORWARD LENGTH=516
Glyma.05G010200	1.8819	0	1.10478	0	0	0	0	0	0	0	UniRef100_A4PBE8 Cytochrome P450 enzyme n=1 Tax=Pisum sativum RepID=A4PBE8_PEA	AT2G26710.1|Symbols:BAS1, CYP734A1, CYP72B1|Cytochrome P450 superfamily protein|chr2:11380700-11383413 FORWARD LENGTH=520
Glyma.05G010500	1.66295	0	0	1.79038	0	0	0	0	0	0	NA	AT1G52720.1|Symbols:|unknown protein; BEST Arabidopsis thaliana protein match is: unknown protein (TAIR:AT3G15630.1); Has 61 Blast hits to 61 proteins in 13 species: Archae - 0; Bacteria - 0; Metazoa - 0; Fungi - 0; Plants - 61; Viruses - 0; Other Eukaryotes - 0 (source: NCBI BLink).|chr1:19641007-19641360 FORWARD LENGTH=117
Glyma.05G017200	1.83828	0	0	0	0	0	0	0	0	0	NA	AT5G38790.1|Symbols:|unknown protein; BEST Arabidopsis thaliana protein match is: unknown protein (TAIR:AT3G30580.1); Has 1807 Blast hits to 1807 proteins in 277 species: Archae - 0; Bacteria - 0; Metazoa - 736; Fungi - 347; Plants - 385; Viruses - 0; Other Eukaryotes - 339 (source: NCBI BLink).|chr5:15533785-15534180 FORWARD LENGTH=131
Glyma.05G024000	1.23107	0	0	0	0	0	0	0	0	0	UniRef100_U5FMG7 Leucine-rich repeat transmembrane protein kinase n=1 Tax=Populus trichocarpa RepID=U5FMG7_POPTR	AT1G74360.1|Symbols:|Leucine-rich repeat protein kinase family protein|chr1:27954299-27957911 FORWARD LENGTH=1106
Glyma.05G025900	1.19322	0	0	0	0	0	0	0	0	0	UniRef100_G3EXN0 DOF domain class transcription factor n=1 Tax=Corylus heterophylla RepID=G3EXN0_9ROSI	AT3G47500.1|Symbols:CDF3|cycling DOF factor 3|chr3:17504276-17505964 REVERSE LENGTH=448
Glyma.05G034500	2.2968	1.57738	0	0	1.29374	0	0	0	0	0	UniRef100_B4UWC2 Gonadotropin beta chain n=1 Tax=Arachis hypogaea RepID=B4UWC2_ARAHY	AT5G14920.1|Symbols:|Gibberellin-regulated family protein|chr5:4826598-4827761 FORWARD LENGTH=275
Glyma.05G040300	1.8152	0	0	0	0	0	0	0	0	0	UniRef100_G7J4U7 Galactinol-sucrose galactosyltransferase n=1 Tax=Medicago truncatula RepID=G7J4U7_MEDTR	AT5G40390.1|Symbols:SIP1|Raffinose synthase family protein|chr5:16161720-16165085 FORWARD LENGTH=783
Glyma.05G042300	1.97183	0	0	0	0	0	0	0	0	0	UniRef100_G7J480 Manganese-dependent ADP-ribose/CDP-alcohol diphosphatase n=3 Tax=Medicago truncatula RepID=G7J480_MEDTR	AT4G24730.3|Symbols:|Calcineurin-like metallo-phosphoesterase superfamily protein|chr4:12752696-12753631 REVERSE LENGTH=311
Glyma.05G045800	1.67433	0	0	0	1.77143	0	0	0	0	0	UniRef100_Q9FGW7 Emb|CAB62340.1 n=1 Tax=Arabidopsis thaliana RepID=Q9FGW7_ARATH	AT5G63350.1|Symbols:|unknown protein; BEST Arabidopsis thaliana protein match is: unknown protein (TAIR:AT3G48510.1); Has 103 Blast hits to 102 proteins in 13 species: Archae - 0; Bacteria - 0; Metazoa - 2; Fungi - 0; Plants - 101; Viruses - 0; Other Eukaryotes - 0 (source: NCBI BLink).|chr5:25380216-25381124 REVERSE LENGTH=302
Glyma.05G046000	1.16289	0	1.24683	0	0	0	0	0	0	0	UniRef100_G7JMK1 Cyclin dependent kinase n=1 Tax=Medicago truncatula RepID=G7JMK1_MEDTR	AT1G67580.2|Symbols:|Protein kinase superfamily protein|chr1:25327727-25330965 REVERSE LENGTH=752
Glyma.05G049900	2.68336	0	0	0	0	0	0	0	0	0	UniRef100_G7KDI1 Dehydration-responsive element-binding protein 1F n=1 Tax=Medicago truncatula RepID=G7KDI1_MEDTR	AT1G12610.1|Symbols:DDF1|Integrase-type DNA-binding superfamily protein|chr1:4290205-4290834 REVERSE LENGTH=209
Glyma.05G050000	1.66473	0	0	0	0	0	0	0	0	0	NA	AT4G23020.2|Symbols:|unknown protein; FUNCTIONS IN: molecular_function unknown; INVOLVED IN: biological_process unknown; LOCATED IN: cellular_component unknown; BEST Arabidopsis thaliana protein match is: unknown protein (TAIR:AT4G11780.1).|chr4:12066331-12068442 REVERSE LENGTH=452
Glyma.05G050400	1.38882	1.38782	0	0	0	0	0	0	0	0	UniRef100_D9ZJC8 TCP domain class transcription factor n=1 Tax=Malus domestica RepID=D9ZJC8_MALDO	AT2G45680.1|Symbols:|TCP family transcription factor|chr2:18820717-18821787 REVERSE LENGTH=356
Glyma.05G052800	2.02133	2.07499	0	0	0	0	0	0	0	0	NA	AT2G45360.1|Symbols:|Protein of unknown function (DUF1442)|chr2:18698619-18699360 FORWARD LENGTH=215
Glyma.05G058400	2.09761	0	0	0	0	0	0	0	0	0	NA	AT4G17250.1|Symbols:|unknown protein; BEST Arabidopsis thaliana protein match is: unknown protein (TAIR:AT5G47580.1); Has 31 Blast hits to 31 proteins in 6 species: Archae - 0; Bacteria - 0; Metazoa - 0; Fungi - 0; Plants - 31; Viruses - 0; Other Eukaryotes - 0 (source: NCBI BLink).|chr4:9671104-9673329 FORWARD LENGTH=741
Glyma.05G063500	2.09468	0	0	0	0	0	0	0	0	0	UniRef100_D9IXB2 ERF protein n=1 Tax=Glycine max RepID=D9IXB2_SOYBN	AT5G47230.1|Symbols:ERF5, ATERF-5, ATERF5|ethylene responsive element binding factor 5|chr5:19180072-19180974 FORWARD LENGTH=300
Glyma.05G063600	1.73351	0	0	0	0	0	0	0	0	0	UniRef100_G8EVZ8 Ethylene response factor 11 n=1 Tax=Medicago sativa RepID=G8EVZ8_MEDSA	AT4G17500.1|Symbols:ATERF-1, ERF-1|ethylene responsive element binding factor 1|chr4:9759405-9760211 FORWARD LENGTH=268
Glyma.05G068000	1.97688	1.97443	2.06712	0	0	0	0	0	0	0	UniRef100_Q5F305 Beta-amylase n=1 Tax=Glycine max RepID=Q5F305_SOYBN	AT4G17090.1|Symbols:CT-BMY, BAM3, BMY8|chloroplast beta-amylase|chr4:9605266-9607250 REVERSE LENGTH=548
Glyma.05G071000	3.05289	3.82412	3.98359	3.74455	3.19695	0	0	0	0	0	UniRef100_G7L191 Transcriptional corepressor LEUNIG n=1 Tax=Medicago truncatula RepID=G7L191_MEDTR	AT2G32700.6|Symbols:LUH|LEUNIG_homolog|chr2:13867235-13871844 FORWARD LENGTH=785
Glyma.05G079700	1.20635	0	0	1.11071	0	-1.27006	0	0	0	0	UniRef100_P17928 Calmodulin n=7 Tax=Magnoliophyta RepID=CALM_MEDSA	AT3G43810.1|Symbols:CAM7|calmodulin 7|chr3:15664619-15666355 REVERSE LENGTH=149
Glyma.05G081200	-2.86982	-3.50932	-2.3521	-2.93488	-2.12767	0	0	0	0	0	UniRef100_G7LEH3 ATP synthase subunit beta n=1 Tax=Medicago truncatula RepID=G7LEH3_MEDTR	NA
Glyma.05G082200	1.75063	0	1.47255	1.4106	0	-1.53371	0	0	0	0	UniRef100_W0M058 NBS-LRR protein n=1 Tax=Cicer arietinum RepID=W0M058_CICAR	AT5G66900.1|Symbols:|Disease resistance protein (CC-NBS-LRR class) family|chr5:26714931-26717757 REVERSE LENGTH=809
Glyma.05G082400	2.16932	0	2.66191	0	0	0	0	0	0	0	UniRef100_W0M058 NBS-LRR protein n=1 Tax=Cicer arietinum RepID=W0M058_CICAR	AT5G66900.1|Symbols:|Disease resistance protein (CC-NBS-LRR class) family|chr5:26714931-26717757 REVERSE LENGTH=809
Glyma.05G084400	-1.77797	-2.94666	-2.71506	-3.77629	-3.59894	0	0	1.96366	0	0	UniRef100_UPI000370B336 hypothetical protein n=1 Tax=Peptoniphilus sp. JC140 RepID=UPI000370B336	NA
Glyma.05G084500	-1.7553	-2.75785	-2.78635	-3.72486	-4.0658	0	0	0	0	0	UniRef100_A6N1H4 Retrotransposon protein n=1 Tax=Oryza sativa subsp. indica RepID=A6N1H4_ORYSI	NA
Glyma.05G084600	-2.0862	-2.59122	-2.42991	-3.1462	-2.36998	0	0	2.31052	0	0	UniRef100_R7W2E5 Glucose-6-phosphate isomerase n=1 Tax=Aegilops tauschii RepID=R7W2E5_AEGTA	NA
Glyma.05G085200	1.82677	0	0	2.22428	0	0	0	0	0	0	UniRef100_G7K7Z2 Calcium-binding protein CML24 n=1 Tax=Medicago truncatula RepID=G7K7Z2_MEDTR	AT2G15680.1|Symbols:|Calcium-binding EF-hand family protein|chr2:6831024-6831587 FORWARD LENGTH=187
Glyma.05G090100	-2.1713	0	0	0	0	0	0	0	0	0	UniRef100_Q71EW8 Methionine synthase n=2 Tax=Papilionoideae RepID=Q71EW8_SOYBN	AT5G17920.2|Symbols:ATCIMS|Cobalamin-independent synthase family protein|chr5:5935771-5939195 FORWARD LENGTH=765
Glyma.05G094400	2.4509	0	0	0	0	0	0	0	0	0	UniRef100_G3ECQ9 Rsmv23 protein n=1 Tax=Glycine max RepID=G3ECQ9_SOYBN	AT4G36950.1|Symbols:MAPKKK21|mitogen-activated protein kinase kinase kinase 21|chr4:17422834-17423844 REVERSE LENGTH=336
Glyma.05G098200	1.45169	0	0	0	0	0	0	0	0	0	UniRef100_Q0PJL4 MYB transcription factor MYB61 n=1 Tax=Glycine max RepID=Q0PJL4_SOYBN	AT4G37260.1|Symbols:MYB73, ATMYB73|myb domain protein 73|chr4:17540602-17541564 FORWARD LENGTH=320
Glyma.05G104700	1.4698	0	0	0	0	0	0	0	0	0	NA	NA
Glyma.05G113500	3.60145	3.85585	3.94339	4.57345	3.97762	0	0	0	0	0	NA	NA
Glyma.05G114900	-1.33191	-1.28713	-1.63457	-1.61376	-1.48122	0	0	0	0	0	UniRef100_Q3LUM3 Elongation factor 1-alpha n=1 Tax=Gossypium hirsutum RepID=Q3LUM3_GOSHI	AT5G60390.3|Symbols:|GTP binding Elongation factor Tu family protein|chr5:24289226-24290675 FORWARD LENGTH=449
Glyma.05G119600	2.21341	2.63853	1.99935	0	0	0	0	0	0	0	UniRef100_F6MF11 Somatic embryogenesis receptor-like kinase 3 protein n=1 Tax=Gossypium hirsutum RepID=F6MF11_GOSHI	AT4G33430.1|Symbols:BAK1, RKS10, SERK3, ELG, ATSERK3, ATBAK1|BRI1-associated receptor kinase|chr4:16086654-16090288 REVERSE LENGTH=615
Glyma.05G119800	-2.26339	0	0	0	0	0	0	0	0	0	UniRef100_A5JTQ3 Beta-xylosidase/alpha-L-arabinofuranosidase 2 n=1 Tax=Medicago sativa subsp. varia RepID=XYL2_MEDSV	AT5G64570.1|Symbols:XYL4, ATBXL4|beta-D-xylosidase 4|chr5:25810227-25813309 REVERSE LENGTH=784
Glyma.05G120900	-1.80353	-1.6627	-1.92573	-1.55995	-2.04234	0	0	0	0	0	NA	NA
Glyma.05G121000	-1.07722	0	0	0	0	0	0	0	0	0	UniRef100_D7LR49 Methyltransferase/ nucleic acid binding protein n=1 Tax=Arabidopsis lyrata subsp. lyrata RepID=D7LR49_ARALL	AT3G26410.1|Symbols:TRM11, AtTRM11|methyltransferases;nucleic acid binding|chr3:9669508-9671273 REVERSE LENGTH=477
Glyma.05G123100	1.13769	0	0	0	1.069	0	0	0	0	0	UniRef100_B7FL53 Protein ABIL1 n=1 Tax=Medicago truncatula RepID=B7FL53_MEDTR	AT3G49290.2|Symbols:ABIL2|ABL interactor-like protein 2|chr3:18273407-18275221 FORWARD LENGTH=312
Glyma.05G129200	1.88385	0	0	0	0	0	0	0	0	0	NA	AT5G46295.1|Symbols:|unknown protein; BEST Arabidopsis thaliana protein match is: unknown protein (TAIR:AT1G06475.1); Has 30201 Blast hits to 17322 proteins in 780 species: Archae - 12; Bacteria - 1396; Metazoa - 17338; Fungi - 3422; Plants - 5037; Viruses - 0; Other Eukaryotes - 2996 (source: NCBI BLink).|chr5:18779904-18780119 REVERSE LENGTH=71
Glyma.05G133500	-1.71619	0	0	0	0	0	0	0	0	0	UniRef100_Q6E2Z6 1-Cys peroxiredoxin n=1 Tax=Medicago truncatula RepID=REHY_MEDTR	AT1G48130.1|Symbols:ATPER1, PER1|1-cysteine peroxiredoxin 1|chr1:17780610-17781500 FORWARD LENGTH=216
Glyma.05G136500	1.46991	0	1.4186	1.84822	0	0	0	0	0	0	UniRef100_L0P2I2 Similar to histone-lysine N-methyltransferase ASHR2 n=1 Tax=Lupinus angustifolius RepID=L0P2I2_LUPAN	AT2G19640.2|Symbols:ASHR2|ASH1-related protein 2|chr2:8491401-8492597 FORWARD LENGTH=398
Glyma.05G137200	-2.30831	0	0	0	0	0	0	0	0	0	UniRef100_B6TZA2 Clathrin assembly protein n=1 Tax=Zea mays RepID=B6TZA2_MAIZE	AT1G25240.1|Symbols:|ENTH/VHS/GAT family protein|chr1:8845231-8846361 FORWARD LENGTH=376
Glyma.05G139500	1.98467	0	0	2.33813	0	-1.68105	0	0	0	0	UniRef100_B9HW43 Kinase family protein n=1 Tax=Populus trichocarpa RepID=B9HW43_POPTR	AT1G70740.1|Symbols:|Protein kinase superfamily protein|chr1:26673847-26675687 REVERSE LENGTH=425
Glyma.05G141300	-1.60002	-1.98766	-2.00002	-1.95063	-1.56127	0	0	0	0	0	UniRef100_D7EZN6 Glycolate oxidase n=1 Tax=Mikania micrantha RepID=D7EZN6_9ASTR	AT3G14420.5|Symbols:|Aldolase-type TIM barrel family protein|chr3:4821829-4823899 FORWARD LENGTH=360
Glyma.05G143100	-2.41712	-2.20171	-1.65389	-1.42302	0	0	0	0	0	0	UniRef100_D7KFC8 Zinc ion binding protein n=1 Tax=Arabidopsis lyrata subsp. lyrata RepID=D7KFC8_ARALL	AT1G17210.1|Symbols:ATILP1, ILP1|IAP-like protein 1|chr1:5880502-5884657 REVERSE LENGTH=958
Glyma.05G143400	2.19323	0	1.82939	1.88815	0	0	0	0	0	0	NA	NA
Glyma.05G145500	1.29863	1.64381	2.05782	2.26984	0	0	0	0	0	0	UniRef100_B9HTB0 ATP-dependent DNA helicase family protein n=1 Tax=Populus trichocarpa RepID=B9HTB0_POPTR	AT1G27880.1|Symbols:|DEAD/DEAH box RNA helicase family protein _x0001_|chr1:9708940-9713901 FORWARD LENGTH=911
Glyma.05G147100	1.14001	0	0	0	0	0	0	0	0	0	UniRef100_G7JZ14 Cytochrome P450 78A11 n=1 Tax=Medicago truncatula RepID=G7JZ14_MEDTR	AT1G13710.1|Symbols:CYP78A5, KLU|cytochrome P450, family 78, subfamily A, polypeptide 5|chr1:4702932-4704592 REVERSE LENGTH=517
Glyma.05G147400	1.09248	0	0	0	0	0	0	0	0	0	UniRef100_G7JBZ1 F-box protein n=1 Tax=Medicago truncatula RepID=G7JBZ1_MEDTR	AT1G67340.1|Symbols:|HCP-like superfamily protein with MYND-type zinc finger|chr1:25230323-25231622 FORWARD LENGTH=379
Glyma.05G148600	1.12568	0	0	0	0	0	0	0	0	0	UniRef100_Q9FZK6 F17L21.8 n=1 Tax=Arabidopsis thaliana RepID=Q9FZK6_ARATH	AT1G27290.2|Symbols:|unknown protein; FUNCTIONS IN: molecular_function unknown; INVOLVED IN: biological_process unknown; EXPRESSED IN: 25 plant structures; EXPRESSED DURING: 15 growth stages; Has 44 Blast hits to 44 proteins in 12 species: Archae - 0; Bacteria - 0; Metazoa - 0; Fungi - 0; Plants - 44; Viruses - 0; Other Eukaryotes - 0 (source: NCBI BLink).|chr1:9481788-9482576 FORWARD LENGTH=142
Glyma.05G150100	2.38213	0	0	0	0	0	0	0	0	0	NA	AT3G57450.1|Symbols:|unknown protein; Has 65 Blast hits to 65 proteins in 11 species: Archae - 0; Bacteria - 0; Metazoa - 0; Fungi - 0; Plants - 65; Viruses - 0; Other Eukaryotes - 0 (source: NCBI BLink).|chr3:21262028-21262318 FORWARD LENGTH=96
Glyma.05G150400	1.90911	0	0	0	0	0	0	0	0	0	UniRef100_P35694 Brassinosteroid-regulated protein BRU1 n=3 Tax=Glycine max RepID=BRU1_SOYBN	AT3G23730.1|Symbols:XTH16|xyloglucan endotransglucosylase/hydrolase 16|chr3:8550222-8551248 FORWARD LENGTH=291
Glyma.05G150600	1.42763	0	0	0	0	0	0	0	0	0	UniRef100_G7LH45 UDP-glucose flavonoid 7-O-glucosyltransferase n=1 Tax=Medicago truncatula RepID=G7LH45_MEDTR	AT4G15550.1|Symbols:IAGLU|indole-3-acetate beta-D-glucosyltransferase|chr4:8877877-8879301 REVERSE LENGTH=474
Glyma.05G150700	-1.86397	0	0	0	0	0	0	0	0	0	UniRef100_G7LH44 Indole-3-acetate beta-glucosyltransferase n=1 Tax=Medicago truncatula RepID=G7LH44_MEDTR	AT4G15550.1|Symbols:IAGLU|indole-3-acetate beta-D-glucosyltransferase|chr4:8877877-8879301 REVERSE LENGTH=474
Glyma.05G155500	2.17174	0	0	0	0	0	0	0	0	0	UniRef100_G7LHY8 Neutral amino acid transport protein n=1 Tax=Medicago truncatula RepID=G7LHY8_MEDTR	AT3G13620.1|Symbols:|Amino acid permease family protein|chr3:4450904-4452556 REVERSE LENGTH=478
Glyma.05G156600	1.15938	1.05139	0	1.22105	0	0	0	0	0	0	UniRef100_G7LIN0 Calmodulin binding protein n=1 Tax=Medicago truncatula RepID=G7LIN0_MEDTR	AT3G13600.1|Symbols:|calmodulin-binding family protein|chr3:4445102-4447383 FORWARD LENGTH=605
Glyma.05G161600	1.14299	0	0	0	0	0	0	0	0	0	UniRef100_I3NNW1 Tau class glutathione S-transferase n=1 Tax=Glycine soja RepID=I3NNW1_GLYSO	AT2G29420.1|Symbols:ATGSTU7, GST25, GSTU7|glutathione S-transferase tau 7|chr2:12618111-12618871 REVERSE LENGTH=227
Glyma.05G163400	1.04785	0	0	0	0	0	0	0	0	0	UniRef100_T2DNG4 GDSL esterase/lipase n=1 Tax=Phaseolus vulgaris RepID=T2DNG4_PHAVU	AT5G45670.1|Symbols:|GDSL-like Lipase/Acylhydrolase superfamily protein|chr5:18528600-18530164 FORWARD LENGTH=362
Glyma.05G165600	1.11008	0	0	0	0	0	0	0	0	0	UniRef100_U5GUD2 Disease resistance family protein n=1 Tax=Populus trichocarpa RepID=U5GUD2_POPTR	AT4G27190.1|Symbols:|NB-ARC domain-containing disease resistance protein|chr4:13620977-13623934 REVERSE LENGTH=985
Glyma.05G168400	1.15895	1.48116	1.13345	0	0	0	0	0	0	0	UniRef100_Q6Q8B8 Chloroplast ferredoxin I n=1 Tax=Nicotiana tabacum RepID=Q6Q8B8_TOBAC	AT1G60950.1|Symbols:FED A, ATFD2|2Fe-2S ferredoxin-like superfamily protein|chr1:22444565-22445011 FORWARD LENGTH=148
Glyma.05G169900	-1.11779	0	0	0	0	0	0	0	0	0	UniRef100_G7L9J5 Basic blue protein n=1 Tax=Medicago truncatula RepID=G7L9J5_MEDTR	AT2G02850.1|Symbols:ARPN|plantacyanin|chr2:826630-827720 REVERSE LENGTH=129
Glyma.05G171600	-1.02862	0	0	-1.29982	-1.16496	0	0	0	0	0	UniRef100_G7L9M4 Protein kinase G11A n=1 Tax=Medicago truncatula RepID=G7L9M4_MEDTR	AT2G34650.1|Symbols:PID, ABR|Protein kinase superfamily protein|chr2:14589934-14591557 REVERSE LENGTH=438
Glyma.05G175000	2.49862	0	0	0	0	0	0	0	0	0	UniRef100_G7JBJ5 Beta-1,4-mannosyl-glycoprotein 4-beta-N-acetylglucosaminyltransferase n=1 Tax=Medicago truncatula RepID=G7JBJ5_MEDTR	AT1G12990.1|Symbols:|beta-1,4-N-acetylglucosaminyltransferase family protein|chr1:4433973-4435552 FORWARD LENGTH=392
Glyma.05G175100	1.49602	0	0	0	0	0	0	0	0	0	UniRef100_Q7X9S1 Fiber protein Fb19 (Fragment) n=1 Tax=Gossypium barbadense RepID=Q7X9S1_GOSBA	AT4G40080.1|Symbols:|ENTH/ANTH/VHS superfamily protein|chr4:18579371-18580542 FORWARD LENGTH=365
Glyma.05G175400	2.54893	0	0	0	0	0	0	0	0	0	UniRef100_B9GV12 Zinc finger family protein n=1 Tax=Populus trichocarpa RepID=B9GV12_POPTR	AT5G10380.1|Symbols:RING1, ATRING1|RING/U-box superfamily protein|chr5:3267819-3268724 FORWARD LENGTH=301
Glyma.05G180100	1.2738	0	1.00799	0	0	0	0	0	0	0	UniRef100_I1K4K8 Acyl-coenzyme A oxidase n=1 Tax=Glycine max RepID=I1K4K8_SOYBN	AT5G65110.1|Symbols:ACX2, ATACX2|acyl-CoA oxidase 2|chr5:26009821-26012482 REVERSE LENGTH=692
Glyma.05G186700	3.03099	2.12481	0	0	0	0	0	0	0	0	UniRef100_G7LC78 Ethylene-responsive transcription factor n=1 Tax=Medicago truncatula RepID=G7LC78_MEDTR	AT5G61890.1|Symbols:|Integrase-type DNA-binding superfamily protein|chr5:24852639-24853744 REVERSE LENGTH=248
Glyma.05G187200	2.24887	0	0	0	0	0	0	0	0	0	NA	NA
Glyma.05G188600	-1.04235	0	0	0	-1.08519	0	0	0	0	0	UniRef100_P68428 Histone H3.2 n=28 Tax=Spermatophyta RepID=H32_WHEAT	AT5G65360.1|Symbols:|Histone superfamily protein|chr5:26120099-26120509 REVERSE LENGTH=136
Glyma.05G195000	1.45278	0	0	0	0	0	0	0	0	0	UniRef100_B2ZGR9 NAC domain protein (Fragment) n=1 Tax=Glycine max RepID=B2ZGR9_SOYBN	AT1G01720.1|Symbols:ATAF1, ANAC002|NAC (No Apical Meristem) domain transcriptional regulator superfamily protein|chr1:268471-269514 FORWARD LENGTH=289
Glyma.05G195100	2.00298	0	0	0	0	0	0	0	0	0	UniRef100_G7LF14 Aspartic proteinase Asp1 n=1 Tax=Medicago truncatula RepID=G7LF14_MEDTR	AT4G33490.2|Symbols:|Eukaryotic aspartyl protease family protein|chr4:16108781-16110679 REVERSE LENGTH=425
Glyma.05G196200	1.03445	0	0	0	0	0	0	0	0	0	NA	NA
Glyma.05G196400	1.07781	0	0	0	0	0	0	0	0	0	UniRef100_B5AGY8 Plasma membrane receptor-like kinase n=1 Tax=Medicago truncatula RepID=B5AGY8_MEDTR	AT5G63710.1|Symbols:|Leucine-rich repeat protein kinase family protein|chr5:25499475-25502598 FORWARD LENGTH=614
Glyma.05G197000	1.96629	0	0	0	0	0	0	0	0	0	UniRef100_G7LFS5 MAC/Perforin domain containing protein n=1 Tax=Medicago truncatula RepID=G7LFS5_MEDTR	AT4G24290.2|Symbols:|MAC/Perforin domain-containing protein|chr4:12594856-12597815 FORWARD LENGTH=606
Glyma.05G202500	1.21593	1.53118	2.1905	0	0	0	0	0	0	0	UniRef100_I1K6Q7 S-acyltransferase n=1 Tax=Glycine max RepID=I1K6Q7_SOYBN	AT3G26935.1|Symbols:|DHHC-type zinc finger family protein|chr3:9933001-9935218 REVERSE LENGTH=443
Glyma.05G209100	1.76581	0	0	0	0	0	0	0	0	0	UniRef100_B9I470 Hydroxyproline-rich glycoprotein n=1 Tax=Populus trichocarpa RepID=B9I470_POPTR	AT5G52430.1|Symbols:|hydroxyproline-rich glycoprotein family protein|chr5:21283093-21285045 REVERSE LENGTH=438
Glyma.05G211700	3.05712	0	0	0	0	0	0	0	0	0	UniRef100_P31531 1-aminocyclopropane-1-carboxylate synthase n=2 Tax=Glycine max RepID=1A1C_SOYBN	AT3G61510.1|Symbols:ACS1, AT-ACS1|ACC synthase 1|chr3:22763495-22765730 REVERSE LENGTH=488
Glyma.05G212300	2.50524	0	0	0	0	0	0	0	0	0	NA	AT5G41590.1|Symbols:|Protein of unknown function (DUF567)|chr5:16632221-16633896 REVERSE LENGTH=221
Glyma.05G215900	2.88571	0	0	0	0	0	0	0	0	0	UniRef100_A7LHG5 WRKY20 (Fragment) n=1 Tax=Glycine max RepID=A7LHG5_SOYBN	AT4G11070.1|Symbols:WRKY41, AtWRKY41|WRKY family transcription factor|chr4:6759303-6760763 FORWARD LENGTH=313
Glyma.05G218400	1.09631	0	0	0	0	0	0	0	0	0	UniRef100_B9GXS3 Glutaredoxin family protein n=1 Tax=Populus trichocarpa RepID=B9GXS3_POPTR	AT1G64500.1|Symbols:|Glutaredoxin family protein|chr1:23953270-23954376 FORWARD LENGTH=368
Glyma.05G218500	1.42322	0	0	0	0	0	0	0	0	0	UniRef100_Q5JZR1 N-rich protein n=1 Tax=Glycine max RepID=Q5JZR1_SOYBN	AT5G42050.1|Symbols:|DCD (Development and Cell Death) domain protein|chr5:16815630-16816932 FORWARD LENGTH=349
Glyma.05G224400	1.29637	0	0	0	0	0	0	0	0	0	UniRef100_R4NHE5 C3H-type zinc finger protein n=1 Tax=Glycine max RepID=R4NHE5_SOYBN	AT2G19810.1|Symbols:|CCCH-type zinc finger family protein|chr2:8550419-8551498 FORWARD LENGTH=359
Glyma.05G224500	1.85088	1.90759	2.11327	0	0	0	0	0	0	0	UniRef100_G7LJN9 Inositol oxygenase n=2 Tax=Medicago truncatula RepID=G7LJN9_MEDTR	AT4G26260.2|Symbols:MIOX4|myo-inositol oxygenase 4|chr4:13297939-13300146 FORWARD LENGTH=318
Glyma.05G224600	2.40087	0	0	0	0	0	0	0	0	0	NA	NA
Glyma.05G233500	1.50138	0	0	0	0	0	0	0	0	0	NA	AT1G13360.1|Symbols:|unknown protein; BEST Arabidopsis thaliana protein match is: unknown protein (TAIR:AT3G25870.1); Has 69 Blast hits to 69 proteins in 16 species: Archae - 0; Bacteria - 0; Metazoa - 6; Fungi - 0; Plants - 63; Viruses - 0; Other Eukaryotes - 0 (source: NCBI BLink).|chr1:4577229-4577813 REVERSE LENGTH=194
Glyma.05G235800	1.10757	0	0	0	0	0	0	0	0	0	UniRef100_G7LAI1 F-box protein SKIP28 n=1 Tax=Medicago truncatula RepID=G7LAI1_MEDTR	AT2G01620.1|Symbols:MEE11|RNI-like superfamily protein|chr2:278204-279226 FORWARD LENGTH=292
Glyma.05G236300	2.78242	0	0	2.0758	0	-2.36654	0	0	0	0	UniRef100_F2YTT5 Fw2.2 (Fragment) n=1 Tax=Arachis stenosperma RepID=F2YTT5_9FABA	AT1G14870.1|Symbols:PCR2|PLANT CADMIUM RESISTANCE 2|chr1:5128591-5129458 REVERSE LENGTH=152
Glyma.05G237200	2.59808	0	2.52727	2.66562	0	-2.6463	0	0	0	0	UniRef100_B9I2K3 Calmodulin-binding protein 60-C n=1 Tax=Populus trichocarpa RepID=B9I2K3_POPTR	AT1G73805.1|Symbols:|Calmodulin binding protein-like|chr1:27745761-27749178 REVERSE LENGTH=451
Glyma.05G242600	1.42109	0	0	0	0	0	0	0	0	0	UniRef100_Q7XST6 OSJNBa0039K24.20 protein n=2 Tax=Oryza sativa subsp. japonica RepID=Q7XST6_ORYSJ	AT1G45688.1|Symbols:|unknown protein; FUNCTIONS IN: molecular_function unknown; INVOLVED IN: biological_process unknown; LOCATED IN: plasma membrane; EXPRESSED IN: 22 plant structures; EXPRESSED DURING: 13 growth stages; BEST Arabidopsis thaliana protein match is: unknown protein (TAIR:AT5G42860.1); Has 258 Blast hits to 242 proteins in 39 species: Archae - 0; Bacteria - 11; Metazoa - 10; Fungi -…
Glyma.05G245700	2.65605	0	2.63706	0	0	0	0	0	0	0	NA	NA
Glyma.05G247900	-1.27717	0	0	0	-1.90633	0	0	0	0	0	UniRef100_E2D740 Purple acid phosphatase n=1 Tax=Phaseolus vulgaris RepID=E2D740_PHAVU	AT3G17790.1|Symbols:ATACP5, ATPAP17, PAP17|purple acid phosphatase 17|chr3:6089779-6090988 FORWARD LENGTH=338
Glyma.06G002100	1.14075	0	0	0	0	0	0	0	0	0	NA	NA
Glyma.06G006700	2.01963	0	0	0	0	0	0	0	0	0	NA	AT4G38840.1|Symbols:|SAUR-like auxin-responsive protein family|chr4:18125174-18125473 REVERSE LENGTH=99
Glyma.06G014800	-1.44636	0	0	0	0	0	0	0	0	0	UniRef100_Q6Y1E9 Cysteine protease 14 n=1 Tax=Trifolium repens RepID=Q6Y1E9_TRIRP	AT1G20850.1|Symbols:XCP2|xylem cysteine peptidase 2|chr1:7252208-7253537 FORWARD LENGTH=356
Glyma.06G020500	1.13604	1.20791	0	0	0	0	0	0	0	0	UniRef100_I1K7F8 Phospholipase D n=1 Tax=Glycine max RepID=I1K7F8_SOYBN	AT4G35790.2|Symbols:ATPLDDELTA, PLDDELTA|phospholipase D delta|chr4:16955774-16959875 REVERSE LENGTH=857
Glyma.06G021400	1.06565	0	0	0	0	0	0	0	0	0	UniRef100_G7J5U8 RING-H2 finger protein ATL5J n=1 Tax=Medicago truncatula RepID=G7J5U8_MEDTR	AT5G42200.1|Symbols:|RING/U-box superfamily protein|chr5:16860523-16861014 FORWARD LENGTH=163
Glyma.06G024500	-5.02247	-4.21487	-4.60192	-6.75078	-5.26848	0	0	0	0	0	UniRef100_G7I774 Gibberellin-regulated protein n=1 Tax=Medicago truncatula RepID=G7I774_MEDTR	AT1G75750.2|Symbols:GASA1|GAST1 protein homolog 1|chr1:28441813-28442284 REVERSE LENGTH=97
Glyma.06G025200	1.66844	0	0	0	0	0	0	0	0	0	UniRef100_G7J4P9 Carboxy-lyase n=1 Tax=Medicago truncatula RepID=G7J4P9_MEDTR	AT2G28305.1|Symbols:LOG1, ATLOG1|Putative lysine decarboxylase family protein|chr2:12081186-12084307 FORWARD LENGTH=213
Glyma.06G027200	-2.95465	-2.12414	-2.05132	-1.43788	0	0	0	0	0	0	UniRef100_Q5VKS3 MADS-box protein GmNMH7 n=2 Tax=Glycine max RepID=Q5VKS3_SOYBN	AT3G54340.1|Symbols:AP3, ATAP3|K-box region and MADS-box transcription factor family protein|chr3:20119428-20121087 REVERSE LENGTH=232
Glyma.06G028700	-1.16373	-1.28084	0	0	0	0	0	0	0	0	UniRef100_I1JT76 Beta-galactosidase n=1 Tax=Glycine max RepID=I1JT76_SOYBN	AT4G36360.2|Symbols:BGAL3|beta-galactosidase 3|chr4:17176840-17181143 REVERSE LENGTH=855
Glyma.06G028900	-2.9904	-2.7429	-2.10904	-2.40118	-2.86464	0	0	0	0	0	UniRef100_C3VPM7 Cytokinin oxidase/dehydrogenase n=1 Tax=Solanum tuberosum RepID=C3VPM7_SOLTU	AT1G75450.1|Symbols:CKX5, ATCKX5, ATCKX6|cytokinin oxidase 5|chr1:28315248-28318064 REVERSE LENGTH=540
Glyma.06G029600	-1.2645	-1.19428	-1.35244	0	0	0	0	0	0	0	UniRef100_Q0GPI2 BZIP transcription factor bZIP44 n=1 Tax=Glycine max RepID=Q0GPI2_SOYBN	AT1G75390.1|Symbols:AtbZIP44, bZIP44|basic leucine-zipper 44|chr1:28292224-28292745 FORWARD LENGTH=173
Glyma.06G031000	2.04897	0	0	0	0	0	0	0	0	0	UniRef100_B4YYB7 ST225 n=2 Tax=Eutrema RepID=B4YYB7_THEHA	AT1G19530.1|Symbols:|unknown protein; FUNCTIONS IN: molecular_function unknown; INVOLVED IN: N-terminal protein myristoylation, anaerobic respiration; LOCATED IN: cellular_component unknown; EXPRESSED IN: leaf apex, inflorescence meristem, hypocotyl, root, flower; EXPRESSED DURING: petal differentiation and expansion stage; Has 47 Blast hits to 47 proteins in 13 species: Archae - 0; Bacteria - 0;…
Glyma.06G032100	1.01568	1.58479	1.39014	1.5651	1.64217	0	0	0	0	0	UniRef100_V5NAW4 S-adenosyl-L-methionine-dependent methyltransferase n=1 Tax=Phaseolus vulgaris RepID=V5NAW4_PHAVU	AT5G42760.1|Symbols:|Leucine carboxyl methyltransferase|chr5:17148953-17150105 FORWARD LENGTH=348
Glyma.06G032500	-2.71197	-2.44423	-2.1037	-1.38937	-1.01111	0	0	0	0	0	UniRef100_I1JTB8 Glucose-6-phosphate isomerase n=1 Tax=Glycine max RepID=I1JTB8_SOYBN	AT5G42740.1|Symbols:|Sugar isomerase (SIS) family protein|chr5:17136080-17140622 FORWARD LENGTH=560
Glyma.06G034600	1.29706	0	0	0	0	0	0	0	0	0	UniRef100_D0ECQ6 Glycosyltransferase family GT8 protein n=1 Tax=Populus deltoides RepID=D0ECQ6_POPDE	AT1G19300.1|Symbols:GATL1, PARVUS, GLZ1, ATGATL1|Nucleotide-diphospho-sugar transferases superfamily protein|chr1:6671451-6672506 REVERSE LENGTH=351
Glyma.06G035400	2.76724	2.6804	2.06253	0	0	0	0	0	0	0	UniRef100_A9ZT59 Cytochrome P450 (Fragment) n=1 Tax=Coptis japonica var. dissecta RepID=A9ZT59_COPJA	AT4G31940.1|Symbols:CYP82C4|cytochrome P450, family 82, subfamily C, polypeptide 4|chr4:15452040-15453966 FORWARD LENGTH=524
Glyma.06G035700	-4.03734	0	0	0	0	0	0	0	0	0	UniRef100_G7I588 Myb family transcription factor-like protein n=1 Tax=Medicago truncatula RepID=G7I588_MEDTR	AT5G42630.1|Symbols:KAN4, ATS|Homeodomain-like superfamily protein|chr5:17073997-17075747 REVERSE LENGTH=276
Glyma.06G036000	-1.55	-1.23885	-1.96171	-1.64138	0	0	0	0	0	0	UniRef100_G7J5Q1 Serine/threonine protein kinase BRI1-like protein n=1 Tax=Medicago truncatula RepID=G7J5Q1_MEDTR	AT2G15880.1|Symbols:|Leucine-rich repeat (LRR) family protein|chr2:6918039-6920319 REVERSE LENGTH=727
Glyma.06G036300	1.74433	0	0	0	0	-1.73416	0	0	0	0	UniRef100_G7J5Q8 Serpin-like protein n=1 Tax=Medicago truncatula RepID=G7J5Q8_MEDTR	AT1G47710.1|Symbols:|Serine protease inhibitor (SERPIN) family protein|chr1:17558271-17560061 FORWARD LENGTH=391
Glyma.06G036800	2.54771	0	0	0	0	0	0	0	0	0	UniRef100_Q0PJI9 MYB transcription factor MYB124 n=1 Tax=Glycine max RepID=Q0PJI9_SOYBN	AT3G50060.1|Symbols:MYB77|myb domain protein 77|chr3:18558146-18559051 REVERSE LENGTH=301
Glyma.06G037000	1.62078	0	0	0	0	0	0	0	0	0	UniRef100_G7J5T8 Pheromone receptor-like protein n=1 Tax=Medicago truncatula RepID=G7J5T8_MEDTR	AT2G26530.1|Symbols:AR781|Protein of unknown function (DUF1645)|chr2:11283036-11283989 REVERSE LENGTH=317
Glyma.06G042100	2.18155	0	0	0	0	0	0	0	0	0	UniRef100_C5IU97 Drought responsive element binding protein 2 n=1 Tax=Glycine max RepID=C5IU97_SOYBN	AT1G46768.1|Symbols:RAP2.1|related to AP2 1|chr1:17266046-17266507 REVERSE LENGTH=153
Glyma.06G044100	1.10677	0	0	0	0	0	0	0	0	0	UniRef100_Q2HRJ4 Zinc finger, RING-type n=1 Tax=Medicago truncatula RepID=Q2HRJ4_MEDTR	AT2G38185.2|Symbols:|RING/U-box superfamily protein|chr2:16000155-16002699 FORWARD LENGTH=441
Glyma.06G044600	1.00368	0	0	0	0	0	0	0	0	0	UniRef100_G8A2A9 Progesterone 5-beta-reductase n=1 Tax=Medicago truncatula RepID=G8A2A9_MEDTR	AT4G24220.1|Symbols:VEP1, AWI31|NAD(P)-binding Rossmann-fold superfamily protein|chr4:12565219-12566474 FORWARD LENGTH=388
Glyma.06G045400	2.89062	0	0	0	0	0	0	0	0	0	UniRef100_I0AW24 C2H2 zinc-finger protein (Fragment) n=1 Tax=Glycine max RepID=I0AW24_SOYBN	AT1G27730.1|Symbols:STZ, ZAT10|salt tolerance zinc finger|chr1:9648302-9648985 REVERSE LENGTH=227
Glyma.06G047600	1.64425	0	0	0	0	0	0	0	0	0	NA	AT1G58420.1|Symbols:|Uncharacterised conserved protein UCP031279|chr1:21707407-21707946 FORWARD LENGTH=179
Glyma.06G058800	-1.14218	-1.08141	0	0	0	0	0	0	0	0	NA	NA
Glyma.06G060200	1.26773	0	0	0	0	0	0	0	0	0	UniRef100_G7J9S7 Rieske iron-sulfur protein Tic55 n=1 Tax=Medicago truncatula RepID=G7J9S7_MEDTR	AT2G24820.1|Symbols:TIC55-II|translocon at the inner envelope membrane of chloroplasts 55-II|chr2:10575038-10576829 FORWARD LENGTH=539
Glyma.06G061900	2.08309	0	0	0	0	0	0	0	0	0	UniRef100_G7J9V1 WRKY transcription factor n=1 Tax=Medicago truncatula RepID=G7J9V1_MEDTR	AT1G80840.1|Symbols:WRKY40, ATWRKY40|WRKY DNA-binding protein 40|chr1:30383834-30385356 FORWARD LENGTH=302
Glyma.06G062700	1.09693	0	1.40092	1.07362	1.32888	0	0	0	0	0	UniRef100_G7I899 Sister chromatid cohesion protein PDS5-like protein n=1 Tax=Medicago truncatula RepID=G7I899_MEDTR	AT4G31880.1|Symbols:|LOCATED IN: cytosol, chloroplast; EXPRESSED IN: 24 plant structures; EXPRESSED DURING: 14 growth stages; BEST Arabidopsis thaliana protein match is: Tudor/PWWP/MBT superfamily protein (TAIR:AT1G15940.1); Has 137162 Blast hits to 70781 proteins in 2973 species: Archae - 289; Bacteria - 24182; Metazoa - 56725; Fungi - 20130; Plants - 6559; Viruses - 758; Other Eukaryotes - 2851…
Glyma.06G063900	1.14814	0	0	0	0	0	0	0	0	0	NA	AT5G11000.1|Symbols:|Plant protein of unknown function (DUF868)|chr5:3479166-3480335 REVERSE LENGTH=389
Glyma.06G064900	1.33487	0	0	0	0	0	0	0	0	0	UniRef100_B9I1J0 Zinc finger family protein n=1 Tax=Populus trichocarpa RepID=B9I1J0_POPTR	AT2G34200.1|Symbols:|RING/FYVE/PHD zinc finger superfamily protein|chr2:14441105-14441882 FORWARD LENGTH=222
Glyma.06G067000	1.71593	0	0	0	0	0	0	0	0	0	UniRef100_G7I719 14 kDa proline-rich protein DC2.15 n=1 Tax=Medicago truncatula RepID=G7I719_MEDTR	AT2G45180.1|Symbols:|Bifunctional inhibitor/lipid-transfer protein/seed storage 2S albumin superfamily protein|chr2:18626377-18626781 FORWARD LENGTH=134
Glyma.06G068100	1.49717	0	0	0	0	0	0	0	0	0	UniRef100_K7KTI3 Serine/threonine-protein kinase n=1 Tax=Glycine max RepID=K7KTI3_SOYBN	AT4G32300.1|Symbols:SD2-5|S-domain-2 5|chr4:15599970-15602435 FORWARD LENGTH=821
Glyma.06G069900	-1.18166	0	0	0	0	0	0	0	0	0	UniRef100_G7JB51 Zinc finger protein-like protein n=1 Tax=Medicago truncatula RepID=G7JB51_MEDTR	AT3G15680.1|Symbols:|Ran BP2/NZF zinc finger-like superfamily protein|chr3:5315437-5316048 FORWARD LENGTH=164
Glyma.06G071200	2.30047	0	0	2.46585	0	0	0	0	0	0	UniRef100_G7JBM4 Anion exchanger family protein n=1 Tax=Medicago truncatula RepID=G7JBM4_MEDTR	AT1G15460.1|Symbols:ATBOR4, BOR4|HCO3- transporter family|chr1:5310196-5313376 REVERSE LENGTH=683
Glyma.06G072400	1.0949	1.00518	0	0	0	0	0	0	0	0	UniRef100_G7I6C0 2-oxoglutarate-dependent dioxygenase n=1 Tax=Medicago truncatula RepID=G7I6C0_MEDTR	AT1G52820.1|Symbols:|2-oxoglutarate (2OG) and Fe(II)-dependent oxygenase superfamily protein|chr1:19669216-19670321 FORWARD LENGTH=317
Glyma.06G077200	1.20905	0	0	0	0	0	0	0	0	0	UniRef100_B6SUT2 MTD1 n=2 Tax=Zea mays RepID=B6SUT2_MAIZE	AT5G24890.1|Symbols:|unknown protein; FUNCTIONS IN: molecular_function unknown; INVOLVED IN: biological_process unknown; LOCATED IN: cellular_component unknown; EXPRESSED IN: 24 plant structures; EXPRESSED DURING: 13 growth stages; BEST Arabidopsis thaliana protein match is: unknown protein (TAIR:AT2G24550.1); Has 1807 Blast hits to 1807 proteins in 277 species: Archae - 0; Bacteria - 0; Metazoa …
Glyma.06G077400	1.00079	0	0	0	0	0	0	0	0	0	UniRef100_B0LUR5 Transcription factor n=1 Tax=Glycine max RepID=B0LUR5_SOYBN	AT4G31550.1|Symbols:WRKY11, ATWRKY11|WRKY DNA-binding protein 11|chr4:15290065-15291458 REVERSE LENGTH=325
Glyma.06G084200	-1.60022	0	-1.74118	0	-2.50199	0	0	0	0	0	UniRef100_G7ZWI8 5'-methylthioadenosine/S-adenosylhomocysteine nucleosidase n=1 Tax=Medicago truncatula RepID=G7ZWI8_MEDTR	AT4G28940.1|Symbols:|Phosphorylase superfamily protein|chr4:14274414-14276920 FORWARD LENGTH=348
Glyma.06G084800	1.90507	2.1838	2.54669	0	0	0	0	0	0	0	UniRef100_G7KNZ9 RING finger family protein n=1 Tax=Medicago truncatula RepID=G7KNZ9_MEDTR	AT2G20030.1|Symbols:|RING/U-box superfamily protein|chr2:8647813-8648985 FORWARD LENGTH=390
Glyma.06G089800	1.09902	0	0	0	0	-1.40114	0	0	0	0	UniRef100_A7X672 Inositol phosphate kinase n=2 Tax=Glycine max RepID=A7X672_SOYBN	AT4G08170.2|Symbols:|Inositol 1,3,4-trisphosphate 5/6-kinase family protein|chr4:5163707-5167000 REVERSE LENGTH=353
Glyma.06G090800	1.84283	1.63648	1.66975	0	1.57207	0	0	0	0	0	UniRef100_U5GPC3 Leucine-rich repeat transmembrane protein kinase n=1 Tax=Populus trichocarpa RepID=U5GPC3_POPTR	AT1G09970.1|Symbols:LRR XI-23, RLK7|Leucine-rich receptor-like protein kinase family protein|chr1:3252408-3255428 FORWARD LENGTH=976
Glyma.06G090900	2.0539	0	0	0	0	-2.18132	0	0	0	0	UniRef100_G7LF21 Transcription factor HBP-1b(C1) n=1 Tax=Medicago truncatula RepID=G7LF21_MEDTR	AT1G58330.1|Symbols:ZW2|transcription factor-related|chr1:21641150-21641827 FORWARD LENGTH=225
Glyma.06G099700	1.54047	0	0	0	0	0	0	0	0	0	UniRef100_B9H6Z0 Clathrin assembly family protein n=1 Tax=Populus trichocarpa RepID=B9H6Z0_POPTR	AT4G40080.1|Symbols:|ENTH/ANTH/VHS superfamily protein|chr4:18579371-18580542 FORWARD LENGTH=365
Glyma.06G101900	1.75016	0	0	0	0	0	0	0	0	0	UniRef100_B9GGB7 Phosphate-responsive family protein n=1 Tax=Populus trichocarpa RepID=B9GGB7_POPTR	AT5G64260.1|Symbols:EXL2|EXORDIUM like 2|chr5:25703980-25704897 FORWARD LENGTH=305
Glyma.06G102000	2.63065	0	0	2.46298	0	0	0	0	0	0	UniRef100_B9GUX9 Phosphate-responsive family protein n=1 Tax=Populus trichocarpa RepID=B9GUX9_POPTR	AT4G08950.1|Symbols:EXO|Phosphate-responsive 1 family protein|chr4:5740378-5741322 FORWARD LENGTH=314
Glyma.06G102100	1.59273	0	0	0	0	0	0	0	0	0	UniRef100_B9GUX9 Phosphate-responsive family protein n=1 Tax=Populus trichocarpa RepID=B9GUX9_POPTR	AT4G08950.1|Symbols:EXO|Phosphate-responsive 1 family protein|chr4:5740378-5741322 FORWARD LENGTH=314
Glyma.06G104700	-1.0255	0	0	0	0	0	0	0	0	0	UniRef100_Q9LM19 F16L1.4 protein n=1 Tax=Arabidopsis thaliana RepID=Q9LM19_ARATH	AT1G78110.1|Symbols:|unknown protein; FUNCTIONS IN: molecular_function unknown; INVOLVED IN: biological_process unknown; LOCATED IN: plasma membrane; EXPRESSED IN: 17 plant structures; EXPRESSED DURING: 7 growth stages; BEST Arabidopsis thaliana protein match is: unknown protein (TAIR:AT1G22230.1); Has 5452 Blast hits to 3541 proteins in 289 species: Archae - 4; Bacteria - 165; Metazoa - 1756; Fu…
Glyma.06G105000	1.26688	0	0	0	0	0	0	0	0	0	UniRef100_I1SZ67 Dehydration-responsive element binding protein n=1 Tax=Lespedeza potaninii RepID=I1SZ67_9FABA	AT1G78080.1|Symbols:RAP2.4|related to AP2 4|chr1:29364790-29365794 FORWARD LENGTH=334
Glyma.06G111300	2.37362	0	0	2.21046	0	0	0	0	0	0	UniRef100_C9WA63 AP2 domain-containing transcription factor 5 n=1 Tax=Glycine max RepID=C9WA63_SOYBN	AT1G21910.1|Symbols:DREB26|Integrase-type DNA-binding superfamily protein|chr1:7696655-7697347 FORWARD LENGTH=230
Glyma.06G113100	2.22171	0	0	0	0	-2.21637	0	0	0	0	NA	AT4G08330.1|Symbols:|unknown protein; FUNCTIONS IN: molecular_function unknown; INVOLVED IN: biological_process unknown; LOCATED IN: plasma membrane; EXPRESSED IN: 24 plant structures; EXPRESSED DURING: 14 growth stages; BEST Arabidopsis thaliana protein match is: unknown protein (TAIR:AT2G17705.1); Has 98 Blast hits to 98 proteins in 13 species: Archae - 0; Bacteria - 0; Metazoa - 0; Fungi - 0; …
Glyma.06G114000	2.51989	0	0	0	0	-1.62688	0	0	0	0	UniRef100_U3LXZ5 NAC transcription factor n=1 Tax=Glycine max RepID=U3LXZ5_SOYBN	AT1G01720.1|Symbols:ATAF1, ANAC002|NAC (No Apical Meristem) domain transcriptional regulator superfamily protein|chr1:268471-269514 FORWARD LENGTH=289
Glyma.06G114200	1.79342	0	0	1.89631	0	0	0	0	0	0	UniRef100_G7JDE9 Aspartic proteinase Asp1 n=1 Tax=Medicago truncatula RepID=G7JDE9_MEDTR	AT1G44130.1|Symbols:|Eukaryotic aspartyl protease family protein|chr1:16787508-16789318 REVERSE LENGTH=405
Glyma.06G114900	-1.24248	0	1.30618	0	0	0	0	0	0	0	UniRef100_B9H946 Two-component response regulator ARR8 family protein n=1 Tax=Populus trichocarpa RepID=B9H946_POPTR	AT3G57040.1|Symbols:ARR9, ATRR4|response regulator 9|chr3:21110059-21111228 FORWARD LENGTH=234
Glyma.06G120300	1.6713	1.90722	2.03056	0	0	0	0	0	0	0	UniRef100_F4KCJ8 Thiamin diphosphate-binding fold (THDP-binding) domain-containing protein n=1 Tax=Arabidopsis thaliana RepID=F4KCJ8_ARATH	AT5G09300.2|Symbols:|Thiamin diphosphate-binding fold (THDP-binding) superfamily protein|chr5:2884282-2886291 REVERSE LENGTH=401
Glyma.06G121800	-1.20818	0	0	0	0	0	0	0	0	0	NA	NA
Glyma.06G125600	2.10988	0	0	0	0	0	0	0	0	0	UniRef100_B3U399 WRKY transcription factor WRKY109669 n=1 Tax=Medicago truncatula RepID=B3U399_MEDTR	AT5G24110.1|Symbols:WRKY30, ATWRKY30|WRKY DNA-binding protein 30|chr5:8153416-8154633 REVERSE LENGTH=303
Glyma.06G126700	-1.11968	0	0	0	0	0	0	0	0	0	UniRef100_A2VC29 Spermine synthase n=1 Tax=Lotus japonicus RepID=A2VC29_LOTJA	AT5G53120.5|Symbols:SPDS3, SPMS|spermidine synthase 3|chr5:21535429-21537653 FORWARD LENGTH=359
Glyma.06G128100	1.41614	0	0	0	0	0	0	0	0	0	UniRef100_G7J6V4 Flavonol synthase/flavanone 3-hydroxylase n=1 Tax=Medicago truncatula RepID=G7J6V4_MEDTR	AT4G10500.1|Symbols:|2-oxoglutarate (2OG) and Fe(II)-dependent oxygenase superfamily protein|chr4:6491089-6492342 FORWARD LENGTH=349
Glyma.06G131800	1.15299	0	1.15059	0	1.0935	0	0	0	0	0	UniRef100_D7MDS1 ATOPT6 n=1 Tax=Arabidopsis lyrata subsp. lyrata RepID=D7MDS1_ARALL	AT4G27730.1|Symbols:ATOPT6, OPT6|oligopeptide transporter 1|chr4:13834024-13836468 REVERSE LENGTH=736
Glyma.06G135900	2.2192	0	0	2.40418	0	0	0	0	0	0	NA	AT5G54165.1|Symbols:|unknown protein; FUNCTIONS IN: molecular_function unknown; INVOLVED IN: biological_process unknown; LOCATED IN: cellular_component unknown; Has 30201 Blast hits to 17322 proteins in 780 species: Archae - 12; Bacteria - 1396; Metazoa - 17338; Fungi - 3422; Plants - 5037; Viruses - 0; Other Eukaryotes - 2996 (source: NCBI BLink).|chr5:21984620-21984868 FORWARD LENGTH=82
Glyma.06G136000	2.81959	0	0	2.62103	0	0	0	0	0	0	NA	AT1G32920.1|Symbols:|unknown protein; FUNCTIONS IN: molecular_function unknown; INVOLVED IN: response to wounding; LOCATED IN: endomembrane system; EXPRESSED IN: 23 plant structures; EXPRESSED DURING: 13 growth stages; BEST Arabidopsis thaliana protein match is: unknown protein (TAIR:AT1G32928.1); Has 42 Blast hits to 42 proteins in 8 species: Archae - 0; Bacteria - 0; Metazoa - 0; Fungi - 0; Pla…
Glyma.06G137100	-1.14029	0	0	0	0	0	0	0	0	0	UniRef100_F8SMC0 S-adenosyl-L-methionine: caffeic acid 3-0-methyltransferase n=1 Tax=Glycine max RepID=F8SMC0_SOYBN	AT5G54160.1|Symbols:ATOMT1, OMT1|O-methyltransferase 1|chr5:21982075-21984167 FORWARD LENGTH=363
Glyma.06G138100	1.57533	0	0	0	0	-1.80312	0	0	0	0	UniRef100_U3LYW3 NAC transcription factor n=1 Tax=Glycine max RepID=U3LYW3_SOYBN	AT4G35580.1|Symbols:NTL9|NAC transcription factor-like 9|chr4:16888581-16890744 REVERSE LENGTH=512
Glyma.06G142200	1.29273	0	0	0	0	0	0	0	0	0	NA	NA
Glyma.06G144000	1.5291	0	0	0	0	0	0	0	0	0	NA	AT5G05300.1|Symbols:|unknown protein; FUNCTIONS IN: molecular_function unknown; INVOLVED IN: biological_process unknown; LOCATED IN: endomembrane system; EXPRESSED IN: 10 plant structures; EXPRESSED DURING: 8 growth stages; Has 1807 Blast hits to 1807 proteins in 277 species: Archae - 0; Bacteria - 0; Metazoa - 736; Fungi - 347; Plants - 385; Viruses - 0; Other Eukaryotes - 339 (source: NCBI BLin…
Glyma.06G147000	1.78369	0	0	0	0	0	0	0	0	0	UniRef100_G7JAB5 Programmed cell death protein 2-like protein n=1 Tax=Medicago truncatula RepID=G7JAB5_MEDTR	AT5G64830.2|Symbols:|programmed cell death 2 C-terminal domain-containing protein|chr5:25914911-25916074 REVERSE LENGTH=297
Glyma.06G147100	2.19054	0	0	0	0	0	0	0	0	0	UniRef100_Q2PJS3 WRKY21 n=1 Tax=Glycine max RepID=Q2PJS3_SOYBN	AT5G64810.1|Symbols:WRKY51, ATWRKY51|WRKY DNA-binding protein 51|chr5:25908415-25909687 FORWARD LENGTH=194
Glyma.06G150600	1.85835	1.61109	2.18858	0	0	0	0	0	0	0	NA	NA
Glyma.06G150700	1.51621	1.62943	2.48871	0	0	0	0	0	0	0	UniRef100_G7JAY4 Serine/threonine protein kinase GE16371 n=1 Tax=Medicago truncatula RepID=G7JAY4_MEDTR	AT1G49180.2|Symbols:|protein kinase family protein|chr1:18184814-18187444 REVERSE LENGTH=376
Glyma.06G154100	-1.27981	0	0	0	0	0	0	0	0	0	UniRef100_G7JBL7 U-box domain-containing protein n=1 Tax=Medicago truncatula RepID=G7JBL7_MEDTR	AT3G19380.1|Symbols:PUB25|plant U-box 25|chr3:6714602-6715867 REVERSE LENGTH=421
Glyma.06G154200	3.23701	0	0	0	0	0	0	0	0	0	UniRef100_G7JBL8 Cation proton exchanger n=1 Tax=Medicago truncatula RepID=G7JBL8_MEDTR	AT2G13620.1|Symbols:ATCHX15, CHX15|cation/hydrogen exchanger 15|chr2:5678006-5680621 FORWARD LENGTH=821
Glyma.06G154300	3.82897	2.56865	3.05739	2.15956	2.06075	0	0	0	0	0	UniRef100_G7JBL9 2-oxoisovalerate dehydrogenase subunit alpha n=1 Tax=Medicago truncatula RepID=G7JBL9_MEDTR	AT1G21400.1|Symbols:|Thiamin diphosphate-binding fold (THDP-binding) superfamily protein|chr1:7493492-7496240 FORWARD LENGTH=472
Glyma.06G156600	1.38101	0	1.07164	1.16767	0	0	0	0	0	0	UniRef100_A7XVK0 Amino acid transporter n=2 Tax=Phaseolus vulgaris RepID=A7XVK0_PHAVU	AT5G09220.1|Symbols:AAP2|amino acid permease 2|chr5:2866867-2868863 FORWARD LENGTH=493
Glyma.06G156700	2.27728	2.12741	2.4011	1.29265	2.423	0	0	0	0	0	UniRef100_Q93X14 Amino acid permease AAP3 n=1 Tax=Vicia faba var. minor RepID=Q93X14_VICFA	AT5G09220.1|Symbols:AAP2|amino acid permease 2|chr5:2866867-2868863 FORWARD LENGTH=493
Glyma.06G157400	1.58934	0	0	0	0	0	0	0	0	0	UniRef100_U3LZE5 NAC transcription factor n=1 Tax=Glycine max RepID=U3LZE5_SOYBN	AT1G01720.1|Symbols:ATAF1, ANAC002|NAC (No Apical Meristem) domain transcriptional regulator superfamily protein|chr1:268471-269514 FORWARD LENGTH=289
Glyma.06G160400	-1.26119	-1.70812	-1.3369	0	0	0	0	0	0	0	UniRef100_B9IP38 Defensin-like family protein n=1 Tax=Populus trichocarpa RepID=B9IP38_POPTR	AT5G63660.1|Symbols:LCR74, PDF2.5|Scorpion toxin-like knottin superfamily protein|chr5:25485692-25486062 FORWARD LENGTH=73
Glyma.06G163500	-1.0028	0	0	0	0	0	0	0	0	0	UniRef100_G7J392 Sec14 cytosolic factor n=1 Tax=Medicago truncatula RepID=G7J392_MEDTR	AT1G01630.1|Symbols:|Sec14p-like phosphatidylinositol transfer family protein|chr1:229206-230675 FORWARD LENGTH=255
Glyma.06G164200	2.64666	0	0	0	0	0	0	0	0	0	NA	NA
Glyma.06G166800	1.25007	1.28683	0	0	0	0	0	0	0	0	UniRef100_G7J3C8 Protein RUPTURED POLLEN GRAIN n=1 Tax=Medicago truncatula RepID=G7J3C8_MEDTR	AT5G23660.1|Symbols:MTN3, SWEET12, AtSWEET12|homolog of Medicago truncatula MTN3|chr5:7971936-7973796 REVERSE LENGTH=285
Glyma.06G170700	1.73191	0	0	0	0	0	0	0	0	0	UniRef100_B9IFA2 CBS domain-containing family protein n=1 Tax=Populus trichocarpa RepID=B9IFA2_POPTR	AT3G48530.1|Symbols:KING1|SNF1-related protein kinase regulatory subunit gamma 1|chr3:17987559-17989592 FORWARD LENGTH=424
Glyma.06G171100	2.3664	0	0	0	0	0	0	0	0	0	NA	NA
Glyma.06G174700	-1.25571	0	0	0	0	0	0	0	0	0	UniRef100_G7JMP6 Pectate lyase n=1 Tax=Medicago truncatula RepID=G7JMP6_MEDTR	AT5G63180.1|Symbols:|Pectin lyase-like superfamily protein|chr5:25341106-25343113 REVERSE LENGTH=432
Glyma.06G175100	2.50121	0	0	0	0	0	0	0	0	0	UniRef100_B9I3J0 Leucine-rich repeat transmembrane protein kinase n=1 Tax=Populus trichocarpa RepID=B9I3J0_POPTR	AT2G31880.1|Symbols:SOBIR1, EVR|Leucine-rich repeat protein kinase family protein|chr2:13554920-13556845 FORWARD LENGTH=641
Glyma.06G175500	2.12596	0	0	0	0	0	0	0	0	0	UniRef100_Q94A08 Probable galactinol--sucrose galactosyltransferase 2 n=1 Tax=Arabidopsis thaliana RepID=RFS2_ARATH	AT3G57520.1|Symbols:AtSIP2, SIP2|seed imbibition 2|chr3:21288982-21292694 REVERSE LENGTH=773
Glyma.06G176100	1.05819	1.00304	0	0	1.24694	0	0	0	0	0	UniRef100_O48918 CYP71A10 n=1 Tax=Glycine max RepID=O48918_SOYBN	AT3G48310.1|Symbols:CYP71A22|cytochrome P450, family 71, subfamily A, polypeptide 22|chr3:17888192-17889749 FORWARD LENGTH=490
Glyma.06G176700	2.07457	0	0	0	0	0	0	0	0	0	NA	AT4G12690.2|Symbols:|Plant protein of unknown function (DUF868)|chr4:7480896-7481753 FORWARD LENGTH=285
Glyma.06G178000	1.21561	0	0	0	0	0	0	0	0	0	UniRef100_B9IEY3 Octicosapeptide/Phox/Bem1p domain-containing family protein n=1 Tax=Populus trichocarpa RepID=B9IEY3_POPTR	AT3G48240.1|Symbols:|Octicosapeptide/Phox/Bem1p family protein|chr3:17867381-17868007 FORWARD LENGTH=180
Glyma.06G178100	2.02454	0	0	0	0	0	0	0	0	0	NA	NA
Glyma.06G182700	2.26537	0	0	0	0	0	0	0	0	0	UniRef100_I1KCG4 Carbonic anhydrase n=1 Tax=Glycine max RepID=I1KCG4_SOYBN	AT5G14740.2|Symbols:CA2, CA18, BETA CA2|carbonic anhydrase 2|chr5:4760536-4762382 FORWARD LENGTH=259
Glyma.06G184200	1.33641	0	1.39404	0	0	0	0	0	0	0	UniRef100_B9I381 Glycosyl transferase family 20 family protein n=1 Tax=Populus trichocarpa RepID=B9I381_POPTR	AT1G23870.1|Symbols:ATTPS9, TPS9|trehalose-phosphatase/synthase 9|chr1:8432695-8435506 FORWARD LENGTH=867
Glyma.06G187400	1.9723	0	0	0	0	0	0	0	0	0	UniRef100_D6C4Z8 EDS1-2 n=1 Tax=Glycine max RepID=D6C4Z8_SOYBN	AT3G48090.1|Symbols:EDS1, ATEDS1|alpha/beta-Hydrolases superfamily protein|chr3:17755553-17757692 REVERSE LENGTH=623
Glyma.06G194800	1.0841	0	0	0	0	0	0	0	0	0	UniRef100_D8UXL3 Dof1 protein n=1 Tax=Jatropha curcas RepID=D8UXL3_JATCU	AT3G47500.1|Symbols:CDF3|cycling DOF factor 3|chr3:17504276-17505964 REVERSE LENGTH=448
Glyma.06G195600	-2.12213	-1.19093	0	0	0	0	0	0	0	0	UniRef100_Q5PXZ4 MYB transcription factor MIXTA-like 2 n=1 Tax=Antirrhinum majus RepID=Q5PXZ4_ANTMA	AT5G15310.1|Symbols:ATMYB16, ATMIXTA, MYB16|myb domain protein 16|chr5:4974894-4976106 FORWARD LENGTH=326
Glyma.06G197900	-3.4706	-3.08029	-2.11511	0	0	0	0	0	0	0	NA	NA
Glyma.06G198600	1.21606	1.22477	1.85019	1.03688	1.32191	0	0	0	0	0	UniRef100_D3J163 Ankyrin repeat domain-containing protein n=2 Tax=Medicago truncatula RepID=D3J163_MEDTR	AT2G03430.1|Symbols:|Ankyrin repeat family protein|chr2:1036192-1037536 REVERSE LENGTH=240
Glyma.06G200700	2.86068	3.25383	2.84667	3.01476	2.59498	0	0	0	0	0	NA	NA
Glyma.06G200800	2.43397	3.75827	4.69987	4.95163	4.1682	0	0	0	0	0	UniRef100_UPI0001A7B0D3 bidirectional sugar transporter SWEET17 n=1 Tax=Arabidopsis thaliana RepID=UPI0001A7B0D3	AT4G15920.1|Symbols:SWEET17, AtSWEET17|Nodulin MtN3 family protein|chr4:9030742-9033343 REVERSE LENGTH=241
Glyma.06G202200	1.34035	0	0	0	1.38307	0	0	0	0	0	UniRef100_Q39889 Heat shock protein n=1 Tax=Glycine max RepID=Q39889_SOYBN	AT1G74310.1|Symbols:ATHSP101, HSP101, HOT1|heat shock protein 101|chr1:27936715-27939862 REVERSE LENGTH=911
Glyma.06G202800	-1.5849	0	-1.43858	0	0	0	0	0	0	0	NA	NA
Glyma.06G203900	2.05827	0	0	0	0	0	0	0	0	0	UniRef100_G7IZB2 Exocyst complex component n=1 Tax=Medicago truncatula RepID=G7IZB2_MEDTR	AT5G61010.2|Symbols:ATEXO70E2, EXO70E2|exocyst subunit exo70 family protein E2|chr5:24554612-24556531 FORWARD LENGTH=639
Glyma.06G205300	-5.1581	-5.33441	-5.32214	-5.18193	-5.11529	0	0	0	0	0	UniRef100_G7LIR3 Protein FAM135B n=1 Tax=Medicago truncatula RepID=G7LIR3_MEDTR	AT1G29120.4|Symbols:|Hydrolase-like protein family|chr1:10174481-10177869 FORWARD LENGTH=391
Glyma.06G205800	-1.58722	0	0	0	0	0	0	0	0	0	UniRef100_E6Y3G2 MADS box protein AP1a n=1 Tax=Glycine max RepID=E6Y3G2_SOYBN	AT5G60910.1|Symbols:AGL8, FUL|AGAMOUS-like 8|chr5:24502736-24506013 REVERSE LENGTH=242
Glyma.06G207700	-5.37917	-5.57678	-5.69419	-5.63904	-5.82337	0	0	0	0	0	UniRef100_V7BVK6 Clustered mitochondria protein homolog n=1 Tax=Phaseolus vulgaris RepID=V7BVK6_PHAVU	AT3G52140.1|Symbols:|tetratricopeptide repeat (TPR)-containing protein|chr3:19333232-19341295 FORWARD LENGTH=1403
Glyma.06G210900	-1.38281	0	-1.29327	0	0	0	0	0	0	0	UniRef100_V7CE25 tRNA (guanine(37)-N1)-methyltransferase n=1 Tax=Phaseolus vulgaris RepID=V7CE25_PHAVU	AT3G24330.1|Symbols:|O-Glycosyl hydrolases family 17 protein|chr3:8830336-8831838 FORWARD LENGTH=500
Glyma.06G211300	-1.07833	-1.15205	-1.47349	0	-1.40553	0	0	0	0	0	UniRef100_A9P5P3 Acyl ACP-thioesterase n=1 Tax=Arachis hypogaea RepID=A9P5P3_ARAHY	AT1G08510.1|Symbols:FATB|fatty acyl-ACP thioesterases B|chr1:2691546-2693409 REVERSE LENGTH=412
Glyma.06G212700	-5.92003	-5.98071	-5.2386	-5.75454	-6.36004	0	0	0	0	0	UniRef100_D7LWZ9 WD-40 repeat family protein (Fragment) n=1 Tax=Arabidopsis lyrata subsp. lyrata RepID=D7LWZ9_ARALL	AT5G17370.1|Symbols:|Transducin/WD40 repeat-like superfamily protein|chr5:5721801-5724719 REVERSE LENGTH=529
Glyma.06G212800	-7.21823	-7.0543	-6.43025	-6.45475	-6.80429	0	0	0	0	0	UniRef100_Q1M2R7 PDR-like ABC-transporter n=1 Tax=Glycine max RepID=Q1M2R7_SOYBN	AT1G15520.1|Symbols:PDR12, ATPDR12, ABCG40, ATABCG40|pleiotropic drug resistance 12|chr1:5331993-5338175 REVERSE LENGTH=1423
Glyma.06G213600	-2.34722	-2.23406	0	0	0	0	0	0	0	0	UniRef100_U5GI39 Phosphatidylinositol-4-phosphate 5-kinase family protein n=1 Tax=Populus trichocarpa RepID=U5GI39_POPTR	AT4G17080.1|Symbols:|Histone H3 K4-specific methyltransferase SET7/9 family protein|chr4:9601570-9603815 FORWARD LENGTH=513
Glyma.06G214400	1.99556	0	0	0	0	0	0	0	0	0	NA	NA
Glyma.06G219900	-1.85658	0	0	0	-1.89131	0	0	0	0	0	UniRef100_Q8W3K5 Mcp20 n=1 Tax=Matricaria chamomilla RepID=Q8W3K5_9ASTR	AT1G73260.1|Symbols:ATKTI1, KTI1|kunitz trypsin inhibitor 1|chr1:27547410-27548057 REVERSE LENGTH=215
Glyma.06G222700	-1.0139	0	0	0	0	0	0	0	0	0	UniRef100_G7JCW1 Xylosyltransferase n=1 Tax=Medicago truncatula RepID=G7JCW1_MEDTR	AT5G15050.1|Symbols:|Core-2/I-branching beta-1,6-N-acetylglucosaminyltransferase family protein|chr5:4871820-4873454 REVERSE LENGTH=434
Glyma.06G226700	2.00704	0	1.55945	0	0	0	0	0	0	0	UniRef100_G7LBX2 Leucine-rich repeat family protein / protein kinase family protein n=1 Tax=Medicago truncatula RepID=G7LBX2_MEDTR	AT1G53430.1|Symbols:|Leucine-rich repeat transmembrane protein kinase|chr1:19935298-19940959 FORWARD LENGTH=1030
Glyma.06G234200	1.81178	1.54755	1.88044	1.29206	1.37231	0	0	0	0	0	UniRef100_Q9M6U1 Homogentisate 1,2-dioxygenase (Fragment) n=1 Tax=Solanum lycopersicum RepID=Q9M6U1_SOLLC	AT5G54080.2|Symbols:HGO|homogentisate 1,2-dioxygenase|chr5:21945920-21948070 FORWARD LENGTH=461
Glyma.06G235500	1.86027	0	0	0	0	0	0	0	0	0	UniRef100_Q4ZJF7 Tyrosine aminotransferase n=1 Tax=Glycine max RepID=Q4ZJF7_SOYBN	AT5G53970.1|Symbols:|Tyrosine transaminase family protein|chr5:21910676-21912594 FORWARD LENGTH=414
Glyma.06G236400	1.58709	0	0	0	0	0	0	0	0	0	UniRef100_C6T283 Ethylene-responsive transcription factor 6 n=1 Tax=Glycine max RepID=C6T283_SOYBN	AT3G15210.1|Symbols:ATERF-4, ERF4, RAP2.5, ATERF4|ethylene responsive element binding factor 4|chr3:5121472-5122140 FORWARD LENGTH=222
Glyma.06G236900	-4.81524	-4.82998	-3.87937	-3.69301	-3.71041	0	0	0	0	0	NA	AT5G33406.1|Symbols:|hAT dimerisation domain-containing protein / transposase-related|chr5:12676126-12678403 REVERSE LENGTH=509
Glyma.06G237000	-2.72008	-2.97808	-2.44662	0	0	0	0	0	0	0	UniRef100_B4UWD6 Myosin XI (Fragment) n=1 Tax=Arachis hypogaea RepID=B4UWD6_ARAHY	AT5G20450.2|Symbols:|CONTAINS InterPro DOMAIN/s: Dilute (InterPro:IPR002710); BEST Arabidopsis thaliana protein match is: Myosin family protein with Dil domain (TAIR:AT5G20490.2); Has 1630 Blast hits to 1368 proteins in 340 species: Archae - 22; Bacteria - 344; Metazoa - 403; Fungi - 100; Plants - 359; Viruses - 3; Other Eukaryotes - 399 (source: NCBI BLink).|chr5:6910968-6912639 REVERSE LENGTH=3…
Glyma.06G237100	-4.01559	-4.45264	-3.77222	-3.73533	-3.93096	0	0	0	0	0	NA	AT5G33406.1|Symbols:|hAT dimerisation domain-containing protein / transposase-related|chr5:12676126-12678403 REVERSE LENGTH=509
Glyma.06G237200	-1.96048	-2.10479	0	0	0	0	0	0	0	0	UniRef100_B9IQK2 Leucine-rich repeat family protein n=2 Tax=Populus trichocarpa RepID=B9IQK2_POPTR	AT1G34420.1|Symbols:|leucine-rich repeat transmembrane protein kinase family protein|chr1:12584587-12587570 FORWARD LENGTH=966
Glyma.06G237300	2.84565	2.1626	2.0698	2.22646	0	0	0	0	0	0	UniRef100_K7ULC1 Plastid high chlorophyll fluorescence 136 n=1 Tax=Zea mays RepID=K7ULC1_MAIZE	AT5G23120.1|Symbols:HCF136|photosystem II stability/assembly factor, chloroplast (HCF136)|chr5:7778154-7780463 FORWARD LENGTH=403
Glyma.06G237400	2.16681	0	0	0	0	0	0	0	0	0	UniRef100_F4HW68 Ankyrin repeat family protein n=1 Tax=Arabidopsis thaliana RepID=F4HW68_ARATH	AT1G14480.2|Symbols:|Ankyrin repeat family protein|chr1:4956404-4957888 FORWARD LENGTH=398
Glyma.06G238100	-1.29273	0	0	0	0	0	0	0	0	0	UniRef100_Q52UU1 Squamosa promoter binding-like protein n=1 Tax=Betula platyphylla RepID=Q52UU1_BETPL	AT1G53160.1|Symbols:SPL4|squamosa promoter binding protein-like 4|chr1:19806478-19807080 FORWARD LENGTH=174
Glyma.06G244000	-5.82342	-3.35497	0	0	0	0	0	0	0	0	NA	AT4G09795.1|Symbols:LCR13|low-molecular-weight cysteine-rich 13|chr4:6169635-6170015 FORWARD LENGTH=77
Glyma.06G244500	-2.20944	0	0	0	0	0	0	0	0	0	NA	AT4G09795.1|Symbols:LCR13|low-molecular-weight cysteine-rich 13|chr4:6169635-6170015 FORWARD LENGTH=77
Glyma.06G244700	-2.34064	0	0	0	0	0	0	0	0	0	NA	AT5G48905.1|Symbols:LCR12|low-molecular-weight cysteine-rich 12|chr5:19831284-19831787 FORWARD LENGTH=84
Glyma.06G244800	1.64753	0	0	0	0	0	0	0	0	0	NA	AT4G21700.1|Symbols:|Protein of unknown function (DUF2921)|chr4:11529956-11532844 FORWARD LENGTH=962
Glyma.06G246000	-2.46915	-2.23357	-2.61949	0	-2.7295	0	0	0	0	0	UniRef100_Q5ZFS7 Nodulin-like protein (Fragment) n=1 Tax=Plantago major RepID=Q5ZFS7_PLAMJ	AT5G07050.1|Symbols:|nodulin MtN21 /EamA-like transporter family protein|chr5:2191533-2193416 REVERSE LENGTH=402
Glyma.06G255400	-3.18653	0	0	0	0	0	0	0	0	0	NA	NA
Glyma.06G255500	-5.79736	-3.6935	-2.67683	0	0	0	0	0	0	0	NA	NA
Glyma.06G257000	2.23066	2.30168	1.8259	0	2.20419	0	0	0	0	0	UniRef100_I1KE68 Serine/threonine-protein kinase n=1 Tax=Glycine max RepID=I1KE68_SOYBN	AT4G27290.1|Symbols:|S-locus lectin protein kinase family protein|chr4:13666281-13669202 FORWARD LENGTH=783
Glyma.06G257400	3.05742	2.64036	1.99694	0	0	0	0	0	0	0	UniRef100_I1KE70 Serine/threonine-protein kinase n=1 Tax=Glycine max RepID=I1KE70_SOYBN	AT4G27300.1|Symbols:|S-locus lectin protein kinase family protein|chr4:13669308-13672348 REVERSE LENGTH=815
Glyma.06G257500	3.14492	3.99225	1.86382	1.964	0	0	0	0	0	0	UniRef100_I1KE70 Serine/threonine-protein kinase n=1 Tax=Glycine max RepID=I1KE70_SOYBN	AT4G27290.1|Symbols:|S-locus lectin protein kinase family protein|chr4:13666281-13669202 FORWARD LENGTH=783
Glyma.06G258000	2.89625	0	0	0	0	0	0	0	0	0	UniRef100_B7FH70 Centrin-2 n=1 Tax=Medicago truncatula RepID=B7FH70_MEDTR	AT4G27280.1|Symbols:|Calcium-binding EF-hand family protein|chr4:13663770-13664162 REVERSE LENGTH=130
Glyma.06G259300	-2.05319	-3.22124	-2.84461	0	0	0	0	0	0	0	UniRef100_C6ZS29 TIR-NBS-LRR type disease resistance protein n=2 Tax=Glycine max RepID=C6ZS29_SOYBN	AT3G51570.1|Symbols:|Disease resistance protein (TIR-NBS-LRR class) family|chr3:19126358-19130456 FORWARD LENGTH=1226
Glyma.06G259800	2.88976	0	0	2.28115	0	-2.07574	0	0	0	0	UniRef100_C6ZS29 TIR-NBS-LRR type disease resistance protein n=2 Tax=Glycine max RepID=C6ZS29_SOYBN	AT5G17680.1|Symbols:|disease resistance protein (TIR-NBS-LRR class), putative|chr5:5822999-5827153 FORWARD LENGTH=1294
Glyma.06G260200	2.053	1.76569	1.84241	2.10083	3.01969	0	0	0	0	0	UniRef100_A2Q5B6 Aldo/keto reductase n=1 Tax=Medicago truncatula RepID=A2Q5B6_MEDTR	AT1G60710.1|Symbols:ATB2|NAD(P)-linked oxidoreductase superfamily protein|chr1:22355073-22356627 REVERSE LENGTH=345
Glyma.06G260300	-1.50468	-1.78311	-1.62018	-1.65839	-1.41199	0	0	0	0	0	UniRef100_A2Q5B6 Aldo/keto reductase n=1 Tax=Medicago truncatula RepID=A2Q5B6_MEDTR	AT1G60710.1|Symbols:ATB2|NAD(P)-linked oxidoreductase superfamily protein|chr1:22355073-22356627 REVERSE LENGTH=345
Glyma.06G260400	-2.23582	0	0	0	0	0	0	0	0	0	UniRef100_G7ITL8 Flavoprotein wrbA n=1 Tax=Medicago truncatula RepID=G7ITL8_MEDTR	AT5G54500.1|Symbols:FQR1|flavodoxin-like quinone reductase 1|chr5:22124674-22126256 FORWARD LENGTH=204
Glyma.06G260700	1.03736	0	0	1.02806	0	0	0	0	0	0	UniRef100_F4K0D3 WD40 domain-containing protein n=1 Tax=Arabidopsis thaliana RepID=F4K0D3_ARATH	AT5G54520.1|Symbols:|Transducin/WD40 repeat-like superfamily protein|chr5:22146781-22149089 REVERSE LENGTH=457
Glyma.06G260800	2.42178	0	1.92332	0	0	0	0	0	0	0	UniRef100_B9I058 DWARF IN LIGHT 1 family protein n=1 Tax=Populus trichocarpa RepID=B9I058_POPTR	AT5G54510.1|Symbols:GH3.6, DFL1|Auxin-responsive GH3 family protein|chr5:22131321-22133564 REVERSE LENGTH=612
Glyma.06G261900	-2.00599	0	0	0	0	0	0	0	0	0	UniRef100_K7KXH7 Serine/threonine-protein kinase n=2 Tax=Glycine max RepID=K7KXH7_SOYBN	AT4G27290.1|Symbols:|S-locus lectin protein kinase family protein|chr4:13666281-13669202 FORWARD LENGTH=783
Glyma.06G263900	2.70922	2.62472	2.80204	2.78583	2.3936	0	0	0	0	0	UniRef100_C6ZS29 TIR-NBS-LRR type disease resistance protein n=2 Tax=Glycine max RepID=C6ZS29_SOYBN	AT5G17680.1|Symbols:|disease resistance protein (TIR-NBS-LRR class), putative|chr5:5822999-5827153 FORWARD LENGTH=1294
Glyma.06G264200	3.08713	2.6183	3.19881	2.58149	0	0	0	0	0	0	UniRef100_C6ZS29 TIR-NBS-LRR type disease resistance protein n=2 Tax=Glycine max RepID=C6ZS29_SOYBN	AT5G17680.1|Symbols:|disease resistance protein (TIR-NBS-LRR class), putative|chr5:5822999-5827153 FORWARD LENGTH=1294
Glyma.06G264300	2.50001	2.81753	2.97649	0	2.67639	0	0	0	0	0	UniRef100_C6ZS29 TIR-NBS-LRR type disease resistance protein n=2 Tax=Glycine max RepID=C6ZS29_SOYBN	AT5G17680.1|Symbols:|disease resistance protein (TIR-NBS-LRR class), putative|chr5:5822999-5827153 FORWARD LENGTH=1294
Glyma.06G264400	2.04895	0	2.01365	0	2.55171	0	0	0	0	0	UniRef100_G7JF23 Tir-nbs-lrr resistance protein n=1 Tax=Medicago truncatula RepID=G7JF23_MEDTR	AT3G25510.1|Symbols:|disease resistance protein (TIR-NBS-LRR class), putative|chr3:9260838-9268797 REVERSE LENGTH=1981
Glyma.06G264800	2.16805	0	0	0	0	0	0	0	0	0	NA	NA
Glyma.06G265000	1.48746	1.25189	1.98603	1.47378	1.01996	0	0	0	0	0	UniRef100_C6ZS29 TIR-NBS-LRR type disease resistance protein n=2 Tax=Glycine max RepID=C6ZS29_SOYBN	AT1G69550.1|Symbols:|disease resistance protein (TIR-NBS-LRR class)|chr1:26148836-26153374 REVERSE LENGTH=1400
Glyma.06G265100	1.34849	0	1.82397	1.3034	0	0	0	0	0	0	NA	NA
Glyma.06G265400	1.67353	1.71596	2.48302	3.07606	3.19498	0	0	0	0	0	UniRef100_C6ZS29 TIR-NBS-LRR type disease resistance protein n=2 Tax=Glycine max RepID=C6ZS29_SOYBN	AT5G17680.1|Symbols:|disease resistance protein (TIR-NBS-LRR class), putative|chr5:5822999-5827153 FORWARD LENGTH=1294
Glyma.06G266100	-2.13455	0	0	0	0	0	0	0	0	0	NA	NA
Glyma.06G266200	-2.92257	-2.7559	0	0	0	0	0	0	0	0	NA	NA
Glyma.06G266300	-2.81343	-2.31213	-2.83011	0	0	0	0	0	0	0	NA	NA
Glyma.06G266400	-2.17185	-1.8652	-2.08339	-2.55772	0	0	0	0	0	0	NA	NA
Glyma.06G267300	1.47705	0	1.89988	0	0	0	0	0	0	0	UniRef100_Q8H6S7 Resistance protein KR3 n=4 Tax=Glycine max RepID=Q8H6S7_SOYBN	AT5G17680.1|Symbols:|disease resistance protein (TIR-NBS-LRR class), putative|chr5:5822999-5827153 FORWARD LENGTH=1294
Glyma.06G267400	1.18849	2.39314	2.56572	1.15981	1.5695	0	0	0	0	0	UniRef100_Q9FVK4 Resistance protein LM17 (Fragment) n=1 Tax=Glycine max RepID=Q9FVK4_SOYBN	AT5G17680.1|Symbols:|disease resistance protein (TIR-NBS-LRR class), putative|chr5:5822999-5827153 FORWARD LENGTH=1294
Glyma.06G268500	5.07811	4.81169	4.35573	3.89906	3.53804	0	0	0	0	0	UniRef100_Q8H6S7 Resistance protein KR3 n=4 Tax=Glycine max RepID=Q8H6S7_SOYBN	AT5G36930.2|Symbols:|Disease resistance protein (TIR-NBS-LRR class) family|chr5:14567771-14571916 REVERSE LENGTH=1191
Glyma.06G268700	-1.27006	-1.37714	-1.20809	-1.71473	-1.51806	0	0	0	0	0	UniRef100_Q9FVK4 Resistance protein LM17 (Fragment) n=1 Tax=Glycine max RepID=Q9FVK4_SOYBN	AT5G17680.1|Symbols:|disease resistance protein (TIR-NBS-LRR class), putative|chr5:5822999-5827153 FORWARD LENGTH=1294
Glyma.06G272200	1.0458	1.16419	0	0	0	0	0	0	0	0	UniRef100_K7KXQ9 Long-chain-alcohol oxidase n=1 Tax=Glycine max RepID=K7KXQ9_SOYBN	AT3G23410.1|Symbols:ATFAO3, FAO3|fatty alcohol oxidase 3|chr3:8382860-8386024 FORWARD LENGTH=746
Glyma.06G274200	-2.89341	-2.41888	-1.99636	-1.82048	-1.53753	0	0	0	0	0	UniRef100_P46287 60S ribosomal protein L11 n=1 Tax=Medicago sativa RepID=RL11_MEDSA	AT5G45775.2|Symbols:|Ribosomal L5P family protein|chr5:18565281-18566496 REVERSE LENGTH=182
Glyma.06G279000	3.43611	3.65715	3.50257	3.50252	3.55926	0	0	0	0	0	NA	AT1G06320.1|Symbols:|unknown protein; Has 24 Blast hits to 24 proteins in 10 species: Archae - 0; Bacteria - 2; Metazoa - 0; Fungi - 0; Plants - 20; Viruses - 0; Other Eukaryotes - 2 (source: NCBI BLink).|chr1:1930602-1931449 FORWARD LENGTH=195
Glyma.06G283900	2.69837	0	2.54849	0	0	0	0	0	0	0	UniRef100_Q39846 Seed biotin-containing protein SBP65 n=1 Tax=Glycine max RepID=SBP65_SOYBN	NA
Glyma.06G285900	1.38042	0	0	0	0	0	0	0	0	0	UniRef100_G7JUY4 OPA3-like protein n=1 Tax=Medicago truncatula RepID=G7JUY4_MEDTR	AT3G58150.1|Symbols:|Optic atrophy 3 protein (OPA3)|chr3:21532947-21534072 REVERSE LENGTH=194
Glyma.06G287000	1.73457	0	0	0	0	0	0	0	0	0	UniRef100_G7JUX5 Glutaredoxin-C9 n=1 Tax=Medicago truncatula RepID=G7JUX5_MEDTR	AT1G28480.1|Symbols:GRX480, roxy19|Thioredoxin superfamily protein|chr1:10013634-10014047 REVERSE LENGTH=137
Glyma.06G290200	2.24074	0	0	0	0	0	0	0	0	0	UniRef100_U5FKR8 Phosphatase 2C family protein n=1 Tax=Populus trichocarpa RepID=U5FKR8_POPTR	AT4G28400.1|Symbols:|Protein phosphatase 2C family protein|chr4:14048499-14050118 FORWARD LENGTH=283
Glyma.06G292100	1.55702	0	0	0	0	0	0	0	0	0	UniRef100_A2V6V5 Lectin-receptor like protein kinase 3 n=1 Tax=Nicotiana tabacum RepID=A2V6V5_TOBAC	AT4G04960.1|Symbols:|Concanavalin A-like lectin protein kinase family protein|chr4:2533096-2535156 FORWARD LENGTH=686
Glyma.06G295400	3.04293	0	0	0	0	0	0	0	0	0	NA	NA
Glyma.06G295500	1.92766	1.58553	2.19919	0	1.22806	0	0	0	0	0	NA	NA
Glyma.06G295600	1.84806	1.75806	2.03697	0	0	0	0	0	0	0	NA	NA
Glyma.06G300200	2.61499	0	0	0	0	0	0	0	0	0	UniRef100_Q0PJC4 MYB transcription factor MYB117 (Fragment) n=1 Tax=Glycine max RepID=Q0PJC4_SOYBN	AT2G31180.1|Symbols:ATMYB14, MYB14AT, MYB14|myb domain protein 14|chr2:13286806-13288175 REVERSE LENGTH=249
Glyma.06G301500	-1.40103	-1.40953	0	0	0	0	0	0	0	0	UniRef100_Q42795 Beta-amylase n=1 Tax=Glycine max RepID=Q42795_SOYBN	AT4G15210.1|Symbols:ATBETA-AMY, AT-BETA-AMY, RAM1, BMY1, BAM5|beta-amylase 5|chr4:8666734-8669357 REVERSE LENGTH=498
Glyma.06G302300	1.00569	0	0	0	0	0	0	0	0	0	UniRef100_V5NAT6 Xyloglucan endotransglucosylase/hydrolase protein 9 n=1 Tax=Phaseolus vulgaris RepID=V5NAT6_PHAVU	AT4G03210.1|Symbols:XTH9|xyloglucan endotransglucosylase/hydrolase 9|chr4:1416019-1417197 FORWARD LENGTH=290
Glyma.06G307900	4.13626	0	0	0	0	0	0	0	0	0	UniRef100_G7ITV3 Cellulose synthase-like protein H1 n=1 Tax=Medicago truncatula RepID=G7ITV3_MEDTR	AT2G32540.1|Symbols:ATCSLB04, CSLB04, ATCSLB4|cellulose synthase-like B4|chr2:13814686-13818289 FORWARD LENGTH=755
Glyma.06G309700	1.45709	0	0	0	0	0	0	0	0	0	NA	NA
Glyma.06G310900	1.45414	1.6379	0	0	0	0	0	0	0	0	UniRef100_Q9XIS5 Starch branching enzyme n=3 Tax=Phaseolus vulgaris RepID=Q9XIS5_PHAVU	AT5G03650.1|Symbols:SBE2.2|starch branching enzyme 2.2|chr5:931924-937470 FORWARD LENGTH=805
Glyma.06G315700	-1.18108	0	0	-1.43052	0	0	0	0	0	0	UniRef100_G7IVB3 17.6 kDa class I heat shock protein n=1 Tax=Medicago truncatula RepID=G7IVB3_MEDTR	AT5G04890.1|Symbols:RTM2|HSP20-like chaperones superfamily protein|chr5:1427217-1428390 FORWARD LENGTH=366
Glyma.06G317800	1.99386	0	0	0	0	0	0	0	0	0	UniRef100_G7L7D6 Derlin-1 n=1 Tax=Medicago truncatula RepID=G7L7D6_MEDTR	AT4G29330.1|Symbols:DER1|DERLIN-1|chr4:14444937-14446952 FORWARD LENGTH=266
Glyma.07G007000	-1.65765	0	0	0	0	0	0	0	0	0	UniRef100_P24095 Seed linoleate 9S-lipoxygenase n=1 Tax=Glycine max RepID=LOXX_SOYBN	AT1G55020.1|Symbols:LOX1, ATLOX1|lipoxygenase 1|chr1:20525798-20530143 FORWARD LENGTH=859
Glyma.07G007100	-2.38465	0	0	0	0	0	0	0	0	0	UniRef100_I1KUQ6 Lipoxygenase n=2 Tax=Glycine max RepID=I1KUQ6_SOYBN	AT1G55020.1|Symbols:LOX1, ATLOX1|lipoxygenase 1|chr1:20525798-20530143 FORWARD LENGTH=859
Glyma.07G013900	2.96787	0	0	-2.81102	-1.70797	0	0	0	-2.39164	0	UniRef100_F4HW72 Inositol oxygenase 1 n=1 Tax=Arabidopsis thaliana RepID=F4HW72_ARATH	AT1G14520.2|Symbols:MIOX1|myo-inositol oxygenase 1|chr1:4968376-4969954 REVERSE LENGTH=309
Glyma.07G014100	1.05069	0	0	0	0	0	0	0	0	0	UniRef100_G7LHE2 GDSL esterase/lipase APG n=2 Tax=Medicago truncatula RepID=G7LHE2_MEDTR	AT3G16370.1|Symbols:|GDSL-like Lipase/Acylhydrolase superfamily protein|chr3:5556928-5558351 FORWARD LENGTH=353
Glyma.07G014600	-2.21381	-1.93067	-1.28198	0	0	0	0	0	0	0	UniRef100_O49855 Acid phosphatase n=1 Tax=Glycine max RepID=O49855_SOYBN	AT4G25150.1|Symbols:|HAD superfamily, subfamily IIIB acid phosphatase|chr4:12901736-12902882 REVERSE LENGTH=260
Glyma.07G015300	1.50192	1.34387	1.50958	1.77625	1.62091	0	0	0	0	0	UniRef100_D3KTZ5 LysM type receptor kinase n=2 Tax=Lotus japonicus RepID=D3KTZ5_LOTJA	AT1G51940.1|Symbols:|protein kinase family protein / peptidoglycan-binding LysM domain-containing protein|chr1:19296092-19298941 REVERSE LENGTH=651
Glyma.07G015800	1.23606	1.20954	1.87875	0	1.61631	0	0	0	0	0	UniRef100_G7LGN0 ABC transporter family pleiotropic drug resistance protein n=2 Tax=Medicago truncatula RepID=G7LGN0_MEDTR	AT1G59870.1|Symbols:PEN3, PDR8, ATPDR8, ABCG36, ATABCG36|ABC-2 and Plant PDR ABC-type transporter family protein|chr1:22034661-22039844 FORWARD LENGTH=1469
Glyma.07G016300	-1.35573	0	-1.3072	0	-1.33638	0	0	0	0	0	UniRef100_G7LFY8 Disease resistance gene n=1 Tax=Medicago truncatula RepID=G7LFY8_MEDTR	AT3G16330.1|Symbols:|unknown protein; BEST Arabidopsis thaliana protein match is: unknown protein (TAIR:AT1G52140.1); Has 109 Blast hits to 109 proteins in 16 species: Archae - 0; Bacteria - 0; Metazoa - 0; Fungi - 0; Plants - 109; Viruses - 0; Other Eukaryotes - 0 (source: NCBI BLink).|chr3:5535263-5535880 FORWARD LENGTH=205
Glyma.07G018500	-1.00676	0	0	0	0	0	0	0	0	0	UniRef100_G7IUP4 Transcription factor bHLH68 n=2 Tax=Medicago truncatula RepID=G7IUP4_MEDTR	AT4G29100.1|Symbols:|basic helix-loop-helix (bHLH) DNA-binding superfamily protein|chr4:14341140-14344575 FORWARD LENGTH=407
Glyma.07G019200	1.57499	0	0	0	0	0	0	0	0	0	UniRef100_G7KET5 Cytochrome c-type biogenesis protein ccmH n=1 Tax=Medicago truncatula RepID=G7KET5_MEDTR	AT1G15220.2|Symbols:ATCCMH, CCMH|cytochrome c biogenesis protein family|chr1:5240471-5241117 REVERSE LENGTH=159
Glyma.07G021300	1.22789	1.21425	1.16267	0	1.05303	0	0	0	0	0	NA	AT4G30780.1|Symbols:|unknown protein; BEST Arabidopsis thaliana protein match is: unknown protein (TAIR:AT2G24100.1); Has 109 Blast hits to 109 proteins in 18 species: Archae - 0; Bacteria - 0; Metazoa - 1; Fungi - 0; Plants - 95; Viruses - 0; Other Eukaryotes - 13 (source: NCBI BLink).|chr4:14990523-14992855 FORWARD LENGTH=589
Glyma.07G022400	1.25746	1.1271	0	0	0	0	0	0	0	0	UniRef100_G7JEG8 Fucosyltransferase n=1 Tax=Medicago truncatula RepID=G7JEG8_MEDTR	AT2G03220.1|Symbols:FT1, ATFUT1, ATFT1, MUR2|fucosyltransferase 1|chr2:970401-972353 REVERSE LENGTH=558
Glyma.07G023300	2.96832	0	0	0	0	-2.2485	0	0	0	0	UniRef100_B0LUR7 Transcription factor n=1 Tax=Glycine max RepID=B0LUR7_SOYBN	AT1G80840.1|Symbols:WRKY40, ATWRKY40|WRKY DNA-binding protein 40|chr1:30383834-30385356 FORWARD LENGTH=302
Glyma.07G023500	2.47825	1.72965	2.01533	0	0	0	0	0	0	0	UniRef100_Q53VE1 Ser/Thr protein kinase (Fragment) n=1 Tax=Lotus japonicus RepID=Q53VE1_LOTJA	AT5G25110.1|Symbols:CIPK25, SnRK3.25|CBL-interacting protein kinase 25|chr5:8657740-8659206 REVERSE LENGTH=488
Glyma.07G029900	1.5436	1.6032	0	0	0	0	0	0	0	0	UniRef100_A1Y9I8 Chloroplast post-illumination chlorophyll fluorescence increase protein n=1 Tax=Nicotiana tabacum RepID=A1Y9I8_TOBAC	AT3G15840.1|Symbols:PIFI|post-illumination chlorophyll fluorescence increase|chr3:5356782-5358418 REVERSE LENGTH=268
Glyma.07G030000	-1.03608	0	0	0	0	0	0	0	0	0	UniRef100_G7JGX9 Palmitoyl-monogalactosyldiacylglycerol delta-7 desaturase n=1 Tax=Medicago truncatula RepID=G7JGX9_MEDTR	AT3G15850.1|Symbols:FAD5, FADB, JB67, ADS3|fatty acid desaturase 5|chr3:5359087-5360998 FORWARD LENGTH=371
Glyma.07G030100	-1.32043	0	0	0	0	0	0	0	0	0	UniRef100_G7II71 Histidine phosphotransfer protein n=1 Tax=Medicago truncatula RepID=G7II71_MEDTR	AT1G80100.1|Symbols:AHP6, HP6|histidine phosphotransfer protein 6|chr1:30133818-30134652 FORWARD LENGTH=154
Glyma.07G031000	1.42923	2.10513	1.17819	0	0	0	0	0	0	0	NA	AT1G52565.1|Symbols:|unknown protein; FUNCTIONS IN: molecular_function unknown; INVOLVED IN: biological_process unknown; LOCATED IN: endomembrane system; BEST Arabidopsis thaliana protein match is: unknown protein (TAIR:AT3G15760.1); Has 35333 Blast hits to 34131 proteins in 2444 species: Archae - 798; Bacteria - 22429; Metazoa - 974; Fungi - 991; Plants - 531; Viruses - 0; Other Eukaryotes - 961…
Glyma.07G032600	1.20701	1.81817	2.11823	2.48721	2.5607	0	0	0	0	0	UniRef100_G7IMH4 Monothiol glutaredoxin-S15 n=2 Tax=Medicago truncatula RepID=G7IMH4_MEDTR	AT3G15660.2|Symbols:ATGRX4, GRX4|glutaredoxin 4|chr3:5308134-5309383 REVERSE LENGTH=169
Glyma.07G035200	1.17397	0	0	0	0	0	0	0	0	0	UniRef100_B9N1A5 Hydroxyproline-rich glycoprotein n=1 Tax=Populus trichocarpa RepID=B9N1A5_POPTR	AT1G72790.1|Symbols:|hydroxyproline-rich glycoprotein family protein|chr1:27394848-27396533 FORWARD LENGTH=561
Glyma.07G036400	1.45431	1.69414	1.51032	1.73077	1.35797	0	0	0	0	0	UniRef100_Q6XSH3 Lecithine cholesterol acyltransferase-like protein n=1 Tax=Medicago truncatula RepID=Q6XSH3_MEDTR	AT5G13640.1|Symbols:ATPDAT, PDAT, PDAT1|phospholipid:diacylglycerol acyltransferase|chr5:4393529-4397213 FORWARD LENGTH=671
Glyma.07G038300	1.24461	0	0	0	0	0	0	0	0	0	UniRef100_B9GW18 Proline-rich family protein n=1 Tax=Populus trichocarpa RepID=B9GW18_POPTR	AT1G54215.1|Symbols:|proline-rich family protein|chr1:20243118-20243627 FORWARD LENGTH=169
Glyma.07G039700	2.56825	0	0	0	0	0	0	0	0	0	UniRef100_G7L7J3 Kinase-like protein n=2 Tax=Medicago truncatula RepID=G7L7J3_MEDTR	AT1G72540.1|Symbols:|Protein kinase superfamily protein|chr1:27314932-27316669 REVERSE LENGTH=450
Glyma.07G039900	1.46059	1.23402	1.22536	0	0	0	0	0	0	0	UniRef100_I1KHC6 Lipoxygenase n=1 Tax=Glycine max RepID=I1KHC6_SOYBN	AT1G17420.1|Symbols:LOX3|lipoxygenase 3|chr1:5977512-5981384 FORWARD LENGTH=919
Glyma.07G040000	1.17274	1.28641	0	0	0	0	0	0	0	0	UniRef100_G7L7K2 Lipoxygenase n=1 Tax=Medicago truncatula RepID=G7L7K2_MEDTR	AT1G54120.1|Symbols:|unknown protein; BEST Arabidopsis thaliana protein match is: unknown protein (TAIR:AT3G14060.1); Has 23 Blast hits to 23 proteins in 7 species: Archae - 0; Bacteria - 0; Metazoa - 0; Fungi - 0; Plants - 23; Viruses - 0; Other Eukaryotes - 0 (source: NCBI BLink).|chr1:20207078-20207452 FORWARD LENGTH=124
Glyma.07G043600	1.32632	0	0	0	0	0	0	0	0	0	UniRef100_G7L932 17.4 kDa class III heat shock protein n=1 Tax=Medicago truncatula RepID=G7L932_MEDTR	AT1G54050.1|Symbols:|HSP20-like chaperones superfamily protein|chr1:20179558-20180122 REVERSE LENGTH=155
Glyma.07G045600	1.01791	0	0	0	0	0	0	0	0	0	UniRef100_G7L966 1-phosphatidylinositol-3-phosphate 5-kinase n=1 Tax=Medicago truncatula RepID=G7L966_MEDTR	AT3G14270.1|Symbols:FAB1B|phosphatidylinositol-4-phosphate 5-kinase family protein|chr3:4754624-4761185 FORWARD LENGTH=1791
Glyma.07G045700	1.69214	2.25893	1.78081	0	1.84719	0	0	0	0	0	NA	AT3G14280.1|Symbols:|unknown protein; Has 51 Blast hits to 51 proteins in 13 species: Archae - 0; Bacteria - 0; Metazoa - 0; Fungi - 0; Plants - 51; Viruses - 0; Other Eukaryotes - 0 (source: NCBI BLink).|chr3:4761654-4762286 REVERSE LENGTH=141
Glyma.07G047900	1.06009	1.09698	1.39199	0	0	0	0	0	0	0	UniRef100_G7ZZ26 NAC domain protein n=1 Tax=Medicago truncatula RepID=G7ZZ26_MEDTR	AT3G49530.1|Symbols:ANAC062, NTL6, NAC062|NAC domain containing protein 62|chr3:18362639-18364717 REVERSE LENGTH=469
Glyma.07G050100	1.30547	0	0	0	0	0	0	0	0	0	NA	AT3G61920.1|Symbols:|unknown protein; FUNCTIONS IN: molecular_function unknown; INVOLVED IN: N-terminal protein myristoylation; LOCATED IN: cellular_component unknown; EXPRESSED IN: shoot, hypocotyl, root, egg cell; BEST Arabidopsis thaliana protein match is: unknown protein (TAIR:AT1G64700.1); Has 77 Blast hits to 77 proteins in 8 species: Archae - 0; Bacteria - 0; Metazoa - 0; Fungi - 0; Plants…
Glyma.07G051900	1.12476	0	1.02761	0	0	0	0	0	0	0	NA	NA
Glyma.07G052000	1.91592	0	1.92123	0	0	0	0	0	0	0	NA	NA
Glyma.07G056400	1.01242	0	0	0	0	0	0	0	0	0	UniRef100_G7L436 Cyclic nucleotide-gated channel C n=1 Tax=Medicago truncatula RepID=G7L436_MEDTR	AT4G01010.1|Symbols:ATCNGC13, CNGC13|cyclic nucleotide-gated channel 13|chr4:434569-437242 REVERSE LENGTH=696
Glyma.07G057400	2.927	0	0	2.47452	0	-2.63581	0	0	0	0	UniRef100_B0LUS6 Transcription factor n=1 Tax=Glycine max RepID=B0LUS6_SOYBN	AT4G23810.1|Symbols:WRKY53, ATWRKY53|WRKY family transcription factor|chr4:12392666-12393739 REVERSE LENGTH=324
Glyma.07G059000	-1.20835	0	0	0	-1.39023	0	0	0	0	0	UniRef100_Q9AXN7 Tyrosine/dopa decarboxylase n=2 Tax=Thalictrum flavum RepID=Q9AXN7_THLFG	AT2G20340.1|Symbols:|Pyridoxal phosphate (PLP)-dependent transferases superfamily protein|chr2:8779804-8782490 FORWARD LENGTH=490
Glyma.07G064400	1.67495	1.47062	2.07707	0	0	0	0	0	0	0	NA	AT5G01150.1|Symbols:|Protein of unknown function (DUF674)|chr5:51988-53649 FORWARD LENGTH=501
Glyma.07G067800	1.92921	0	0	0	0	0	0	0	0	0	UniRef100_A1Y1U0 CMR1 n=1 Tax=Phaseolus vulgaris RepID=A1Y1U0_PHAVU	AT4G12010.1|Symbols:|Disease resistance protein (TIR-NBS-LRR class) family|chr4:7197325-7201393 REVERSE LENGTH=1219
Glyma.07G067900	1.98091	0	1.83812	0	0	0	0	0	0	0	UniRef100_A1Y1U0 CMR1 n=1 Tax=Phaseolus vulgaris RepID=A1Y1U0_PHAVU	AT5G17680.1|Symbols:|disease resistance protein (TIR-NBS-LRR class), putative|chr5:5822999-5827153 FORWARD LENGTH=1294
Glyma.07G073100	1.68893	1.13454	0	0	0	0	0	0	0	0	UniRef100_T2DM60 Remorin family protein n=1 Tax=Phaseolus vulgaris RepID=T2DM60_PHAVU	AT3G61260.1|Symbols:|Remorin family protein|chr3:22675403-22676701 REVERSE LENGTH=212
Glyma.07G073500	1.18475	0	1.07265	0	0	0	0	0	0	0	UniRef100_Q9LQ79 T1N6.18 protein n=1 Tax=Arabidopsis thaliana RepID=Q9LQ79_ARATH	AT1G01770.1|Symbols:|unknown protein; CONTAINS InterPro DOMAIN/s: Protein of unknown function DUF1446 (InterPro:IPR010839); Has 1597 Blast hits to 1509 proteins in 306 species: Archae - 4; Bacteria - 843; Metazoa - 22; Fungi - 131; Plants - 31; Viruses - 0; Other Eukaryotes - 566 (source: NCBI BLink).|chr1:278759-282490 FORWARD LENGTH=632
Glyma.07G075000	-1.18098	0	0	0	0	0	0	0	0	0	UniRef100_G7KM70 ATP-dependent RNA helicase n=3 Tax=Medicago truncatula RepID=G7KM70_MEDTR	AT5G60990.1|Symbols:|DEA(D/H)-box RNA helicase family protein|chr5:24546601-24549148 REVERSE LENGTH=456
Glyma.07G076600	2.39493	0	0	2.74477	0	0	0	0	0	0	UniRef100_H9DXV8 BAP1 n=1 Tax=Vitis vinifera RepID=H9DXV8_VITVI	AT2G45760.1|Symbols:BAP2, BAL|BON association protein 2|chr2:18847125-18847748 REVERSE LENGTH=207
Glyma.07G078100	1.93004	0	0	0	2.05804	0	0	0	0	0	UniRef100_G8DCW9 Rpp4C5 n=1 Tax=Phaseolus vulgaris RepID=G8DCW9_PHAVU	AT4G27220.1|Symbols:|NB-ARC domain-containing disease resistance protein|chr4:13633953-13636712 REVERSE LENGTH=919
Glyma.07G078400	1.15659	0	1.3101	0	0	0	0	0	0	0	NA	NA
Glyma.07G079100	-1.65228	-1.88551	-1.41283	-1.78302	-1.56972	0	0	0	0	0	NA	NA
Glyma.07G080700	1.84332	1.45985	1.92109	0	0	0	0	0	0	0	UniRef100_G7J0P4 Receptor-like protein kinase n=1 Tax=Medicago truncatula RepID=G7J0P4_MEDTR	AT2G19130.1|Symbols:|S-locus lectin protein kinase family protein|chr2:8293789-8296275 FORWARD LENGTH=828
Glyma.07G081700	-1.22378	0	0	0	0	0	0	0	0	0	UniRef100_O04282 Gibberellin 20-oxidase n=1 Tax=Phaseolus vulgaris RepID=O04282_PHAVU	AT5G51810.1|Symbols:GA20OX2, AT2353, ATGA20OX2|gibberellin 20 oxidase 2|chr5:21055389-21056746 REVERSE LENGTH=378
Glyma.07G087200	2.55532	0	0	0	0	0	0	0	0	0	UniRef100_G7KNJ1 Arabinogalactan peptide n=1 Tax=Medicago truncatula RepID=G7KNJ1_MEDTR	AT5G53250.1|Symbols:AGP22, ATAGP22|arabinogalactan protein 22|chr5:21603715-21604007 FORWARD LENGTH=63
Glyma.07G089800	1.95171	1.44058	2.17932	0	1.26131	0	0	0	0	0	UniRef100_G7KE79 Cytochrome P450 n=1 Tax=Medicago truncatula RepID=G7KE79_MEDTR	AT3G26300.1|Symbols:CYP71B34|cytochrome P450, family 71, subfamily B, polypeptide 34|chr3:9639199-9640866 REVERSE LENGTH=500
Glyma.07G091600	2.57569	0	0	0	0	0	0	0	0	0	UniRef100_K7VSW9 LOB domain protein 40 n=2 Tax=Solanum tuberosum RepID=K7VSW9_SOLTU	AT3G02550.1|Symbols:LBD41|LOB domain-containing protein 41|chr3:536747-537650 REVERSE LENGTH=263
Glyma.07G097500	-1.02746	0	-1.31572	0	-1.37932	0	0	0	0	0	UniRef100_I1KJ13 Reticulon-like protein n=1 Tax=Glycine max RepID=I1KJ13_SOYBN	AT3G18260.1|Symbols:|Reticulon family protein|chr3:6260328-6261504 REVERSE LENGTH=225
Glyma.07G097600	-1.17872	-1.12669	0	0	0	0	0	0	0	0	NA	NA
Glyma.07G101400	1.35833	1.39032	1.21202	0	0	0	0	0	0	0	UniRef100_Q40196 RAB11F n=1 Tax=Lotus japonicus RepID=Q40196_LOTJA	AT1G18200.1|Symbols:AtRABA6b, RABA6b|RAB GTPase homolog A6B|chr1:6265416-6266659 REVERSE LENGTH=229
Glyma.07G104200	2.26656	0	0	0	0	0	0	0	0	0	UniRef100_G7KQ94 Nudix hydrolase n=1 Tax=Medicago truncatula RepID=G7KQ94_MEDTR	AT1G18300.1|Symbols:atnudt4, NUDT4|nudix hydrolase homolog 4|chr1:6299841-6300799 FORWARD LENGTH=207
Glyma.07G104800	-1.72893	0	0	0	0	0	0	0	0	0	UniRef100_G9BXE5 Fused compound leaf 1 n=2 Tax=Glycine max RepID=G9BXE5_SOYBN	AT1G14760.2|Symbols:KNATM|KNOX Arabidopsis thaliana meinox|chr1:5084530-5085213 REVERSE LENGTH=138
Glyma.07G108900	1.77066	1.18988	0	0	0	0	0	0	0	0	UniRef100_O49741 GATA transcription factor 2 n=2 Tax=Arabidopsis thaliana RepID=GATA2_ARATH	AT2G45050.1|Symbols:GATA2|GATA transcription factor 2|chr2:18582958-18583845 FORWARD LENGTH=264
Glyma.07G113500	-1.58211	-1.10858	-1.34185	0	0	0	0	0	0	0	UniRef100_U5FSH1 H+-ATPase family protein n=1 Tax=Populus trichocarpa RepID=U5FSH1_POPTR	AT5G62670.1|Symbols:AHA11, HA11|H(+)-ATPase 11|chr5:25159495-25164957 FORWARD LENGTH=956
Glyma.07G119400	1.46349	0	0	0	0	0	0	0	0	0	UniRef100_Q8S996 Glucosyltransferase-13 (Fragment) n=1 Tax=Phaseolus angularis RepID=Q8S996_PHAAN	AT4G01070.1|Symbols:GT72B1, UGT72B1|UDP-Glycosyltransferase superfamily protein|chr4:461858-463300 REVERSE LENGTH=480
Glyma.07G129000	-1.1886	0	0	0	0	0	0	0	0	0	UniRef100_G7KJU7 1-aminocyclopropane-1-carboxylate oxidase n=1 Tax=Medicago truncatula RepID=G7KJU7_MEDTR	AT2G19590.1|Symbols:ACO1, ATACO1|ACC oxidase 1|chr2:8476239-8477354 REVERSE LENGTH=310
Glyma.07G139200	1.41158	0	0	0	1.20809	0	0	0	0	0	NA	NA
Glyma.07G139600	1.99855	0	0	0	0	0	0	0	0	0	UniRef100_Q9FQF0 Glutathione S-transferase GST 8 n=1 Tax=Glycine max RepID=Q9FQF0_SOYBN	AT2G29420.1|Symbols:ATGSTU7, GST25, GSTU7|glutathione S-transferase tau 7|chr2:12618111-12618871 REVERSE LENGTH=227
Glyma.07G139700	2.24981	0	0	0	0	0	0	0	0	0	UniRef100_P32110 Probable glutathione S-transferase n=2 Tax=Glycine max RepID=GSTX6_SOYBN	AT3G09270.1|Symbols:ATGSTU8, GSTU8|glutathione S-transferase TAU 8|chr3:2848407-2849226 REVERSE LENGTH=224
Glyma.07G147300	-1.01701	0	0	0	0	0	0	0	0	0	NA	NA
Glyma.07G150400	3.57715	2.23836	0	0	0	0	0	0	0	0	UniRef100_Q9AYM5 CPRD49 protein n=1 Tax=Vigna unguiculata RepID=Q9AYM5_VIGUN	AT3G11210.1|Symbols:|SGNH hydrolase-type esterase superfamily protein|chr3:3511101-3512899 REVERSE LENGTH=256
Glyma.07G151100	1.33318	2.019	0	0	0	0	0	0	0	0	UniRef100_G7JN34 Zinc finger and SCAN domain-containing protein n=1 Tax=Medicago truncatula RepID=G7JN34_MEDTR	AT2G38250.1|Symbols:|Homeodomain-like superfamily protein|chr2:16018384-16019500 FORWARD LENGTH=289
Glyma.07G151300	1.27253	0	0	0	0	-1.59947	0	0	0	0	UniRef100_C4MH52 Chloroplast omega 3 fatty acid desaturase isoform 2 n=1 Tax=Glycine max RepID=C4MH52_SOYBN	AT5G05580.1|Symbols:FAD8|fatty acid desaturase 8|chr5:1664331-1666345 FORWARD LENGTH=435
Glyma.07G153800	1.91241	0	0	0	0	0	0	0	0	0	UniRef100_G7KSC5 Ammonium transporter 3 member n=2 Tax=Medicago truncatula RepID=G7KSC5_MEDTR	AT2G38290.1|Symbols:ATAMT2, AMT2;1, AMT2|ammonium transporter 2|chr2:16039672-16042291 REVERSE LENGTH=475
Glyma.07G154700	1.74413	0	0	0	0	0	0	0	0	0	NA	NA
Glyma.07G162100	1.55455	1.36882	2.01481	0	0	0	0	0	0	0	UniRef100_G7L9W0 Exocyst complex component n=1 Tax=Medicago truncatula RepID=G7L9W0_MEDTR	AT5G12370.3|Symbols:SEC10|exocyst complex component sec10|chr5:4003002-4008445 REVERSE LENGTH=820
Glyma.07G168200	1.175	0	1.49534	0	0	0	0	0	0	0	NA	NA
Glyma.07G168500	1.22211	1.1148	1.14691	0	0	0	0	0	0	0	UniRef100_G8A030 Gibberellin 20 oxidase 1-B n=1 Tax=Medicago truncatula RepID=G8A030_MEDTR	AT1G03400.1|Symbols:|2-oxoglutarate (2OG) and Fe(II)-dependent oxygenase superfamily protein|chr1:842895-844158 REVERSE LENGTH=351
Glyma.07G168600	2.05496	0	0	0	0	0	0	0	0	0	UniRef100_G8A033 Nudix hydrolase n=1 Tax=Medicago truncatula RepID=G8A033_MEDTR	AT2G01670.1|Symbols:atnudt17, NUDT17|nudix hydrolase homolog 17|chr2:296889-297818 REVERSE LENGTH=182
Glyma.07G168700	-2.86143	-2.92813	-3.44451	-3.74679	-2.91717	0	0	0	0	0	UniRef100_D2DJQ6 Branched-chain-amino-acid aminotransferase (Fragment) n=1 Tax=Glycine max RepID=D2DJQ6_SOYBN	AT3G49680.2|Symbols:ATBCAT-3, BCAT3|branched-chain aminotransferase 3|chr3:18422768-18425473 FORWARD LENGTH=411
Glyma.07G168900	1.76173	0	0	0	0	0	0	0	0	0	UniRef100_G8A036 Protein tolB n=1 Tax=Medicago truncatula RepID=G8A036_MEDTR	AT4G01870.1|Symbols:|tolB protein-related|chr4:808473-810431 REVERSE LENGTH=652
Glyma.07G171600	1.18668	1.33107	1.40373	1.44941	0	0	0	0	0	0	UniRef100_Q67U21 BHLH transcription factor n=1 Tax=Oryza sativa subsp. japonica RepID=Q67U21_ORYSJ	AT3G19860.1|Symbols:bHLH121|basic helix-loop-helix (bHLH) DNA-binding superfamily protein|chr3:6904579-6905863 FORWARD LENGTH=284
Glyma.07G173000	1.06744	0	0	0	0	0	0	0	0	0	UniRef100_B9SNG5 Serine/threonine-protein kinase n=1 Tax=Ricinus communis RepID=B9SNG5_RICCO	AT1G34300.1|Symbols:|lectin protein kinase family protein|chr1:12503450-12505939 FORWARD LENGTH=829
Glyma.07G176000	2.52929	0	2.54153	0	0	0	0	0	0	0	NA	NA
Glyma.07G183900	2.48551	0	0	0	0	0	0	0	0	0	UniRef100_G7JU30 Lectin receptor-like kinase Tg-20 n=1 Tax=Medicago truncatula RepID=G7JU30_MEDTR	AT5G10530.1|Symbols:|Concanavalin A-like lectin protein kinase family protein|chr5:3324978-3326933 REVERSE LENGTH=651
Glyma.07G188800	1.15557	0	0	0	0	0	0	0	0	0	UniRef100_K7L2L4 Serine/threonine-protein kinase n=1 Tax=Glycine max RepID=K7L2L4_SOYBN	AT4G21390.1|Symbols:B120|S-locus lectin protein kinase family protein|chr4:11394458-11397474 REVERSE LENGTH=849
Glyma.07G188900	1.36879	1.1622	0	0	0	0	0	0	0	0	NA	AT1G11380.1|Symbols:|PLAC8 family protein|chr1:3832695-3833921 FORWARD LENGTH=254
Glyma.07G189500	1.0839	1.31181	1.12599	0	1.22586	0	0	0	0	0	UniRef100_Q7XA52 Monosaccharide transporter n=1 Tax=Glycine max RepID=Q7XA52_SOYBN	AT1G11260.1|Symbols:STP1, ATSTP1|sugar transporter 1|chr1:3777460-3780133 FORWARD LENGTH=522
Glyma.07G190100	2.15854	0	0	2.27635	0	0	0	0	0	0	UniRef100_B9H220 F-box family protein n=1 Tax=Populus trichocarpa RepID=B9H220_POPTR	AT1G61340.1|Symbols:|F-box family protein|chr1:22628526-22629741 FORWARD LENGTH=185
Glyma.07G191200	1.02409	1.12423	0	0	0	0	0	0	0	0	UniRef100_G7JQS9 External NADH-ubiquinone oxidoreductase n=1 Tax=Medicago truncatula RepID=G7JQS9_MEDTR	AT2G29990.1|Symbols:NDA2|alternative NAD(P)H dehydrogenase 2|chr2:12793562-12795913 REVERSE LENGTH=508
Glyma.07G195300	3.21366	0	0	0	0	0	0	0	0	0	UniRef100_G7ZZ88 Stem-specific protein TSJT1 n=1 Tax=Medicago truncatula RepID=G7ZZ88_MEDTR	AT4G27450.1|Symbols:|Aluminium induced protein with YGL and LRDR motifs|chr4:13727665-13728683 REVERSE LENGTH=250
Glyma.07G197100	2.34306	3.30953	2.51157	0	0	0	0	0	0	0	NA	AT4G32480.1|Symbols:|Protein of unknown function (DUF506) _x0001_|chr4:15676488-15677776 FORWARD LENGTH=287
Glyma.07G199800	2.52137	0	0	2.59454	0	-3.09241	0	0	0	0	UniRef100_E4MYA4 mRNA, clone: RTFL01-47-G18 n=2 Tax=Eutrema RepID=E4MYA4_THEHA	AT1G28380.1|Symbols:NSL1|MAC/Perforin domain-containing protein|chr1:9963696-9966060 FORWARD LENGTH=612
Glyma.07G205700	-1.04744	-1.08158	0	0	0	0	0	0	0	0	UniRef100_G7ILI8 U-box domain-containing protein n=1 Tax=Medicago truncatula RepID=G7ILI8_MEDTR	AT2G27430.1|Symbols:|ARM repeat superfamily protein|chr2:11729914-11733170 REVERSE LENGTH=438
Glyma.07G209400	-1.29673	0	0	0	0	0	0	0	0	0	UniRef100_U3PZB7 Serine/threonine protein kinase n=1 Tax=Populus tremula RepID=U3PZB7_POPTN	AT4G33950.1|Symbols:OST1, SNRK2-6, SRK2E, SNRK2.6, P44, ATOST1|Protein kinase superfamily protein|chr4:16272364-16274657 FORWARD LENGTH=362
Glyma.07G212400	2.69126	0	0	0	0	0	0	0	0	0	UniRef100_G7JL90 Ethylene responsive transcription factor 2a n=1 Tax=Medicago truncatula RepID=G7JL90_MEDTR	AT4G34410.1|Symbols:RRTF1|redox responsive transcription factor 1|chr4:16451992-16452798 FORWARD LENGTH=268
Glyma.07G214200	2.6911	0	0	0	0	0	0	0	0	0	NA	NA
Glyma.07G214700	-1.33933	0	0	0	0	0	0	0	0	0	UniRef100_Q0N3X1 Caffeoyl coenzyme A 3-O-methyltransferase 1 n=2 Tax=Leucaena leucocephala RepID=Q0N3X1_LEULE	AT4G34050.1|Symbols:CCoAOMT1|S-adenosyl-L-methionine-dependent methyltransferases superfamily protein|chr4:16310844-16311973 FORWARD LENGTH=259
Glyma.07G215500	2.09706	0	0	0	0	0	0	0	0	0	UniRef100_Q8W3P8 Abscisate beta-glucosyltransferase n=1 Tax=Phaseolus angularis RepID=AOG_PHAAN	AT2G15490.3|Symbols:UGT73B4|UDP-glycosyltransferase 73B4|chr2:6761750-6763398 FORWARD LENGTH=481
Glyma.07G222000	-1.47209	0	0	0	0	0	0	0	0	0	NA	NA
Glyma.07G223600	-1.39952	0	0	0	0	0	0	0	0	0	UniRef100_G7JIR8 LOB domain-containing protein n=1 Tax=Medicago truncatula RepID=G7JIR8_MEDTR	AT1G31320.1|Symbols:LBD4|LOB domain-containing protein 4|chr1:11213107-11214032 FORWARD LENGTH=172
Glyma.07G224100	3.69371	4.07191	4.36178	3.90709	3.92688	0	0	0	0	0	UniRef100_G7JHL3 B3 domain-containing protein n=2 Tax=Medicago truncatula RepID=G7JHL3_MEDTR	AT4G33280.1|Symbols:|AP2/B3-like transcriptional factor family protein|chr4:16047357-16049310 REVERSE LENGTH=337
Glyma.07G230000	-1.85888	-2.2913	-2.2223	0	0	0	0	0	0	0	NA	AT3G31430.1|Symbols:|unknown protein; FUNCTIONS IN: molecular_function unknown; INVOLVED IN: biological_process unknown; LOCATED IN: endomembrane system; BEST Arabidopsis thaliana protein match is: unknown protein (TAIR:AT5G18636.1); Has 295 Blast hits to 291 proteins in 12 species: Archae - 0; Bacteria - 0; Metazoa - 0; Fungi - 0; Plants - 295; Viruses - 0; Other Eukaryotes - 0 (source: NCBI BLi…
Glyma.07G230700	-1.56489	0	0	0	0	0	0	0	0	0	UniRef100_B9HNG3 C2 domain-containing family protein n=1 Tax=Populus trichocarpa RepID=B9HNG3_POPTR	AT5G12300.1|Symbols:|Calcium-dependent lipid-binding (CaLB domain) family protein|chr5:3978508-3979632 REVERSE LENGTH=374
Glyma.07G233300	2.14852	3.01923	2.56473	2.64209	1.8409	0	0	0	0	0	NA	NA
Glyma.07G235000	-3.49859	-3.40754	-3.11705	-4.16053	-3.79263	0	0	0	0	0	UniRef100_I1KML1 Molybdopterin synthase catalytic subunit n=1 Tax=Glycine max RepID=I1KML1_SOYBN	AT2G43760.3|Symbols:|molybdopterin biosynthesis MoaE family protein|chr2:18133276-18133872 FORWARD LENGTH=198
Glyma.07G237500	-1.02464	0	0	0	0	0	0	0	0	0	UniRef100_G7JP01 Pectinesterase inhibitor n=1 Tax=Medicago truncatula RepID=G7JP01_MEDTR	AT3G17130.1|Symbols:|Plant invertase/pectin methylesterase inhibitor superfamily protein|chr3:5844495-5845046 REVERSE LENGTH=183
Glyma.07G243900	2.90845	0	0	2.0331	0	0	0	0	0	0	UniRef100_K4CWC4 PR10 protein n=1 Tax=Solanum lycopersicum RepID=K4CWC4_SOLLC	AT1G24020.2|Symbols:MLP423|MLP-like protein 423|chr1:8500653-8501458 REVERSE LENGTH=155
Glyma.07G245400	1.20565	0	0	0	0	0	0	0	0	0	UniRef100_Q8L9T5 RING-H2 finger protein ATL2 n=1 Tax=Arabidopsis thaliana RepID=ATL2_ARATH	AT3G16720.1|Symbols:ATL2, TL2|TOXICOS EN LEVADURA 2|chr3:5692880-5693794 FORWARD LENGTH=304
Glyma.07G247500	1.10455	0	0	0	0	0	0	0	0	0	UniRef100_G7JLH2 Rapid alkalinization factor n=1 Tax=Medicago truncatula RepID=G7JLH2_MEDTR	AT4G15800.1|Symbols:RALFL33|ralf-like 33|chr4:8984915-8985265 FORWARD LENGTH=116
Glyma.07G248500	1.64439	0	0	0	0	0	0	0	0	0	NA	NA
Glyma.07G248600	2.89011	0	0	0	0	0	0	0	0	0	UniRef100_B8XJZ3 Cold-regulated protein n=1 Tax=Glycine max RepID=B8XJZ3_SOYBN	AT1G09070.1|Symbols:SRC2, (AT)SRC2|soybean gene regulated by cold-2|chr1:2927767-2928741 FORWARD LENGTH=324
Glyma.07G251300	1.33293	1.59541	1.19064	0	0	0	0	0	0	0	UniRef100_C6SVQ5 CASP-like protein 7 n=1 Tax=Glycine max RepID=CSPL7_SOYBN	AT3G06390.1|Symbols:|Uncharacterised protein family (UPF0497)|chr3:1938913-1939707 REVERSE LENGTH=199
Glyma.07G253400	1.24535	0	0	0	0	0	0	0	0	0	UniRef100_Q8H2A8 PRAS-rich protein n=1 Tax=Ananas comosus RepID=Q8H2A8_ANACO	AT3G21570.1|Symbols:|unknown protein; Has 43 Blast hits to 43 proteins in 13 species: Archae - 0; Bacteria - 0; Metazoa - 0; Fungi - 0; Plants - 43; Viruses - 0; Other Eukaryotes - 0 (source: NCBI BLink).|chr3:7600297-7600707 REVERSE LENGTH=136
Glyma.07G258100	2.21945	0	0	0	0	0	0	0	0	0	NA	AT3G06070.1|Symbols:|unknown protein; BEST Arabidopsis thaliana protein match is: unknown protein (TAIR:AT5G19190.1); Has 33 Blast hits to 33 proteins in 12 species: Archae - 0; Bacteria - 0; Metazoa - 1; Fungi - 0; Plants - 32; Viruses - 0; Other Eukaryotes - 0 (source: NCBI BLink).|chr3:1831305-1831846 REVERSE LENGTH=151
Glyma.07G258700	-1.64014	0	0	0	0	0	0	0	0	0	UniRef100_G7JI10 Beta-glucosidase n=1 Tax=Medicago truncatula RepID=G7JI10_MEDTR	AT1G61820.1|Symbols:BGLU46|beta glucosidase 46|chr1:22835452-22838444 FORWARD LENGTH=516
Glyma.07G262400	1.38441	1.27298	0	0	0	0	0	0	0	0	NA	AT4G04480.1|Symbols:|unknown protein; LOCATED IN: chloroplast; EXPRESSED IN: flower, pollen tube; EXPRESSED DURING: petal differentiation and expansion stage; BEST Arabidopsis thaliana protein match is: F-box family protein with a domain of unknown function (DUF295) (TAIR:AT4G22030.1); Has 78 Blast hits to 78 proteins in 10 species: Archae - 0; Bacteria - 0; Metazoa - 0; Fungi - 0; Plants - 78; V…
Glyma.07G266300	1.75315	1.52329	1.50026	0	0	0	0	0	0	0	UniRef100_G7IP86 Auxin-induced in root cultures protein n=1 Tax=Medicago truncatula RepID=G7IP86_MEDTR	AT5G47530.1|Symbols:|Auxin-responsive family protein|chr5:19281471-19282870 FORWARD LENGTH=395
Glyma.07G266500	2.73631	0	0	0	0	0	0	0	0	0	UniRef100_G7JLR5 Chitin-inducible gibberellin-responsive protein n=1 Tax=Medicago truncatula RepID=G7JLR5_MEDTR	AT4G17230.1|Symbols:SCL13|SCARECROW-like 13|chr4:9661218-9662807 REVERSE LENGTH=529
Glyma.07G266600	-1.55106	0	0	0	0	0	0	0	0	0	NA	AT4G16447.1|Symbols:|unknown protein; Has 30201 Blast hits to 17322 proteins in 780 species: Archae - 12; Bacteria - 1396; Metazoa - 17338; Fungi - 3422; Plants - 5037; Viruses - 0; Other Eukaryotes - 2996 (source: NCBI BLink).|chr4:9278829-9279206 FORWARD LENGTH=125
Glyma.07G266700	-1.22791	0	0	0	0	0	0	0	0	0	UniRef100_G7JMV2 Glucan endo-1,3-beta-glucosidase n=1 Tax=Medicago truncatula RepID=G7JMV2_MEDTR	AT5G35740.1|Symbols:|Carbohydrate-binding X8 domain superfamily protein|chr5:13910572-13911095 REVERSE LENGTH=119
Glyma.07G267100	1.85494	0	0	0	0	0	0	0	0	0	UniRef100_G7JMV4 Cytochrome P450 n=1 Tax=Medicago truncatula RepID=G7JMV4_MEDTR	AT3G26300.1|Symbols:CYP71B34|cytochrome P450, family 71, subfamily B, polypeptide 34|chr3:9639199-9640866 REVERSE LENGTH=500
Glyma.07G267400	1.30376	1.59717	1.31356	1.45388	0	0	0	0	0	0	UniRef100_D7MC14 Atmap70-5 n=1 Tax=Arabidopsis lyrata subsp. lyrata RepID=D7MC14_ARALL	AT4G17220.1|Symbols:ATMAP70-5, MAP70-5|microtubule-associated proteins 70-5|chr4:9657008-9659405 REVERSE LENGTH=513
Glyma.08G000400	2.0528	2.10809	0	0	0	0	0	0	0	0	UniRef100_G7JBL7 U-box domain-containing protein n=1 Tax=Medicago truncatula RepID=G7JBL7_MEDTR	AT3G19380.1|Symbols:PUB25|plant U-box 25|chr3:6714602-6715867 REVERSE LENGTH=421
Glyma.08G003900	1.78393	0	0	0	0	0	0	0	0	0	UniRef100_G7LFQ9 Diacylglycerol kinase eta n=1 Tax=Medicago truncatula RepID=G7LFQ9_MEDTR	AT5G63770.1|Symbols:ATDGK2, DGK2|diacylglycerol kinase 2|chr5:25519293-25522404 FORWARD LENGTH=712
Glyma.08G004000	1.29888	1.32227	2.50264	0	0	0	0	0	0	0	NA	NA
Glyma.08G008700	-1.44015	-1.1477	0	0	0	0	0	0	0	0	UniRef100_G7LIS1 Serine carboxypeptidase n=1 Tax=Medicago truncatula RepID=G7LIS1_MEDTR	AT1G28110.2|Symbols:SCPL45|serine carboxypeptidase-like 45|chr1:9804153-9806832 REVERSE LENGTH=461
Glyma.08G008800	2.02306	0	0	0	0	0	0	0	0	0	UniRef100_I1KP35 Acyl carrier protein n=1 Tax=Glycine max RepID=I1KP35_SOYBN	AT4G25050.1|Symbols:ACP4|acyl carrier protein 4|chr4:12870178-12871024 FORWARD LENGTH=137
Glyma.08G013600	1.16564	1.00998	0	0	0	0	0	0	0	0	UniRef100_B5AXJ3 Heavy metal P-type ATPase n=1 Tax=Arabidopsis thaliana RepID=B5AXJ3_ARATH	AT1G63440.1|Symbols:HMA5|heavy metal atpase 5|chr1:23527655-23531109 FORWARD LENGTH=995
Glyma.08G015700	1.07679	0	0	0	0	0	0	0	0	0	UniRef100_B9GWT0 Potassium channel tetramerisation domain-containing family protein n=1 Tax=Populus trichocarpa RepID=B9GWT0_POPTR	AT5G41330.1|Symbols:|BTB/POZ domain with WD40/YVTN repeat-like protein|chr5:16536452-16537828 REVERSE LENGTH=458
Glyma.08G015800	1.25689	0	0	0	0	-1.38402	0	0	0	0	UniRef100_B9I470 Hydroxyproline-rich glycoprotein n=1 Tax=Populus trichocarpa RepID=B9I470_POPTR	AT4G25620.1|Symbols:|hydroxyproline-rich glycoprotein family protein|chr4:13067447-13069296 REVERSE LENGTH=449
Glyma.08G017200	-1.36589	0	-1.44051	-1.52374	-1.45936	0	0	0	0	0	UniRef100_B3H4F1 Protein SPIRAL1-like 1 n=1 Tax=Arabidopsis thaliana RepID=SP1L1_ARATH	AT1G26355.1|Symbols:SP1L1|SPIRAL1-like1|chr1:9117950-9118611 REVERSE LENGTH=113
Glyma.08G018000	2.86056	0	0	0	0	0	0	0	0	0	UniRef100_Q27ZJ4 1-aminocyclopropane-1-carboxylate synthase n=1 Tax=Glycine max RepID=Q27ZJ4_SOYBN	AT4G11280.1|Symbols:ACS6, ATACS6|1-aminocyclopropane-1-carboxylic acid (acc) synthase 6|chr4:6864168-6865922 FORWARD LENGTH=495
Glyma.08G018300	2.62018	0	0	0	0	0	0	0	0	0	UniRef100_K7PDM8 WRKY22 n=1 Tax=Catharanthus roseus RepID=K7PDM8_CATRO	AT4G23550.1|Symbols:WRKY29, ATWRKY29|WRKY family transcription factor|chr4:12291831-12293088 FORWARD LENGTH=304
Glyma.08G018800	3.29359	0	0	1.68876	0	0	0	0	0	0	NA	AT5G41590.1|Symbols:|Protein of unknown function (DUF567)|chr5:16632221-16633896 REVERSE LENGTH=221
Glyma.08G020900	1.30657	0	0	0	0	0	0	0	0	0	UniRef100_B9GX62 AP2 domain-containing transcription factor family protein n=1 Tax=Populus trichocarpa RepID=B9GX62_POPTR	AT4G23750.2|Symbols:CRF2, TMO3|cytokinin response factor 2|chr4:12376751-12377782 FORWARD LENGTH=343
Glyma.08G021800	2.64373	0	0	0	0	0	0	0	0	0	UniRef100_Q9FQZ4 Avr9/Cf-9 rapidly elicited protein 194 n=1 Tax=Nicotiana tabacum RepID=Q9FQZ4_TOBAC	AT5G41810.2|Symbols:|unknown protein; BEST Arabidopsis thaliana protein match is: unknown protein (TAIR:AT1G64340.1); Has 514 Blast hits to 437 proteins in 98 species: Archae - 0; Bacteria - 21; Metazoa - 115; Fungi - 53; Plants - 52; Viruses - 5; Other Eukaryotes - 268 (source: NCBI BLink).|chr5:16738302-16739474 FORWARD LENGTH=279
Glyma.08G021900	2.91594	0	0	0	0	0	0	0	0	0	UniRef100_A7LHG5 WRKY20 (Fragment) n=1 Tax=Glycine max RepID=A7LHG5_SOYBN	AT4G11070.1|Symbols:WRKY41, AtWRKY41|WRKY family transcription factor|chr4:6759303-6760763 FORWARD LENGTH=313
Glyma.08G024600	1.09315	0	0	0	0	0	0	0	0	0	UniRef100_Q5JZR1 N-rich protein n=1 Tax=Glycine max RepID=Q5JZR1_SOYBN	AT5G42050.1|Symbols:|DCD (Development and Cell Death) domain protein|chr5:16815630-16816932 FORWARD LENGTH=349
Glyma.08G026900	2.75424	0	0	0	0	0	0	0	0	0	UniRef100_Q2MJ20 Cytochrome P450 monooxygenase CYP716A12 n=1 Tax=Medicago truncatula RepID=Q2MJ20_MEDTR	AT5G36110.1|Symbols:CYP716A1|cytochrome P450, family 716, subfamily A, polypeptide 1|chr5:14195377-14197613 FORWARD LENGTH=477
Glyma.08G028800	-1.03607	0	0	0	0	0	0	0	0	0	UniRef100_B9SCE0 Phospholipase A21 n=1 Tax=Ricinus communis RepID=B9SCE0_RICCO	AT2G06925.1|Symbols:ATSPLA2-ALPHA, PLA2-ALPHA|Phospholipase A2 family protein|chr2:2842475-2843212 REVERSE LENGTH=148
Glyma.08G031400	1.05322	0	0	0	0	0	0	0	0	0	UniRef100_R4NHE5 C3H-type zinc finger protein n=1 Tax=Glycine max RepID=R4NHE5_SOYBN	AT2G19810.1|Symbols:|CCCH-type zinc finger family protein|chr2:8550419-8551498 FORWARD LENGTH=359
Glyma.08G032800	2.29043	2.25287	2.11321	0	0	0	0	0	0	0	UniRef100_Q9LVB9 Emb|CAB83157.1 n=1 Tax=Arabidopsis thaliana RepID=Q9LVB9_ARATH	AT5G56550.1|Symbols:OXS3, ATOXS3|oxidative stress 3|chr5:22895847-22896502 REVERSE LENGTH=172
Glyma.08G035100	-1.38805	0	0	0	0	0	0	0	0	0	UniRef100_G7L852 Xylogalacturonan beta-1,3-xylosyltransferase n=1 Tax=Medicago truncatula RepID=G7L852_MEDTR	AT5G19670.1|Symbols:|Exostosin family protein|chr5:6647025-6649358 FORWARD LENGTH=610
Glyma.08G035300	1.37184	1.52584	0	0	0	0	0	0	0	0	UniRef100_Q7XA51 Monosaccharide transporter n=1 Tax=Glycine max RepID=Q7XA51_SOYBN	AT1G77210.2|Symbols:STP14|sugar transporter 14|chr1:29009036-29010980 REVERSE LENGTH=504
Glyma.08G037800	-1.65571	0	0	0	0	0	0	0	0	0	UniRef100_Q9LJ43 Genomic DNA, chromosome 3, P1 clone:MSD24 n=2 Tax=Arabidopsis thaliana RepID=Q9LJ43_ARATH	AT3G24630.1|Symbols:|unknown protein; Has 5348 Blast hits to 3182 proteins in 353 species: Archae - 0; Bacteria - 481; Metazoa - 1959; Fungi - 405; Plants - 180; Viruses - 10; Other Eukaryotes - 2313 (source: NCBI BLink).|chr3:8988398-8990737 FORWARD LENGTH=724
Glyma.08G038500	-1.28606	0	0	0	0	0	0	0	0	0	UniRef100_G7JJE1 ATP-dependent RNA helicase chl1 n=1 Tax=Medicago truncatula RepID=G7JJE1_MEDTR	AT3G16070.1|Symbols:|unknown protein; BEST Arabidopsis thaliana protein match is: unknown protein (TAIR:AT1G15260.1); Has 26 Blast hits to 26 proteins in 7 species: Archae - 0; Bacteria - 0; Metazoa - 0; Fungi - 0; Plants - 26; Viruses - 0; Other Eukaryotes - 0 (source: NCBI BLink).|chr3:5451864-5452316 REVERSE LENGTH=150
Glyma.08G044400	2.43233	0	0	2.69557	0	0	0	0	0	0	UniRef100_B9I2K3 Calmodulin-binding protein 60-C n=1 Tax=Populus trichocarpa RepID=B9I2K3_POPTR	AT1G73805.1|Symbols:|Calmodulin binding protein-like|chr1:27745761-27749178 REVERSE LENGTH=451
Glyma.08G045200	3.15049	0	0	2.35185	0	0	0	0	0	0	UniRef100_G7LAJ8 Nudix hydrolase n=1 Tax=Medicago truncatula RepID=G7LAJ8_MEDTR	AT2G01670.1|Symbols:atnudt17, NUDT17|nudix hydrolase homolog 17|chr2:296889-297818 REVERSE LENGTH=182
Glyma.08G053500	1.65659	0	0	0	0	0	0	0	0	0	UniRef100_Q93YA8 Calcium binding protein n=1 Tax=Sesbania rostrata RepID=Q93YA8_SESRO	AT1G18210.2|Symbols:|Calcium-binding EF-hand family protein|chr1:6268273-6268785 REVERSE LENGTH=170
Glyma.08G056400	-1.58031	0	0	0	-1.68458	0	0	0	0	0	UniRef100_E2D740 Purple acid phosphatase n=1 Tax=Phaseolus vulgaris RepID=E2D740_PHAVU	AT3G17790.1|Symbols:ATACP5, ATPAP17, PAP17|purple acid phosphatase 17|chr3:6089779-6090988 FORWARD LENGTH=338
Glyma.08G056600	1.2401	0	0	0	0	0	0	0	0	0	UniRef100_U5FRT1 Hydrolase family protein n=2 Tax=Populus trichocarpa RepID=U5FRT1_POPTR	AT1G73480.1|Symbols:|alpha/beta-Hydrolases superfamily protein|chr1:27629266-27632486 FORWARD LENGTH=463
Glyma.08G060300	1.91923	1.30445	1.04061	0	0	0	0	0	0	0	UniRef100_Q2HTU9 Octicosapeptide/Phox/Bem1p n=1 Tax=Medicago truncatula RepID=Q2HTU9_MEDTR	AT4G05150.1|Symbols:|Octicosapeptide/Phox/Bem1p family protein|chr4:2660339-2662675 FORWARD LENGTH=477
Glyma.08G061000	1.37411	1.68238	1.22893	0	0	0	0	0	0	0	UniRef100_I1KQR8 Serine/threonine-protein kinase n=1 Tax=Glycine max RepID=I1KQR8_SOYBN	AT1G11410.1|Symbols:|S-locus lectin protein kinase family protein|chr1:3841286-3844284 FORWARD LENGTH=845
Glyma.08G064200	1.51921	0	0	0	0	0	0	0	0	0	NA	NA
Glyma.08G070100	2.07075	0	0	0	0	0	0	0	0	0	UniRef100_G7JV62 RING-H2 finger protein ATL1O n=1 Tax=Medicago truncatula RepID=G7JV62_MEDTR	AT1G72220.1|Symbols:|RING/U-box superfamily protein|chr1:27184388-27185629 REVERSE LENGTH=413
Glyma.08G070300	1.20946	0	0	0	0	0	0	0	0	0	NA	AT5G64310.1|Symbols:AGP1, ATAGP1|arabinogalactan protein 1|chr5:25722018-25722413 FORWARD LENGTH=131
Glyma.08G071300	1.65626	0	0	0	0	0	0	0	0	0	UniRef100_T2DNP4 Phi-1-like phosphate-induced protein n=1 Tax=Phaseolus vulgaris RepID=T2DNP4_PHAVU	AT5G64260.1|Symbols:EXL2|EXORDIUM like 2|chr5:25703980-25704897 FORWARD LENGTH=305
Glyma.08G072200	1.48929	0	0	0	0	0	0	0	0	0	UniRef100_Q7XZQ1 Ubiquinol oxidase n=1 Tax=Glycine max RepID=Q7XZQ1_SOYBN	AT5G64210.1|Symbols:AOX2|alternative oxidase 2|chr5:25683965-25685664 REVERSE LENGTH=353
Glyma.08G074700	-1.82713	0	0	0	0	0	0	0	0	0	UniRef100_A5JTQ3 Beta-xylosidase/alpha-L-arabinofuranosidase 2 n=1 Tax=Medicago sativa subsp. varia RepID=XYL2_MEDSV	AT5G64570.1|Symbols:XYL4, ATBXL4|beta-D-xylosidase 4|chr5:25810227-25813309 REVERSE LENGTH=784
Glyma.08G082400	1.65001	1.75858	0	0	0	0	0	0	0	0	UniRef100_S5CH43 WRKY transcription factor 26 n=1 Tax=Jatropha curcas RepID=S5CH43_JATCU	AT4G18170.1|Symbols:WRKY28, ATWRKY28|WRKY DNA-binding protein 28|chr4:10061508-10062691 FORWARD LENGTH=318
Glyma.08G083300	1.36842	0	0	0	0	0	0	0	0	0	UniRef100_G8G288 Flagellin-sensing 2-like protein n=1 Tax=Lotus japonicus RepID=G8G288_LOTJA	AT5G46330.1|Symbols:FLS2|Leucine-rich receptor-like protein kinase family protein|chr5:18791802-18795407 FORWARD LENGTH=1173
Glyma.08G092600	-1.00616	0	0	0	0	0	0	0	0	0	NA	AT2G01913.1|Symbols:|unknown protein; Has 35333 Blast hits to 34131 proteins in 2444 species: Archae - 798; Bacteria - 22429; Metazoa - 974; Fungi - 991; Plants - 531; Viruses - 0; Other Eukaryotes - 9610 (source: NCBI BLink).|chr2:421927-422569 REVERSE LENGTH=138
Glyma.08G092800	2.40681	1.73064	0	0	0	0	0	0	0	0	UniRef100_G7K0G4 SRG1-like protein n=2 Tax=Medicago truncatula RepID=G7K0G4_MEDTR	AT1G17020.1|Symbols:SRG1, ATSRG1|senescence-related gene 1|chr1:5820258-5821741 FORWARD LENGTH=358
Glyma.08G102500	-1.08616	0	0	0	0	0	0	0	0	0	UniRef100_Q9SR48 F12A21.28 n=1 Tax=Arabidopsis thaliana RepID=Q9SR48_ARATH	AT1G67590.1|Symbols:|Remorin family protein|chr1:25333137-25334472 REVERSE LENGTH=347
Glyma.08G103400	2.00914	0	0	0	0	0	0	0	0	0	UniRef100_G7JC12 F-box family protein n=1 Tax=Medicago truncatula RepID=G7JC12_MEDTR	AT1G67480.2|Symbols:|Galactose oxidase/kelch repeat superfamily protein|chr1:25277294-25278529 FORWARD LENGTH=376
Glyma.08G104100	2.20634	0	0	0	1.81396	0	0	0	0	0	UniRef100_G7JZ14 Cytochrome P450 78A11 n=1 Tax=Medicago truncatula RepID=G7JZ14_MEDTR	AT1G13710.1|Symbols:CYP78A5, KLU|cytochrome P450, family 78, subfamily A, polypeptide 5|chr1:4702932-4704592 REVERSE LENGTH=517
Glyma.08G104400	1.14875	0	0	0	0	0	0	0	0	0	UniRef100_G7JBZ1 F-box protein n=1 Tax=Medicago truncatula RepID=G7JBZ1_MEDTR	AT1G67340.1|Symbols:|HCP-like superfamily protein with MYND-type zinc finger|chr1:25230323-25231622 FORWARD LENGTH=379
Glyma.08G104600	1.18963	0	0	0	0	0	0	0	0	0	NA	AT1G27930.1|Symbols:|Protein of unknown function (DUF579)|chr1:9731510-9732379 REVERSE LENGTH=289
Glyma.08G105000	1.1178	0	1.00361	0	0	0	0	0	0	0	UniRef100_G7JBF8 Histidine kinase n=1 Tax=Medicago truncatula RepID=G7JBF8_MEDTR	AT1G27320.1|Symbols:AHK3, HK3|histidine kinase 3|chr1:9487780-9492027 FORWARD LENGTH=1036
Glyma.08G107200	1.00966	0	0	0	0	0	0	0	0	0	UniRef100_B9GNE4 Chloroplast inner membrane import protein Tic22 n=1 Tax=Populus trichocarpa RepID=B9GNE4_POPTR	AT3G23710.1|Symbols:|Tic22-like family protein|chr3:8534061-8536148 FORWARD LENGTH=313
Glyma.08G107300	1.81966	1.36493	0	0	0	0	0	0	-1.39427	0	UniRef100_P35694 Brassinosteroid-regulated protein BRU1 n=3 Tax=Glycine max RepID=BRU1_SOYBN	AT3G23730.1|Symbols:XTH16|xyloglucan endotransglucosylase/hydrolase 16|chr3:8550222-8551248 FORWARD LENGTH=291
Glyma.08G109300	-4.86918	-3.11046	-2.39215	-2.24883	0	0	0	0	0	0	UniRef100_Q6X0M9 Chalcone synthase n=1 Tax=Glycine max RepID=Q6X0M9_SOYBN	AT5G13930.1|Symbols:CHS, TT4, ATCHS|Chalcone and stilbene synthase family protein|chr5:4488762-4490035 FORWARD LENGTH=395
Glyma.08G109400	-5.89723	-4.10829	-3.37154	-2.78655	-2.80196	0	0	0	0	0	UniRef100_P24826 Chalcone synthase 1 n=5 Tax=Glycine max RepID=CHS1_SOYBN	AT5G13930.1|Symbols:CHS, TT4, ATCHS|Chalcone and stilbene synthase family protein|chr5:4488762-4490035 FORWARD LENGTH=395
Glyma.08G109500	2.74371	2.79691	3.42911	3.42503	2.17716	0	0	0	0	0	UniRef100_B3F5J6 Chalcone synthase 9 n=1 Tax=Glycine max RepID=B3F5J6_SOYBN	AT5G13930.1|Symbols:CHS, TT4, ATCHS|Chalcone and stilbene synthase family protein|chr5:4488762-4490035 FORWARD LENGTH=395
Glyma.08G109600	1.78422	1.56783	1.8289	1.45087	1.45952	0	0	0	0	0	UniRef100_B9GFT9 RNA recognition motif-containing family protein n=1 Tax=Populus trichocarpa RepID=B9GFT9_POPTR	AT3G23900.3|Symbols:|RNA recognition motif (RRM)-containing protein|chr3:8631941-8635852 REVERSE LENGTH=987
Glyma.08G109700	1.31186	1.71368	1.3283	0	1.11827	0	0	0	0	0	UniRef100_A5A6Y4 DnaJ-like protein n=2 Tax=Glycine max RepID=A5A6Y4_SOYBN	AT4G13830.2|Symbols:J20|DNAJ-like 20|chr4:8011518-8012577 FORWARD LENGTH=197
Glyma.08G109900	2.74263	2.74494	1.64159	0	1.31234	0	0	0	0	0	UniRef100_G7K4E9 Cytochrome P450 71D10 n=1 Tax=Medicago truncatula RepID=G7K4E9_MEDTR	AT3G26300.1|Symbols:CYP71B34|cytochrome P450, family 71, subfamily B, polypeptide 34|chr3:9639199-9640866 REVERSE LENGTH=500
Glyma.08G113400	1.48061	0	0	0	0	0	0	0	0	0	UniRef100_G7LHY8 Neutral amino acid transport protein n=1 Tax=Medicago truncatula RepID=G7LHY8_MEDTR	AT3G13620.1|Symbols:|Amino acid permease family protein|chr3:4450904-4452556 REVERSE LENGTH=478
Glyma.08G116100	-1.26077	0	0	0	0	0	0	0	0	0	UniRef100_G7IU28 177 protein n=1 Tax=Medicago truncatula RepID=G7IU28_MEDTR	AT2G42610.2|Symbols:LSH10|Protein of unknown function (DUF640)|chr2:17748005-17748538 FORWARD LENGTH=177
Glyma.08G118500	2.49906	2.03926	0	0	0	0	0	0	0	0	NA	AT1G29290.1|Symbols:|unknown protein; FUNCTIONS IN: molecular_function unknown; INVOLVED IN: biological_process unknown; LOCATED IN: endomembrane system; Has 18 Blast hits to 18 proteins in 5 species: Archae - 0; Bacteria - 0; Metazoa - 0; Fungi - 0; Plants - 18; Viruses - 0; Other Eukaryotes - 0 (source: NCBI BLink).|chr1:10245055-10245378 FORWARD LENGTH=107
Glyma.08G119900	1.13245	0	0	0	0	0	0	0	0	0	UniRef100_Q940V6 Heat shock transcription factor n=1 Tax=Phaseolus acutifolius RepID=Q940V6_PHAAT	AT4G18880.1|Symbols:AT-HSFA4A, HSF A4A|heat shock transcription factor A4A|chr4:10347769-10349051 REVERSE LENGTH=401
Glyma.08G120800	-1.20156	-1.32528	0	0	0	0	0	0	0	0	UniRef100_I1YP72 Trehalose-6-phosphate synthase n=1 Tax=Camellia sinensis RepID=I1YP72_CAMSI	AT1G78580.1|Symbols:ATTPS1, TPS1|trehalose-6-phosphate synthase|chr1:29552495-29557482 REVERSE LENGTH=942
Glyma.08G124800	-1.33194	-1.36541	0	0	0	0	0	0	0	0	UniRef100_C6ZRP4 Protein kinase n=1 Tax=Glycine max RepID=C6ZRP4_SOYBN	AT5G56460.1|Symbols:|Protein kinase superfamily protein|chr5:22865509-22867866 FORWARD LENGTH=408
Glyma.08G125100	3.39064	3.29178	3.18399	3.32437	3.02718	0	0	0	0	0	UniRef100_G7L8R4 Cytochrome P450 n=1 Tax=Medicago truncatula RepID=G7L8R4_MEDTR	AT5G36110.1|Symbols:CYP716A1|cytochrome P450, family 716, subfamily A, polypeptide 1|chr5:14195377-14197613 FORWARD LENGTH=477
Glyma.08G125600	2.53874	0	0	0	0	0	0	0	0	0	UniRef100_G7L8S7 UDP-glucose glucosyltransferase n=1 Tax=Medicago truncatula RepID=G7L8S7_MEDTR	AT2G43840.2|Symbols:UGT74F1|UDP-glycosyltransferase 74 F1|chr2:18157681-18159166 FORWARD LENGTH=449
Glyma.08G126700	4.01719	4.02865	2.69292	2.135	1.87886	0	0	0	0	0	UniRef100_I1KSQ9 Phospholipase D n=1 Tax=Glycine max RepID=I1KSQ9_SOYBN	AT4G35790.2|Symbols:ATPLDDELTA, PLDDELTA|phospholipase D delta|chr4:16955774-16959875 REVERSE LENGTH=857
Glyma.08G127600	-1.21377	0	0	0	0	0	0	0	0	0	UniRef100_T2DPK3 Glutelin type-A 2-like protein n=1 Tax=Phaseolus vulgaris RepID=T2DPK3_PHAVU	AT1G07750.1|Symbols:|RmlC-like cupins superfamily protein|chr1:2404300-2405863 REVERSE LENGTH=356
Glyma.08G128100	-2.36437	-1.39595	0	0	-1.31522	0	0	0	0	0	UniRef100_G7L9J5 Basic blue protein n=1 Tax=Medicago truncatula RepID=G7L9J5_MEDTR	AT2G02850.1|Symbols:ARPN|plantacyanin|chr2:826630-827720 REVERSE LENGTH=129
Glyma.08G129500	-2.40396	0	0	0	0	0	0	0	0	0	UniRef100_G7L9N1 Phospholipase like protein n=1 Tax=Medicago truncatula RepID=G7L9N1_MEDTR	AT2G20960.1|Symbols:pEARLI4|Arabidopsis phospholipase-like protein (PEARLI 4) family|chr2:9007089-9009611 FORWARD LENGTH=748
Glyma.08G129600	1.12116	0	0	0	0	0	0	0	0	0	UniRef100_G7L9L7 High affinity cationic amino acid transporter n=1 Tax=Medicago truncatula RepID=G7L9L7_MEDTR	AT4G21120.1|Symbols:AAT1, CAT1|amino acid transporter 1|chr4:11270318-11273775 FORWARD LENGTH=594
Glyma.08G129700	2.58625	2.15007	0	0	0	0	0	0	0	0	UniRef100_G7L9L7 High affinity cationic amino acid transporter n=1 Tax=Medicago truncatula RepID=G7L9L7_MEDTR	AT4G21120.1|Symbols:AAT1, CAT1|amino acid transporter 1|chr4:11270318-11273775 FORWARD LENGTH=594
Glyma.08G132200	1.8363	1.20526	0	0	0	0	0	0	0	0	NA	NA
Glyma.08G132300	1.45364	0	0	0	0	0	0	0	0	0	UniRef100_G7JBJ5 Beta-1,4-mannosyl-glycoprotein 4-beta-N-acetylglucosaminyltransferase n=1 Tax=Medicago truncatula RepID=G7JBJ5_MEDTR	AT1G12990.1|Symbols:|beta-1,4-N-acetylglucosaminyltransferase family protein|chr1:4433973-4435552 FORWARD LENGTH=392
Glyma.08G135200	1.20141	1.07286	1.59223	1.38762	1.07247	0	0	0	0	0	UniRef100_B9HFG2 Ethylene-responsive calmodulin-binding family protein n=1 Tax=Populus trichocarpa RepID=B9HFG2_POPTR	AT5G64220.2|Symbols:|Calmodulin-binding transcription activator protein with CG-1 and Ankyrin domains|chr5:25686434-25691903 FORWARD LENGTH=1050
Glyma.08G138200	-2.8601	-2.49034	-2.35292	0	-3.10263	0	0	0	0	0	UniRef100_Q2MJR3 Myo-inositol-1-phosphate synthase n=1 Tax=Glycine max RepID=Q2MJR3_SOYBN	AT5G10170.1|Symbols:ATMIPS3, MIPS3|myo-inositol-1-phosphate synthase 3|chr5:3187538-3190161 REVERSE LENGTH=510
Glyma.08G140400	1.79249	1.84174	1.84948	0	0	0	0	0	0	0	UniRef100_G7LB94 Cytochrome P450 n=1 Tax=Medicago truncatula RepID=G7LB94_MEDTR	AT3G26300.1|Symbols:CYP71B34|cytochrome P450, family 71, subfamily B, polypeptide 34|chr3:9639199-9640866 REVERSE LENGTH=500
Glyma.08G140600	2.42281	0	0	0	0	0	0	0	0	0	UniRef100_G7IJ93 Cytochrome P450 n=1 Tax=Medicago truncatula RepID=G7IJ93_MEDTR	AT4G36220.1|Symbols:FAH1, CYP84A1|ferulic acid 5-hydroxylase 1|chr4:17137584-17139619 REVERSE LENGTH=520
Glyma.08G141900	2.13106	0	0	0	0	-2.17349	0	0	0	0	NA	NA
Glyma.08G144400	-2.48775	-2.67913	-2.1328	0	0	0	0	0	0	0	UniRef100_G7LAD7 Phosphoglycerate mutase n=2 Tax=Medicago truncatula RepID=G7LAD7_MEDTR	AT1G22170.1|Symbols:|Phosphoglycerate mutase family protein|chr1:7826603-7828055 FORWARD LENGTH=334
Glyma.08G144500	-2.82351	-2.76037	-2.10822	0	0	0	0	0	0	0	UniRef100_D3YBG4 Bristled-like protein n=1 Tax=Trifolium repens RepID=D3YBG4_TRIRP	AT5G65090.1|Symbols:MRH3, BST1, DER4|DNAse I-like superfamily protein|chr5:26004282-26006656 FORWARD LENGTH=529
Glyma.08G144600	-1.12999	0	0	0	0	0	0	0	0	0	UniRef100_G7LC60 TSL-kinase interacting protein n=1 Tax=Medicago truncatula RepID=G7LC60_MEDTR	AT4G39380.1|Symbols:|BEST Arabidopsis thaliana protein match is: TSL-kinase interacting protein 1 (TAIR:AT2G36960.3); Has 80 Blast hits to 74 proteins in 15 species: Archae - 0; Bacteria - 0; Metazoa - 0; Fungi - 0; Plants - 78; Viruses - 0; Other Eukaryotes - 2 (source: NCBI BLink).|chr4:18309628-18311874 REVERSE LENGTH=518
Glyma.08G144700	-1.65824	-1.62784	0	0	0	0	0	0	0	0	UniRef100_C5H8J1 Crossover junction endonuclease EME1B n=1 Tax=Arabidopsis thaliana RepID=EME1B_ARATH	AT2G22140.1|Symbols:ATEME1B, EME1B|essential meiotic endonuclease 1B|chr2:9414895-9418584 REVERSE LENGTH=551
Glyma.08G150400	-1.30765	0	0	0	0	0	0	0	0	0	UniRef100_G7IZC8 Beta-glucosidase n=1 Tax=Medicago truncatula RepID=G7IZC8_MEDTR	AT2G44480.1|Symbols:BGLU17|beta glucosidase 17|chr2:18359780-18363001 FORWARD LENGTH=517
Glyma.08G151100	2.96054	0	0	0	0	0	0	0	0	0	NA	AT4G12735.1|Symbols:|unknown protein; FUNCTIONS IN: molecular_function unknown; INVOLVED IN: biological_process unknown; LOCATED IN: plasma membrane; EXPRESSED IN: rosette leaf, cultured cell; BEST Arabidopsis thaliana protein match is: unknown protein (TAIR:AT4G12731.1); Has 35333 Blast hits to 34131 proteins in 2444 species: Archae - 798; Bacteria - 22429; Metazoa - 974; Fungi - 991; Plants - 5…
Glyma.08G152500	1.83878	1.83153	1.59263	0	2.30129	0	0	0	0	0	UniRef100_T2DPI6 Transcription factor bHLH130-like protein n=1 Tax=Phaseolus vulgaris RepID=T2DPI6_PHAVU	AT2G42280.1|Symbols:|basic helix-loop-helix (bHLH) DNA-binding superfamily protein|chr2:17611428-17613163 REVERSE LENGTH=359
Glyma.08G153600	1.57982	0	0	0	0	0	0	0	0	0	NA	NA
Glyma.08G158100	2.92018	0	0	2.3	0	0	0	0	0	0	NA	AT2G31945.1|Symbols:|unknown protein; FUNCTIONS IN: molecular_function unknown; INVOLVED IN: biological_process unknown; LOCATED IN: endomembrane system; EXPRESSED IN: 8 plant structures; EXPRESSED DURING: 4 anthesis, petal differentiation and expansion stage; BEST Arabidopsis thaliana protein match is: unknown protein (TAIR:AT1G05575.1); Has 61 Blast hits to 61 proteins in 10 species: Archae - 0…
Glyma.08G164500	1.23417	0	0	0	0	0	0	0	0	0	NA	AT1G79510.2|Symbols:|Uncharacterized conserved protein (DUF2358)|chr1:29908271-29909175 REVERSE LENGTH=275
Glyma.08G171400	2.54898	0	1.6598	2.13416	0	-2.02581	0	0	0	0	NA	AT2G32210.1|Symbols:|unknown protein; BEST Arabidopsis thaliana protein match is: unknown protein (TAIR:AT2G32190.1); Has 214 Blast hits to 214 proteins in 21 species: Archae - 0; Bacteria - 0; Metazoa - 1; Fungi - 10; Plants - 203; Viruses - 0; Other Eukaryotes - 0 (source: NCBI BLink).|chr2:13678077-13678554 FORWARD LENGTH=71
Glyma.08G172300	2.55442	0	0	2.46885	0	0	0	0	0	0	NA	AT2G32190.1|Symbols:|unknown protein; BEST Arabidopsis thaliana protein match is: unknown protein (TAIR:AT2G32210.1); Has 218 Blast hits to 218 proteins in 24 species: Archae - 0; Bacteria - 0; Metazoa - 0; Fungi - 16; Plants - 202; Viruses - 0; Other Eukaryotes - 0 (source: NCBI BLink).|chr2:13674588-13675092 FORWARD LENGTH=71
Glyma.08G177100	2.10619	0	0	0	0	0	0	0	0	0	NA	AT5G64310.1|Symbols:AGP1, ATAGP1|arabinogalactan protein 1|chr5:25722018-25722413 FORWARD LENGTH=131
Glyma.08G177200	1.54453	0	0	0	0	0	0	0	0	0	NA	NA
Glyma.08G177800	1.52099	1.49123	0	0	0	0	0	0	0	0	UniRef100_G7IPK4 tRNA (Cytosine-5-)-methyltransferase n=1 Tax=Medicago truncatula RepID=G7IPK4_MEDTR	AT5G25480.1|Symbols:DNMT2, AtDNMT2|DNA methyltransferase-2|chr5:8870069-8872199 REVERSE LENGTH=383
Glyma.08G180100	3.02175	2.2618	0	0	0	0	0	0	0	0	UniRef100_G7INT0 Chaperone protein dnaJ n=1 Tax=Medicago truncatula RepID=G7INT0_MEDTR	AT4G13830.2|Symbols:J20|DNAJ-like 20|chr4:8011518-8012577 FORWARD LENGTH=197
Glyma.08G180300	2.39298	0	0	0	0	0	0	0	0	0	UniRef100_G7INT0 Chaperone protein dnaJ n=1 Tax=Medicago truncatula RepID=G7INT0_MEDTR	AT4G13830.2|Symbols:J20|DNAJ-like 20|chr4:8011518-8012577 FORWARD LENGTH=197
Glyma.08G181000	-1.00187	0	0	0	0	0	0	0	0	0	UniRef100_D4Q9Z5 Soyasaponin III rhamnosyltransferase n=1 Tax=Glycine max RepID=SGT3_SOYBN	AT2G22590.1|Symbols:|UDP-Glycosyltransferase superfamily protein|chr2:9593012-9594424 FORWARD LENGTH=470
Glyma.08G182100	2.42362	0	0	0	0	0	0	0	0	0	UniRef100_O48923 Cytochrome P450 71D10 n=1 Tax=Glycine max RepID=C71DA_SOYBN	AT3G26330.1|Symbols:CYP71B37|cytochrome P450, family 71, subfamily B, polypeptide 37|chr3:9646873-9648536 REVERSE LENGTH=500
Glyma.08G182300	1.84889	1.99525	2.0415	0	0	0	0	0	0	0	UniRef100_G7IL84 Cytosolic fructose-1 6-bisphosphatase n=1 Tax=Medicago truncatula RepID=G7IL84_MEDTR	AT1G43670.1|Symbols:|Inositol monophosphatase family protein|chr1:16468184-16470347 FORWARD LENGTH=341
Glyma.08G189800	-1.40234	0	0	0	0	0	0	0	0	0	UniRef100_I1KUQ6 Lipoxygenase n=2 Tax=Glycine max RepID=I1KUQ6_SOYBN	AT1G55020.1|Symbols:LOX1, ATLOX1|lipoxygenase 1|chr1:20525798-20530143 FORWARD LENGTH=859
Glyma.08G190200	1.68617	0	0	0	0	0	0	0	0	0	NA	AT5G11970.1|Symbols:|Protein of unknown function (DUF3511)|chr5:3863289-3863606 REVERSE LENGTH=105
Glyma.08G193900	1.22257	1.21872	1.06545	0	0	0	0	0	0	0	UniRef100_A4PES5 Cytochrome P450 enzyme n=1 Tax=Pisum sativum RepID=A4PES5_PEA	AT3G13730.1|Symbols:CYP90D1|cytochrome P450, family 90, subfamily D, polypeptide 1|chr3:4498330-4500836 REVERSE LENGTH=491
Glyma.08G199300	2.16773	0	0	0	0	0	0	-2.13763	0	0	UniRef100_F4HW72 Inositol oxygenase 1 n=1 Tax=Arabidopsis thaliana RepID=F4HW72_ARATH	AT1G14520.2|Symbols:MIOX1|myo-inositol oxygenase 1|chr1:4968376-4969954 REVERSE LENGTH=309
Glyma.08G200000	-1.43157	0	0	0	0	0	0	0	0	0	UniRef100_T2DP56 Acid phosphatase n=1 Tax=Phaseolus vulgaris RepID=T2DP56_PHAVU	AT5G51260.1|Symbols:|HAD superfamily, subfamily IIIB acid phosphatase|chr5:20832222-20833466 REVERSE LENGTH=257
Glyma.08G200200	-2.25673	0	0	0	0	0	0	0	0	0	UniRef100_O49855 Acid phosphatase n=1 Tax=Glycine max RepID=O49855_SOYBN	AT5G51260.1|Symbols:|HAD superfamily, subfamily IIIB acid phosphatase|chr5:20832222-20833466 REVERSE LENGTH=257
Glyma.08G201100	1.8649	0	0	0	0	0	0	0	0	0	UniRef100_G7IHZ9 Histidine phosphotransfer protein n=1 Tax=Medicago truncatula RepID=G7IHZ9_MEDTR	AT3G16360.2|Symbols:AHP4|HPT phosphotransmitter 4|chr3:5554351-5555518 FORWARD LENGTH=145
Glyma.08G202600	1.19765	0	0	0	0	0	0	0	0	0	UniRef100_Q9ZU10 F5F19.22 protein (Fragment) n=1 Tax=Arabidopsis thaliana RepID=Q9ZU10_ARATH	AT1G52155.1|Symbols:|unknown protein; Has 37 Blast hits to 37 proteins in 13 species: Archae - 0; Bacteria - 0; Metazoa - 0; Fungi - 0; Plants - 35; Viruses - 0; Other Eukaryotes - 2 (source: NCBI BLink).|chr1:19417666-19419591 FORWARD LENGTH=319
Glyma.08G205100	2.47887	0	0	0	0	0	0	0	0	0	UniRef100_G7KB81 Receptor protein kinase-like protein n=2 Tax=Medicago truncatula RepID=G7KB81_MEDTR	AT2G33030.1|Symbols:AtRLP25, RLP25|receptor like protein 25|chr2:14017684-14018340 REVERSE LENGTH=218
Glyma.08G207700	1.07615	0	0	0	0	0	0	0	0	0	UniRef100_G7II60 F-box/kelch-repeat protein n=1 Tax=Medicago truncatula RepID=G7II60_MEDTR	AT1G80440.1|Symbols:|Galactose oxidase/kelch repeat superfamily protein|chr1:30241763-30242827 FORWARD LENGTH=354
Glyma.08G212800	-1.29654	-1.09464	0	0	0	0	0	0	0	0	UniRef100_G7II71 Histidine phosphotransfer protein n=1 Tax=Medicago truncatula RepID=G7II71_MEDTR	AT1G80100.1|Symbols:AHP6, HP6|histidine phosphotransfer protein 6|chr1:30133818-30134652 FORWARD LENGTH=154
Glyma.08G218400	1.49366	1.68502	0	0	0	0	0	0	0	0	UniRef100_Q53VE1 Ser/Thr protein kinase (Fragment) n=1 Tax=Lotus japonicus RepID=Q53VE1_LOTJA	AT5G10930.1|Symbols:CIPK5, SnRK3.24|CBL-interacting protein kinase 5|chr5:3445569-3446906 REVERSE LENGTH=445
Glyma.08G218600	3.31937	0	0	0	0	0	0	0	0	0	UniRef100_B0LUR7 Transcription factor n=1 Tax=Glycine max RepID=B0LUR7_SOYBN	AT1G80840.1|Symbols:WRKY40, ATWRKY40|WRKY DNA-binding protein 40|chr1:30383834-30385356 FORWARD LENGTH=302
Glyma.08G220500	1.3214	1.41512	1.51467	0	1.39401	0	0	0	0	0	NA	AT4G30780.1|Symbols:|unknown protein; BEST Arabidopsis thaliana protein match is: unknown protein (TAIR:AT2G24100.1); Has 109 Blast hits to 109 proteins in 18 species: Archae - 0; Bacteria - 0; Metazoa - 1; Fungi - 0; Plants - 95; Viruses - 0; Other Eukaryotes - 13 (source: NCBI BLink).|chr4:14990523-14992855 FORWARD LENGTH=589
Glyma.08G232100	2.67554	0	0	0	0	0	0	0	0	0	UniRef100_G7IPW9 Potassium channel n=1 Tax=Medicago truncatula RepID=G7IPW9_MEDTR	AT5G46240.1|Symbols:KAT1|potassium channel in Arabidopsis thaliana 1|chr5:18743652-18746561 REVERSE LENGTH=677
Glyma.08G235300	3.11732	0	0	0	0	0	0	0	0	0	UniRef100_G7LCV1 Serine protease inhibitor n=1 Tax=Medicago truncatula RepID=G7LCV1_MEDTR	AT1G17860.1|Symbols:|Kunitz family trypsin and protease inhibitor protein|chr1:6149343-6149933 FORWARD LENGTH=196
Glyma.08G235400	2.64063	0	0	0	0	0	0	0	0	0	UniRef100_G7LCV1 Serine protease inhibitor n=1 Tax=Medicago truncatula RepID=G7LCV1_MEDTR	AT1G73260.1|Symbols:ATKTI1, KTI1|kunitz trypsin inhibitor 1|chr1:27547410-27548057 REVERSE LENGTH=215
Glyma.08G239400	1.83545	0	0	0	0	0	0	0	0	0	UniRef100_Q9SKA2 Late embryogenesis abundant protein (LEA) family protein n=1 Tax=Arabidopsis thaliana RepID=Q9SKA2_ARATH	AT1G22600.1|Symbols:|Late embryogenesis abundant protein (LEA) family protein|chr1:7987308-7989187 REVERSE LENGTH=385
Glyma.08G240400	-2.09654	0	0	0	0	0	0	0	0	0	UniRef100_W0D447 Sucrose non-fermenting 1 n=1 Tax=Camellia sinensis RepID=W0D447_CAMSI	AT3G01090.3|Symbols:AKIN10, KIN10|SNF1 kinase homolog 10|chr3:31437-33977 REVERSE LENGTH=512
Glyma.08G240500	1.06451	0	0	0	0	0	0	0	0	0	UniRef100_Q9ZR99 Gb|AAD00543.1 n=1 Tax=Arabidopsis thaliana RepID=Q9ZR99_ARATH	AT3G29180.2|Symbols:|Protein of unknown function (DUF1336)|chr3:11149073-11151322 FORWARD LENGTH=513
Glyma.08G241200	1.25756	0	0	0	0	0	0	0	0	0	NA	AT3G29240.2|Symbols:|Protein of unknown function (DUF179)|chr3:11191780-11192868 FORWARD LENGTH=317
Glyma.08G245300	1.32317	0	0	0	0	0	0	0	0	0	NA	NA
Glyma.08G247500	1.25101	1.59907	1.54958	0	1.8086	0	0	0	0	0	NA	AT1G74160.1|Symbols:|unknown protein; BEST Arabidopsis thaliana protein match is: unknown protein (TAIR:AT1G18620.1); Has 3407 Blast hits to 2217 proteins in 314 species: Archae - 0; Bacteria - 264; Metazoa - 1296; Fungi - 318; Plants - 346; Viruses - 34; Other Eukaryotes - 1149 (source: NCBI BLink).|chr1:27887164-27891151 FORWARD LENGTH=1025
Glyma.08G253400	1.41211	0	0	0	0	0	0	0	0	0	NA	AT1G52950.1|Symbols:|Nucleic acid-binding, OB-fold-like protein|chr1:19725483-19728007 FORWARD LENGTH=566
Glyma.08G254600	1.90294	0	0	0	0	0	0	0	0	0	NA	AT5G38790.1|Symbols:|unknown protein; BEST Arabidopsis thaliana protein match is: unknown protein (TAIR:AT3G30580.1); Has 1807 Blast hits to 1807 proteins in 277 species: Archae - 0; Bacteria - 0; Metazoa - 736; Fungi - 347; Plants - 385; Viruses - 0; Other Eukaryotes - 339 (source: NCBI BLink).|chr5:15533785-15534180 FORWARD LENGTH=131
Glyma.08G255800	1.391	0	1.29646	0	0	0	0	0	0	0	UniRef100_V7B199 S-adenosylmethionine decarboxylase proenzyme n=1 Tax=Phaseolus vulgaris RepID=V7B199_PHAVU	AT3G02470.4|Symbols:|S-adenosylmethionine decarboxylase|chr3:510223-511323 FORWARD LENGTH=366
Glyma.08G260500	2.78589	0	0	3.17027	0	-2.72713	0	0	0	0	NA	AT1G13340.1|Symbols:|Regulator of Vps4 activity in the MVB pathway protein|chr1:4569622-4571043 REVERSE LENGTH=409
Glyma.08G261000	1.26595	0	0	0	0	0	0	0	0	0	NA	AT1G68440.1|Symbols:|unknown protein; BEST Arabidopsis thaliana protein match is: unknown protein (TAIR:AT1G25400.2); Has 86 Blast hits to 86 proteins in 29 species: Archae - 0; Bacteria - 6; Metazoa - 27; Fungi - 11; Plants - 24; Viruses - 0; Other Eukaryotes - 18 (source: NCBI BLink).|chr1:25658115-25659035 FORWARD LENGTH=306
Glyma.08G269900	-1.8979	-3.20403	-2.81307	-3.85492	-3.77053	0	0	0	0	0	UniRef100_A6N1H4 Retrotransposon protein n=1 Tax=Oryza sativa subsp. indica RepID=A6N1H4_ORYSI	NA
Glyma.08G271400	1.44995	0	1.61661	0	0	0	0	0	0	0	UniRef100_I0B672 PLATZ n=1 Tax=Gossypium hirsutum RepID=I0B672_GOSHI	AT1G32700.2|Symbols:|PLATZ transcription factor family protein|chr1:11827986-11829444 FORWARD LENGTH=174
Glyma.08G271900	2.04156	0	0	0	0	-1.5456	0	0	0	0	UniRef100_Q41101 Phaseolin G-box binding protein PG1 n=1 Tax=Phaseolus vulgaris RepID=Q41101_PHAVU	AT1G32640.1|Symbols:ATMYC2, RD22BP1, JAI1, JIN1, MYC2, ZBF1|Basic helix-loop-helix (bHLH) DNA-binding family protein|chr1:11799042-11800913 REVERSE LENGTH=623
Glyma.08G277200	-1.29836	0	0	0	1.1746	0	0	0	0	0	UniRef100_W0TRA4 UDP-glycosyltransferase n=1 Tax=Acacia mangium RepID=W0TRA4_ACAMN	AT5G49690.1|Symbols:|UDP-Glycosyltransferase superfamily protein|chr5:20189968-20191350 REVERSE LENGTH=460
Glyma.08G281700	1.57673	0	0	0	0	0	0	0	0	0	UniRef100_G7JXS6 BTB/POZ domain-containing protein n=1 Tax=Medicago truncatula RepID=G7JXS6_MEDTR	AT1G67900.3|Symbols:|Phototropic-responsive NPH3 family protein|chr1:25467737-25469888 FORWARD LENGTH=631
Glyma.08G284000	1.01398	0	0	0	0	0	0	0	0	0	UniRef100_I1X3V4 Nitrate transporter n=1 Tax=Gossypium hirsutum RepID=I1X3V4_GOSHI	AT1G12940.1|Symbols:ATNRT2.5, NRT2.5|nitrate transporter2.5|chr1:4416405-4418337 FORWARD LENGTH=502
Glyma.08G284700	1.02206	0	1.25409	0	0	0	0	0	0	0	UniRef100_P54774 Cell division cycle protein 48 homolog n=2 Tax=Glycine max RepID=CDC48_SOYBN	AT5G03340.1|Symbols:|ATPase, AAA-type, CDC48 protein|chr5:810091-813133 REVERSE LENGTH=810
Glyma.08G285100	-1.37563	0	0	0	0	0	0	0	0	0	UniRef100_G7KVN5 Plant-specific domain TIGR01589 family protein n=1 Tax=Medicago truncatula RepID=G7KVN5_MEDTR	AT1G10657.2|Symbols:|Plant protein 1589 of unknown function|chr1:3530652-3531522 FORWARD LENGTH=101
Glyma.08G299000	2.1799	0	0	0	0	0	0	0	0	0	UniRef100_Q3LVG1 TO109-12 (Fragment) n=1 Tax=Taraxacum officinale RepID=Q3LVG1_TAROF	AT1G26920.1|Symbols:|unknown protein; BEST Arabidopsis thaliana protein match is: unknown protein (TAIR:AT1G69760.1); Has 47 Blast hits to 47 proteins in 13 species: Archae - 0; Bacteria - 0; Metazoa - 0; Fungi - 7; Plants - 34; Viruses - 0; Other Eukaryotes - 6 (source: NCBI BLink).|chr1:9329584-9330105 FORWARD LENGTH=173
Glyma.08G299100	-2.56166	-1.43459	-2.4424	-2.26714	-2.46464	0	0	0	0	0	UniRef100_G5DXJ6 Beta-1,4-N-acetylglucosaminyltransferase (Fragment) n=1 Tax=Silene latifolia RepID=G5DXJ6_SILLA	AT4G18230.1|Symbols:|FUNCTIONS IN: molecular_function unknown; INVOLVED IN: biological_process unknown; LOCATED IN: endomembrane system; EXPRESSED IN: 23 plant structures; EXPRESSED DURING: 13 growth stages; CONTAINS InterPro DOMAIN/s: Oligosaccharide biosynthesis protein Alg14 like (InterPro:IPR013969); Has 640 Blast hits to 640 proteins in 277 species: Archae - 4; Bacteria - 281; Metazoa - 94; …
Glyma.08G301200	1.00368	1.2059	1.02654	0	0	0	0	0	0	0	UniRef100_G7KDY8 Disease resistance-like protein n=1 Tax=Medicago truncatula RepID=G7KDY8_MEDTR	AT5G36930.1|Symbols:|Disease resistance protein (TIR-NBS-LRR class) family|chr5:14567771-14571907 REVERSE LENGTH=1188
Glyma.08G303500	-1.54691	0	0	0	0	0	0	0	0	0	UniRef100_Q8LJ95 NBS-LRR resistance protein RGH1-like n=2 Tax=Oryza sativa RepID=Q8LJ95_ORYSJ	AT5G45520.1|Symbols:|Leucine-rich repeat (LRR) family protein|chr5:18449509-18453012 REVERSE LENGTH=1167
Glyma.08G303700	1.4271	1.34454	1.36199	0	1.36765	0	0	0	0	0	UniRef100_G7J6M1 Tir-nbs-lrr resistance protein n=1 Tax=Medicago truncatula RepID=G7J6M1_MEDTR	AT5G17680.1|Symbols:|disease resistance protein (TIR-NBS-LRR class), putative|chr5:5822999-5827153 FORWARD LENGTH=1294
Glyma.08G307600	1.4323	0	0	0	0	0	0	0	0	0	UniRef100_G7KD30 60S ribosomal protein L18a n=2 Tax=Medicago truncatula RepID=G7KD30_MEDTR	AT3G59080.1|Symbols:|Eukaryotic aspartyl protease family protein|chr3:21836812-21838419 FORWARD LENGTH=535
Glyma.08G316700	1.06132	0	0	0	0	0	0	0	0	0	UniRef100_K9N7K6 Translation factor SUI1 n=2 Tax=Aeschynomene RepID=K9N7K6_9FABA	AT5G54940.2|Symbols:|Translation initiation factor SUI1 family protein|chr5:22308420-22308758 REVERSE LENGTH=112
Glyma.08G317200	1.37685	1.62658	0	0	0	0	0	0	0	0	NA	AT4G04630.1|Symbols:|Protein of unknown function, DUF584|chr4:2332163-2332669 REVERSE LENGTH=168
Glyma.08G321100	1.46889	1.8178	0	0	0	0	0	0	0	0	UniRef100_V5N8Y2 Aspartic proteinase nepenthesin-1 n=1 Tax=Phaseolus vulgaris RepID=V5N8Y2_PHAVU	AT5G10770.1|Symbols:|Eukaryotic aspartyl protease family protein|chr5:3403331-3405331 REVERSE LENGTH=474
Glyma.08G321400	-1.00696	0	0	0	0	0	0	0	0	0	UniRef100_V5N8Y2 Aspartic proteinase nepenthesin-1 n=1 Tax=Phaseolus vulgaris RepID=V5N8Y2_PHAVU	AT5G10770.1|Symbols:|Eukaryotic aspartyl protease family protein|chr5:3403331-3405331 REVERSE LENGTH=474
Glyma.08G323800	1.06889	1.21419	1.56208	1.04511	1.14416	0	0	0	0	0	UniRef100_F4K3G5 EDM2 n=1 Tax=Arabidopsis thaliana RepID=F4K3G5_ARATH	AT5G55390.2|Symbols:EDM2|ENHANCED DOWNY MILDEW 2|chr5:22448152-22454414 REVERSE LENGTH=1297
Glyma.08G324700	-1.69017	0	0	0	0	0	0	0	0	0	UniRef100_G7K4C1 Pirin-like protein n=1 Tax=Medicago truncatula RepID=G7K4C1_MEDTR	AT1G50590.1|Symbols:|RmlC-like cupins superfamily protein|chr1:18732378-18734053 REVERSE LENGTH=310
Glyma.08G325600	1.88313	3.03179	3.37353	0	0	0	0	0	0	0	UniRef100_G7J1J0 MAP kinase-like protein n=1 Tax=Medicago truncatula RepID=G7J1J0_MEDTR	AT5G55560.1|Symbols:|Protein kinase superfamily protein|chr5:22506477-22507757 REVERSE LENGTH=314
Glyma.08G325900	1.37561	0	0	0	0	-1.41588	0	0	0	0	UniRef100_G7J211 Scarecrow-like transcription factor PAT1 n=1 Tax=Medicago truncatula RepID=G7J211_MEDTR	AT1G50600.1|Symbols:SCL5|scarecrow-like 5|chr1:18737398-18739547 REVERSE LENGTH=597
Glyma.08G328400	1.83195	0	0	0	0	0	0	0	0	0	UniRef100_O49726 Probable purine permease 9 n=1 Tax=Arabidopsis thaliana RepID=PUP9_ARATH	AT4G18220.1|Symbols:|Drug/metabolite transporter superfamily protein|chr4:10078768-10080109 FORWARD LENGTH=344
Glyma.08G329300	1.25095	0	0	0	0	0	0	0	0	0	UniRef100_G7K4Q5 Nuclear transcription factor Y subunit B-3 n=1 Tax=Medicago truncatula RepID=G7K4Q5_MEDTR	AT4G14540.1|Symbols:NF-YB3|nuclear factor Y, subunit B3|chr4:8344663-8345148 FORWARD LENGTH=161
Glyma.08G329800	-1.57884	-1.29864	0	0	0	0	0	0	0	0	UniRef100_G7LEE7 Ubiquitin carboxyl-terminal hydrolase family protein n=1 Tax=Medicago truncatula RepID=G7LEE7_MEDTR	AT5G06600.3|Symbols:UBP12|ubiquitin-specific protease 12|chr5:2020682-2027834 REVERSE LENGTH=985
Glyma.08G336800	1.10231	0	0	0	0	0	0	0	0	0	UniRef100_G7IY94 Amino acid permease n=1 Tax=Medicago truncatula RepID=G7IY94_MEDTR	AT5G23810.1|Symbols:AAP7|amino acid permease 7|chr5:8028461-8030730 FORWARD LENGTH=467
Glyma.08G340300	1.53626	1.34402	1.32892	0	1.16489	0	0	0	0	0	UniRef100_B9IJH3 Kinase family protein n=1 Tax=Populus trichocarpa RepID=B9IJH3_POPTR	AT2G32800.1|Symbols:AP4.3A|protein kinase family protein|chr2:13916478-13919033 FORWARD LENGTH=851
Glyma.08G341500	-1.56491	-1.6423	0	0	0	0	0	0	0	0	UniRef100_Q39898 Kunitz trypsin inhibitor n=1 Tax=Glycine max RepID=Q39898_SOYBN	AT1G73260.1|Symbols:ATKTI1, KTI1|kunitz trypsin inhibitor 1|chr1:27547410-27548057 REVERSE LENGTH=215
Glyma.08G342000	1.92255	2.50186	2.12649	2.61801	0	0	0	0	0	0	UniRef100_P01070 Trypsin inhibitor A n=1 Tax=Glycine max RepID=ITRA_SOYBN	AT1G73260.1|Symbols:ATKTI1, KTI1|kunitz trypsin inhibitor 1|chr1:27547410-27548057 REVERSE LENGTH=215
Glyma.08G342100	-2.73401	0	0	-1.92406	-2.86795	0	0	0	0	0	UniRef100_Q9XIS8 Trypsin inhibitor p20 n=1 Tax=Glycine max RepID=Q9XIS8_SOYBN	AT1G73260.1|Symbols:ATKTI1, KTI1|kunitz trypsin inhibitor 1|chr1:27547410-27548057 REVERSE LENGTH=215
Glyma.08G342300	1.34726	0	0	0	0	0	0	0	0	0	UniRef100_C6K8D0 Trypsin inhibitor 26 kDa isoform n=1 Tax=Glycine max RepID=C6K8D0_SOYBN	AT1G73260.1|Symbols:ATKTI1, KTI1|kunitz trypsin inhibitor 1|chr1:27547410-27548057 REVERSE LENGTH=215
Glyma.08G345500	2.15987	0	0	0	0	0	0	0	0	0	UniRef100_G7LEF2 Serine/threonine protein kinase OXI1 n=1 Tax=Medicago truncatula RepID=G7LEF2_MEDTR	AT3G25250.1|Symbols:AGC2-1, AGC2, OXI1, AtOXI1|AGC (cAMP-dependent, cGMP-dependent and protein kinase C) kinase family protein|chr3:9195566-9196949 FORWARD LENGTH=421
Glyma.08G347100	-2.00291	0	0	0	0	0	0	0	0	0	NA	NA
Glyma.08G347900	1.18737	0	0	0	0	0	0	0	0	0	UniRef100_K7N3V1 Serine/threonine-protein kinase n=1 Tax=Glycine max RepID=K7N3V1_SOYBN	NA
Glyma.08G349300	-2.11388	0	0	0	0	0	0	0	0	0	NA	NA
Glyma.08G350600	1.10251	0	0	0	0	0	0	0	0	0	UniRef100_V9LY86 Small ubiquitin-like modifier 1.1 n=1 Tax=Brassica napus RepID=V9LY86_BRANA	AT5G55160.2|Symbols:SUM2, SUMO 2, SUMO2, ATSUMO2|small ubiquitin-like modifier 2|chr5:22383747-22384772 REVERSE LENGTH=116
Glyma.08G351500	-2.26231	0	-1.91867	0	0	0	0	0	0	0	UniRef100_G7JXD0 Cyclin-like F-box n=1 Tax=Medicago truncatula RepID=G7JXD0_MEDTR	AT3G49480.1|Symbols:|Protein with RNI-like/FBD-like domains|chr3:18342544-18343473 REVERSE LENGTH=309
Glyma.08G351800	4.93014	4.62874	4.70063	3.64292	3.43363	0	0	0	0	0	UniRef100_G7JKB4 1-aminocyclopropane-1-carboxylate oxidase-like protein n=1 Tax=Medicago truncatula RepID=G7JKB4_MEDTR	AT5G59540.1|Symbols:|2-oxoglutarate (2OG) and Fe(II)-dependent oxygenase superfamily protein|chr5:23996293-23997576 REVERSE LENGTH=366
Glyma.08G352200	1.79577	1.54578	0	0	0	0	0	0	0	0	UniRef100_K7LAQ8 Serine/threonine-protein kinase n=1 Tax=Glycine max RepID=K7LAQ8_SOYBN	AT1G11330.1|Symbols:|S-locus lectin protein kinase family protein|chr1:3810372-3813416 FORWARD LENGTH=840
Glyma.08G355000	1.15933	1.5519	1.10616	1.17157	0	0	0	0	0	0	UniRef100_G7KZ40 Receptor-like protein kinase n=1 Tax=Medicago truncatula RepID=G7KZ40_MEDTR	AT2G19130.1|Symbols:|S-locus lectin protein kinase family protein|chr2:8293789-8296275 FORWARD LENGTH=828
Glyma.08G356400	1.23617	0	1.7228	1.29276	0	0	0	0	0	0	NA	NA
Glyma.08G357400	-1.15417	0	0	0	0	0	0	0	0	0	UniRef100_C0LGV1 LRR receptor-like serine/threonine-protein kinase RCH1 n=1 Tax=Arabidopsis thaliana RepID=RCH1_ARATH	AT5G48940.1|Symbols:|Leucine-rich repeat transmembrane protein kinase family protein|chr5:19839785-19843744 FORWARD LENGTH=1135
Glyma.08G357800	-1.55339	0	0	0	0	0	0	0	0	0	NA	NA
Glyma.08G357900	-4.57815	-4.11576	-2.38515	0	0	0	0	0	0	0	NA	AT3G42473.1|Symbols:LCR47|low-molecular-weight cysteine-rich 47|chr3:14607143-14607867 FORWARD LENGTH=77
Glyma.08G358500	-6.22046	-5.66431	-6.28148	-5.7802	-4.77051	0	0	0	0	0	NA	NA
Glyma.08G358600	-1.03276	-1.08471	-1.15622	-1.41855	-1.22337	0	0	0	0	0	UniRef100_M7Z3I6 2-oxoglutarate dehydrogenase, mitochondrial n=1 Tax=Triticum urartu RepID=M7Z3I6_TRIUA	AT3G09430.1|Symbols:|unknown protein; Has 17 Blast hits to 17 proteins in 7 species: Archae - 0; Bacteria - 0; Metazoa - 0; Fungi - 0; Plants - 17; Viruses - 0; Other Eukaryotes - 0 (source: NCBI BLink).|chr3:2901280-2902893 FORWARD LENGTH=301
Glyma.08G358700	-2.74088	-2.07654	0	0	0	0	0	0	0	0	UniRef100_G7L3F0 WD repeat-containing protein n=1 Tax=Medicago truncatula RepID=G7L3F0_MEDTR	AT2G37670.1|Symbols:|Transducin/WD40 repeat-like superfamily protein|chr2:15797384-15800536 REVERSE LENGTH=903
Glyma.08G358800	-2.29734	0	0	0	0	0	0	0	0	0	UniRef100_B9HX46 Galactokinase family protein n=1 Tax=Populus trichocarpa RepID=B9HX46_POPTR	AT3G06580.1|Symbols:GAL1, GALK|Mevalonate/galactokinase family protein|chr3:2049141-2051867 REVERSE LENGTH=496
Glyma.08G362500	1.53847	1.46068	0	0	0	0	0	0	0	0	NA	NA
Glyma.08G365600	4.54321	3.81066	3.80169	2.52397	0	0	0	0	0	0	NA	NA
Glyma.08G367000	-2.17515	-3.61991	-3.58625	-3.46671	-2.20502	0	0	0	0	0	UniRef100_E9M5F2 Glycosyltransferase GT12D15 n=1 Tax=Pueraria montana var. lobata RepID=E9M5F2_PUEML	AT4G01070.1|Symbols:GT72B1, UGT72B1|UDP-Glycosyltransferase superfamily protein|chr4:461858-463300 REVERSE LENGTH=480
Glyma.08G367700	-2.76384	0	0	0	0	0	0	0	0	0	UniRef100_G7JLX9 Queuine tRNA-ribosyltransferase n=1 Tax=Medicago truncatula RepID=G7JLX9_MEDTR	NA
Glyma.09G003300	1.718	0	0	0	0	0	0	0	0	0	UniRef100_G7JVS2 DUF246 domain-containing protein n=2 Tax=Medicago truncatula RepID=G7JVS2_MEDTR	AT2G44500.1|Symbols:|O-fucosyltransferase family protein|chr2:18374447-18376435 FORWARD LENGTH=573
Glyma.09G005700	2.38345	0	0	0	0	0	0	0	0	0	UniRef100_A7LHG6 WRKY23 (Fragment) n=1 Tax=Glycine max RepID=A7LHG6_SOYBN	AT1G62300.1|Symbols:WRKY6, ATWRKY6|WRKY family transcription factor|chr1:23016887-23019155 REVERSE LENGTH=553
Glyma.09G011200	1.95479	0	0	0	0	0	0	0	0	0	UniRef100_T2DNL6 Auxin-induced in root cultures protein n=1 Tax=Phaseolus vulgaris RepID=T2DNL6_PHAVU	AT5G47530.1|Symbols:|Auxin-responsive family protein|chr5:19281471-19282870 FORWARD LENGTH=395
Glyma.09G011400	1.42873	0	0	0	1.19441	0	0	0	0	0	UniRef100_G7IP93 Inositol transporter n=1 Tax=Medicago truncatula RepID=G7IP93_MEDTR	AT4G16480.1|Symbols:ATINT4, INT4|inositol transporter 4|chr4:9291246-9293083 FORWARD LENGTH=582
Glyma.09G011800	1.83625	0	0	0	0	0	0	0	0	0	UniRef100_G7JLR5 Chitin-inducible gibberellin-responsive protein n=1 Tax=Medicago truncatula RepID=G7JLR5_MEDTR	AT4G17230.1|Symbols:SCL13|SCARECROW-like 13|chr4:9661218-9662807 REVERSE LENGTH=529
Glyma.09G023500	-1.08957	0	-1.28975	0	-1.57781	0	0	0	0	0	UniRef100_B9GMH5 Self-incompatibility family protein n=1 Tax=Populus trichocarpa RepID=B9GMH5_POPTR	AT3G24060.1|Symbols:|Plant self-incompatibility protein S1 family|chr3:8689589-8690032 REVERSE LENGTH=147
Glyma.09G026400	-2.29706	0	0	0	0	0	0	0	0	0	NA	NA
Glyma.09G027000	2.01832	0	0	0	0	0	0	0	0	0	UniRef100_G7IMM5 Reticuline oxidase-like protein n=1 Tax=Medicago truncatula RepID=G7IMM5_MEDTR	AT4G20840.1|Symbols:|FAD-binding Berberine family protein|chr4:11157916-11159535 FORWARD LENGTH=539
Glyma.09G031700	1.09671	0	0	0	0	0	0	0	0	0	UniRef100_G3ECQ8 Rfls10 protein n=1 Tax=Glycine max RepID=G3ECQ8_SOYBN	AT1G48040.1|Symbols:|Protein phosphatase 2C family protein|chr1:17720064-17721698 REVERSE LENGTH=383
Glyma.09G033300	1.30854	0	0	0	0	0	0	0	0	0	NA	NA
Glyma.09G036600	2.90754	0	0	0	0	0	0	0	0	0	NA	NA
Glyma.09G037600	1.4965	1.57887	0	0	0	0	0	0	0	0	NA	NA
Glyma.09G038500	1.14424	1.69687	0	0	0	0	0	0	0	0	UniRef100_G7IMU8 Endochitinase n=1 Tax=Medicago truncatula RepID=G7IMU8_MEDTR	AT3G16920.1|Symbols:CTL2, ATCTL2|chitinase-like protein 2|chr3:5776663-5777886 REVERSE LENGTH=348
Glyma.09G042400	2.19651	0	0	0	0	0	0	0	0	0	UniRef100_Q5ICP0 RING-H2 subgroup RHE protein n=2 Tax=Populus canescens RepID=Q5ICP0_POPCN	AT3G16720.1|Symbols:ATL2, TL2|TOXICOS EN LEVADURA 2|chr3:5692880-5693794 FORWARD LENGTH=304
Glyma.09G043500	-1.88502	-2.18344	-2.48943	-1.71799	-1.75936	0	0	0	0	0	UniRef100_E3W9Q2 Similar to T-phylloplanin n=2 Tax=Nicotiana tabacum RepID=E3W9Q2_TOBAC	AT3G16660.1|Symbols:|Pollen Ole e 1 allergen and extensin family protein|chr3:5676904-5677788 FORWARD LENGTH=180
Glyma.09G044800	1.47689	0	0	0	0	0	0	0	0	0	UniRef100_G7JLH4 Xyloglucan 6-xylosyltransferase n=1 Tax=Medicago truncatula RepID=G7JLH4_MEDTR	AT4G02500.1|Symbols:ATXT2, XXT2, XT2|UDP-xylosyltransferase 2|chr4:1101638-1103345 FORWARD LENGTH=461
Glyma.09G045700	1.81174	0	0	0	0	0	0	0	0	0	UniRef100_B8XJZ3 Cold-regulated protein n=1 Tax=Glycine max RepID=B8XJZ3_SOYBN	AT1G09070.1|Symbols:SRC2, (AT)SRC2|soybean gene regulated by cold-2|chr1:2927767-2928741 FORWARD LENGTH=324
Glyma.09G047200	2.91918	2.5207	2.75305	0	1.76014	0	0	0	0	0	UniRef100_T2DNW5 Salt stress root protein RS1 n=1 Tax=Phaseolus vulgaris RepID=T2DNW5_PHAVU	AT4G20260.6|Symbols:PCAP1|plasma-membrane associated cation-binding protein 1|chr4:10941593-10943227 FORWARD LENGTH=166
Glyma.09G049700	1.15646	0	0	0	0	0	0	0	0	0	UniRef100_B9GYG5 Vacuolar sorting receptor family protein n=1 Tax=Populus trichocarpa RepID=B9GYG5_POPTR	AT1G30900.1|Symbols:VSR6, VSR3;3, BP80-3;3|VACUOLAR SORTING RECEPTOR 6|chr1:10997275-11000543 FORWARD LENGTH=631
Glyma.09G055500	2.42867	2.26544	0	0	0	0	0	0	0	0	NA	NA
Glyma.09G061900	1.93192	0	0	0	0	0	0	0	0	0	UniRef100_A7LHH9 WRKY42 (Fragment) n=1 Tax=Glycine max RepID=A7LHH9_SOYBN	AT4G31550.1|Symbols:WRKY11, ATWRKY11|WRKY DNA-binding protein 11|chr4:15290065-15291458 REVERSE LENGTH=325
Glyma.09G062600	1.58291	0	0	0	0	0	0	0	0	0	UniRef100_G7IIF3 Xyloglucan endotransglucosylase/hydrolase n=1 Tax=Medicago truncatula RepID=G7IIF3_MEDTR	AT4G25810.1|Symbols:XTR6, XTH23|xyloglucan endotransglycosylase 6|chr4:13128694-13129715 FORWARD LENGTH=286
Glyma.09G067000	1.25046	0	0	0	0	0	0	0	0	0	UniRef100_F4KAI4 Hydroxyproline-rich glycoprotein family protein n=1 Tax=Arabidopsis thaliana RepID=F4KAI4_ARATH	AT5G57070.1|Symbols:|hydroxyproline-rich glycoprotein family protein|chr5:23096221-23097948 FORWARD LENGTH=575
Glyma.09G068200	1.71075	0	0	0	0	0	0	0	0	0	NA	NA
Glyma.09G069900	3.06591	0	0	0	0	0	0	0	0	0	UniRef100_C6ZRQ0 Kinase-like protein n=1 Tax=Glycine max RepID=C6ZRQ0_SOYBN	AT2G05940.1|Symbols:|Protein kinase superfamily protein|chr2:2287514-2289270 REVERSE LENGTH=462
Glyma.09G072000	2.43618	0	0	0	0	0	0	0	0	0	UniRef100_G7IIR2 Ethylene-responsive transcription factor n=1 Tax=Medicago truncatula RepID=G7IIR2_MEDTR	AT1G19210.1|Symbols:|Integrase-type DNA-binding superfamily protein|chr1:6626973-6627530 REVERSE LENGTH=185
Glyma.09G075500	1.82503	2.80335	2.02034	0	0	0	0	0	0	0	UniRef100_G7JKN5 Tir-nbs-lrr resistance protein n=1 Tax=Medicago truncatula RepID=G7JKN5_MEDTR	AT5G46270.1|Symbols:|Disease resistance protein (TIR-NBS-LRR class) family|chr5:18764833-18769090 REVERSE LENGTH=1139
Glyma.09G076000	-2.40987	0	0	-1.75639	0	0	0	0	0	0	UniRef100_K7LCD5 Pectinesterase n=1 Tax=Glycine max RepID=K7LCD5_SOYBN	AT5G20860.1|Symbols:|Plant invertase/pectin methylesterase inhibitor superfamily|chr5:7076890-7079077 REVERSE LENGTH=512
Glyma.09G076200	-1.29838	0	0	0	0	0	0	0	0	0	UniRef100_I1L1W5 Pectinesterase n=1 Tax=Glycine max RepID=I1L1W5_SOYBN	AT2G26440.1|Symbols:|Plant invertase/pectin methylesterase inhibitor superfamily|chr2:11247407-11249407 FORWARD LENGTH=547
Glyma.09G087700	2.12274	1.38493	0	0	0	0	0	0	0	0	UniRef100_Q84QE6 Photosystem I reaction center subunit X psaK n=2 Tax=Pentapetalae RepID=Q84QE6_TOBAC	AT1G30380.1|Symbols:PSAK|photosystem I subunit K|chr1:10722325-10723013 FORWARD LENGTH=130
Glyma.09G094900	1.92348	0	0	0	0	0	0	0	0	0	UniRef100_Q9FYR1 Gb|AAD20160.1 n=1 Tax=Arabidopsis thaliana RepID=Q9FYR1_ARATH	AT2G46490.1|Symbols:|unknown protein; BEST Arabidopsis thaliana protein match is: unknown protein (TAIR:AT5G35110.1); Has 34 Blast hits to 34 proteins in 7 species: Archae - 0; Bacteria - 0; Metazoa - 1; Fungi - 0; Plants - 33; Viruses - 0; Other Eukaryotes - 0 (source: NCBI BLink).|chr2:19079457-19079861 FORWARD LENGTH=134
Glyma.09G096500	1.60455	0	0	0	0	-1.87272	0	0	0	0	UniRef100_B9IML0 Glycerol-3-phosphate transporter family protein n=1 Tax=Populus trichocarpa RepID=B9IML0_POPTR	AT2G13100.1|Symbols:|Major facilitator superfamily protein|chr2:5390206-5391764 FORWARD LENGTH=493
Glyma.09G099400	-3.75028	-3.53566	-4.37422	-4.66756	-4.63303	0	0	0	0	0	UniRef100_Q9LH75 Ac transposase-like protein n=1 Tax=Arabidopsis thaliana RepID=Q9LH75_ARATH	AT3G42170.1|Symbols:|BED zinc finger ;hAT family dimerisation domain|chr3:14321838-14323928 FORWARD LENGTH=696
Glyma.09G099900	1.64693	2.45385	1.89731	1.0057	1.48685	0	0	0	0	0	UniRef100_B9HGV2 Leucine-rich repeat family protein n=1 Tax=Populus trichocarpa RepID=B9HGV2_POPTR	AT1G56130.1|Symbols:|Leucine-rich repeat transmembrane protein kinase|chr1:20994931-21000887 REVERSE LENGTH=1032
Glyma.09G100500	-1.37109	0	0	0	0	0	0	0	0	0	NA	NA
Glyma.09G104900	2.37967	0	0	0	0	0	0	0	0	0	NA	NA
Glyma.09G109800	2.1198	0	0	0	0	0	0	0	0	0	UniRef100_Q9XFL6 Peroxidase 5 n=1 Tax=Phaseolus vulgaris RepID=Q9XFL6_PHAVU	AT5G06720.1|Symbols:ATPA2, PA2|peroxidase 2|chr5:2077567-2078857 REVERSE LENGTH=335
Glyma.09G110300	2.44702	0	2.02425	0	2.74444	0	0	0	0	0	UniRef100_Q94G20 KRP120-2 n=1 Tax=Daucus carota RepID=Q94G20_DAUCA	AT2G28620.1|Symbols:|P-loop containing nucleoside triphosphate hydrolases superfamily protein|chr2:12265167-12270020 REVERSE LENGTH=1042
Glyma.09G126600	2.90343	2.81184	3.34617	2.8658	3.31139	0	0	0	0	0	UniRef100_G7IP90 U-box domain-containing protein n=1 Tax=Medicago truncatula RepID=G7IP90_MEDTR	AT4G16490.1|Symbols:|ARM repeat superfamily protein|chr4:9293891-9295530 REVERSE LENGTH=472
Glyma.09G126900	1.57072	0	0	0	0	0	0	0	0	0	UniRef100_G7KJM6 C4-dicarboxylate transporter/malic acid transport protein n=1 Tax=Medicago truncatula RepID=G7KJM6_MEDTR	AT5G24030.1|Symbols:SLAH3|SLAC1 homologue 3|chr5:8118618-8120993 REVERSE LENGTH=635
Glyma.09G130400	1.10953	0	1.46627	0	0	0	0	0	0	0	NA	AT1G01490.2|Symbols:|Heavy metal transport/detoxification superfamily protein|chr1:180401-182066 REVERSE LENGTH=177
Glyma.09G130500	2.27313	0	0	0	0	0	0	0	0	0	NA	AT1G01490.2|Symbols:|Heavy metal transport/detoxification superfamily protein|chr1:180401-182066 REVERSE LENGTH=177
Glyma.09G130700	-3.59366	-3.7813	-3.82549	-3.90994	-4.44403	0	0	0	0	0	NA	NA
Glyma.09G130800	3.1397	0	0	0	0	0	0	0	0	0	NA	AT1G01490.2|Symbols:|Heavy metal transport/detoxification superfamily protein|chr1:180401-182066 REVERSE LENGTH=177
Glyma.09G130900	2.13016	0	0	0	0	0	0	0	0	0	NA	AT1G01490.2|Symbols:|Heavy metal transport/detoxification superfamily protein|chr1:180401-182066 REVERSE LENGTH=177
Glyma.09G131100	1.50226	0	0	0	0	0	0	0	0	0	NA	AT1G01490.2|Symbols:|Heavy metal transport/detoxification superfamily protein|chr1:180401-182066 REVERSE LENGTH=177
Glyma.09G133900	-1.66725	-3.06049	-2.75442	-3.70587	-3.55658	0	0	0	0	0	UniRef100_G8A317 Cell wall-associated hydrolase n=1 Tax=Medicago truncatula RepID=G8A317_MEDTR	NA
Glyma.09G134100	-2.09467	0	0	0	0	0	0	0	0	0	UniRef100_I1L338 MATE efflux family protein n=1 Tax=Glycine max RepID=I1L338_SOYBN	AT4G00350.1|Symbols:|MATE efflux family protein|chr4:151978-153988 FORWARD LENGTH=542
Glyma.09G138100	1.30331	0	0	0	0	0	0	0	0	0	UniRef100_G7IZP1 2-succinylbenzoate-CoA ligase n=1 Tax=Medicago truncatula RepID=G7IZP1_MEDTR	AT3G48990.1|Symbols:|AMP-dependent synthetase and ligase family protein|chr3:18159031-18161294 REVERSE LENGTH=514
Glyma.09G143200	1.46146	0	0	0	0	0	0	0	0	0	UniRef100_K4HBA4 Heat shock transcription factor HSFB2a n=1 Tax=Glycine max RepID=K4HBA4_SOYBN	AT5G62020.1|Symbols:AT-HSFB2A, HSFB2A|heat shock transcription factor B2A|chr5:24916212-24917194 FORWARD LENGTH=299
Glyma.09G144800	1.12095	0	0	0	0	0	0	0	0	0	UniRef100_G7I469 1-aminocyclopropane-1-carboxylate oxidase-like protein n=1 Tax=Medicago truncatula RepID=G7I469_MEDTR	AT1G06620.1|Symbols:|2-oxoglutarate (2OG) and Fe(II)-dependent oxygenase superfamily protein|chr1:2025618-2027094 FORWARD LENGTH=365
Glyma.09G145700	1.99524	1.19399	0	0	0	0	0	0	0	0	UniRef100_G7IAQ2 F-box family protein n=1 Tax=Medicago truncatula RepID=G7IAQ2_MEDTR	AT3G61060.1|Symbols:AtPP2-A13, PP2-A13|phloem protein 2-A13|chr3:22603166-22604336 FORWARD LENGTH=290
Glyma.09G145900	2.18293	0	0	0	0	0	0	0	0	0	NA	NA
Glyma.09G147200	2.29846	0	0	0	0	0	0	0	0	0	UniRef100_Q5RM57 Drought responsive element binding protein n=1 Tax=Glycine soja RepID=Q5RM57_GLYSO	AT5G51990.1|Symbols:CBF4, DREB1D|C-repeat-binding factor 4|chr5:21117113-21117787 REVERSE LENGTH=224
Glyma.09G150400	1.4305	1.90186	0	0	-1.94031	0	0	0	0	0	UniRef100_Q39528 Agglutinin-1 n=1 Tax=Cladrastis kentukea RepID=LEC1_CLAKE	AT3G16530.1|Symbols:|Legume lectin family protein|chr3:5624586-5625416 REVERSE LENGTH=276
Glyma.09G157900	1.6388	0	0	0	0	0	0	0	0	0	UniRef100_G7KPA0 Chloride channel protein CLC-c n=1 Tax=Medicago truncatula RepID=G7KPA0_MEDTR	AT5G49890.1|Symbols:CLC-C, ATCLC-C|chloride channel C|chr5:20288489-20292143 REVERSE LENGTH=779
Glyma.09G161100	1.37478	0	0	0	0	0	0	0	0	0	UniRef100_G7KPN7 Receptor-like protein kinase n=1 Tax=Medicago truncatula RepID=G7KPN7_MEDTR	AT5G25930.1|Symbols:|Protein kinase family protein with leucine-rich repeat domain|chr5:9050880-9053978 FORWARD LENGTH=1005
Glyma.09G163500	-2.11268	0	0	0	0	0	0	0	0	0	NA	NA
Glyma.09G164000	-1.93053	-3.19863	-2.70467	-3.77844	-3.67717	0	0	0	0	0	UniRef100_A6N1H4 Retrotransposon protein n=1 Tax=Oryza sativa subsp. indica RepID=A6N1H4_ORYSI	NA
Glyma.09G164500	1.64096	1.9117	1.48416	0	0	0	0	0	0	0	UniRef100_G7KKB8 Yellow stripe-like protein 2.1 n=1 Tax=Medicago truncatula RepID=G7KKB8_MEDTR	AT1G65730.1|Symbols:YSL7|YELLOW STRIPE like 7|chr1:24442639-24446122 FORWARD LENGTH=688
Glyma.09G167500	-2.07918	-2.70939	-2.03488	-1.87515	0	0	0	0	0	0	NA	AT1G53345.1|Symbols:|unknown protein; INVOLVED IN: biological_process unknown; LOCATED IN: endomembrane system; EXPRESSED IN: 8 plant structures; EXPRESSED DURING: 4 anthesis, F mature embryo stage, petal differentiation and expansion stage, E expanded cotyledon stage, D bilateral stage; BEST Arabidopsis thaliana protein match is: unknown protein (TAIR:AT5G09580.1); Has 201 Blast hits to 201 prot…
Glyma.09G167800	-1.33173	0	0	0	0	0	0	0	0	0	UniRef100_B9I4X6 RNA recognition motif-containing family protein n=1 Tax=Populus trichocarpa RepID=B9I4X6_POPTR	AT1G73530.1|Symbols:|RNA-binding (RRM/RBD/RNP motifs) family protein|chr1:27643801-27645386 REVERSE LENGTH=181
Glyma.09G168300	1.1946	0	0	0	0	-1.44703	0	0	0	0	UniRef100_K7MJ07 Beta-amylase n=1 Tax=Glycine max RepID=K7MJ07_SOYBN	AT3G23920.1|Symbols:BAM1, BMY7, TR-BAMY|beta-amylase 1|chr3:8641722-8644199 FORWARD LENGTH=575
Glyma.09G169100	1.16025	0	1.05319	0	0	0	0	0	0	0	UniRef100_B9I4W5 DNA polymerase epsilon subunit B family protein n=1 Tax=Populus trichocarpa RepID=B9I4W5_POPTR	AT5G22110.1|Symbols:ATDPB2, CYL2, DPB2|DNA polymerase epsilon subunit B2|chr5:7331071-7334178 REVERSE LENGTH=526
Glyma.09G170000	-1.82778	0	0	0	0	0	0	0	0	0	UniRef100_G7JL30 NAD(P)H-dependent 6'-deoxychalcone synthase n=1 Tax=Medicago truncatula RepID=G7JL30_MEDTR	AT1G59960.1|Symbols:|NAD(P)-linked oxidoreductase superfamily protein|chr1:22071410-22073067 REVERSE LENGTH=326
Glyma.09G170900	-3.86597	-2.58711	-2.15648	0	0	0	0	0	0	0	UniRef100_V5NAN5 60S ribosomal protein L9 n=1 Tax=Phaseolus vulgaris RepID=V5NAN5_PHAVU	AT4G10450.1|Symbols:|Ribosomal protein L6 family|chr4:6463201-6464458 REVERSE LENGTH=194
Glyma.09G172100	2.12923	2.15632	0	0	0	0	0	0	0	0	UniRef100_G7KQC6 U-box domain-containing protein n=1 Tax=Medicago truncatula RepID=G7KQC6_MEDTR	AT1G66160.1|Symbols:ATCMPG1, CMPG1|CYS, MET, PRO, and GLY protein 1|chr1:24637218-24638513 FORWARD LENGTH=431
Glyma.09G173400	2.36771	0	0	2.30139	0	0	0	0	0	0	UniRef100_G7KQ94 Nudix hydrolase n=1 Tax=Medicago truncatula RepID=G7KQ94_MEDTR	AT1G18300.1|Symbols:atnudt4, NUDT4|nudix hydrolase homolog 4|chr1:6299841-6300799 FORWARD LENGTH=207
Glyma.09G176700	1.37107	1.46092	1.21615	0	0	0	0	0	0	0	NA	NA
Glyma.09G181400	1.6844	0	0	0	0	-1.38796	0	0	0	0	UniRef100_G7KJK5 Wall-associated receptor kinase-like protein n=1 Tax=Medicago truncatula RepID=G7KJK5_MEDTR	AT1G18390.2|Symbols:|Protein kinase superfamily protein|chr1:6327463-6329935 FORWARD LENGTH=654
Glyma.09G181500	1.68294	0	0	1.4379	0	-1.28629	0	0	0	0	UniRef100_C6ZRR9 Wall-associated kinase n=1 Tax=Glycine max RepID=C6ZRR9_SOYBN	AT1G18390.1|Symbols:|Protein kinase superfamily protein|chr1:6325876-6329935 FORWARD LENGTH=648
Glyma.09G182700	1.02226	0	0	0	0	0	0	0	0	0	UniRef100_G7IQ41 Synaptotagmin-1 n=1 Tax=Medicago truncatula RepID=G7IQ41_MEDTR	AT1G03370.1|Symbols:|C2 calcium/lipid-binding and GRAM domain containing protein|chr1:830968-834996 FORWARD LENGTH=1020
Glyma.09G185500	2.98528	0	2.36546	0	0	0	0	0	0	0	UniRef100_Q39876 Maturation-associated protein n=1 Tax=Glycine max RepID=Q39876_SOYBN	NA
Glyma.09G186600	1.19985	0	0	0	0	0	0	0	0	0	UniRef100_G7KW24 Carboxyl-terminal proteinase n=1 Tax=Medicago truncatula RepID=G7KW24_MEDTR	AT2G38255.1|Symbols:|Protein of Unknown Function (DUF239)|chr2:16021750-16024825 REVERSE LENGTH=333
Glyma.09G186800	-1.04927	0	0	0	0	0	0	0	0	0	UniRef100_B9GYU5 3-beta-hydroxysteroid-delta(8) family protein n=1 Tax=Populus trichocarpa RepID=B9GYU5_POPTR	AT1G20050.1|Symbols:HYD1|C-8,7 sterol isomerase|chr1:6949160-6950135 FORWARD LENGTH=223
Glyma.09G188600	1.35895	0	0	0	0	0	0	0	0	0	UniRef100_Q9LHF1 Leucine-rich repeat extensin-like protein 4 n=1 Tax=Arabidopsis thaliana RepID=LRX4_ARATH	AT3G24480.1|Symbols:|Leucine-rich repeat (LRR) family protein|chr3:8901154-8902638 REVERSE LENGTH=494
Glyma.09G190300	-2.02126	-1.60399	0	0	0	0	0	0	0	0	UniRef100_U5ZHW8 Hypothetical chloroplast RF19 n=1 Tax=Glycine soja RepID=U5ZHW8_GLYSO	NA
Glyma.09G190800	-1.45125	0	0	0	0	0	0	0	0	0	UniRef100_G7JJE1 ATP-dependent RNA helicase chl1 n=1 Tax=Medicago truncatula RepID=G7JJE1_MEDTR	AT3G16070.1|Symbols:|unknown protein; BEST Arabidopsis thaliana protein match is: unknown protein (TAIR:AT1G15260.1); Has 26 Blast hits to 26 proteins in 7 species: Archae - 0; Bacteria - 0; Metazoa - 0; Fungi - 0; Plants - 26; Viruses - 0; Other Eukaryotes - 0 (source: NCBI BLink).|chr3:5451864-5452316 REVERSE LENGTH=150
Glyma.09G193200	1.71645	2.00922	0	0	0	0	0	0	0	0	UniRef100_G7IA40 Methyltransferase-like protein n=1 Tax=Medicago truncatula RepID=G7IA40_MEDTR	AT4G28830.1|Symbols:|S-adenosyl-L-methionine-dependent methyltransferases superfamily protein|chr4:14232490-14233917 FORWARD LENGTH=208
Glyma.09G196000	1.18595	0	0	0	0	0	0	0	0	0	UniRef100_E0X6S2 3-hydroxy-3-methylglutaryl-coenzyme A reductase n=1 Tax=Glycyrrhiza uralensis RepID=E0X6S2_GLYUR	AT1G76490.1|Symbols:HMG1, HMGR1, AtHMGR1|hydroxy methylglutaryl CoA reductase 1|chr1:28695801-28698206 FORWARD LENGTH=642
Glyma.09G198900	1.64399	1.4986	2.30252	0	0	0	0	0	0	0	UniRef100_G7L9F6 Disease resistance response protein n=1 Tax=Medicago truncatula RepID=G7L9F6_MEDTR	AT1G58170.1|Symbols:|Disease resistance-responsive (dirigent-like protein) family protein|chr1:21536188-21536745 FORWARD LENGTH=185
Glyma.09G199200	-3.32125	0	0	0	0	0	0	0	0	0	UniRef100_U5GXM3 BHLH family protein n=1 Tax=Populus trichocarpa RepID=U5GXM3_POPTR	AT4G38070.1|Symbols:|basic helix-loop-helix (bHLH) DNA-binding superfamily protein|chr4:17876535-17882569 FORWARD LENGTH=1513
Glyma.09G202000	-2.35772	0	0	0	0	0	0	0	0	0	UniRef100_I1L4U2 Serine hydroxymethyltransferase n=1 Tax=Glycine max RepID=I1L4U2_SOYBN	AT4G37930.1|Symbols:SHM1, STM, SHMT1|serine transhydroxymethyltransferase 1|chr4:17831891-17834742 REVERSE LENGTH=517
Glyma.09G204500	2.06188	0	0	0	0	0	0	0	0	0	UniRef100_Q41102 Phaseolin G-box binding protein PG2 (Fragment) n=1 Tax=Phaseolus vulgaris RepID=Q41102_PHAVU	AT1G32640.1|Symbols:ATMYC2, RD22BP1, JAI1, JIN1, MYC2, ZBF1|Basic helix-loop-helix (bHLH) DNA-binding family protein|chr1:11799042-11800913 REVERSE LENGTH=623
Glyma.09G205300	1.74572	0	0	0	0	-1.71896	0	0	0	0	UniRef100_B9MU31 Zinc-binding family protein n=1 Tax=Populus trichocarpa RepID=B9MU31_POPTR	AT4G17900.1|Symbols:|PLATZ transcription factor family protein|chr4:9946046-9947697 FORWARD LENGTH=227
Glyma.09G205700	1.61791	1.28822	0	1.09925	0	0	0	0	0	0	UniRef100_G7KDR3 Dihydroflavonol-4-reductase n=2 Tax=Medicago truncatula RepID=G7KDR3_MEDTR	AT2G23910.1|Symbols:|NAD(P)-binding Rossmann-fold superfamily protein|chr2:10177902-10179789 FORWARD LENGTH=304
Glyma.09G206000	1.03459	0	0	0	0	0	0	0	0	0	UniRef100_V5N8P5 SNARE associated Golgi protein n=1 Tax=Phaseolus vulgaris RepID=V5N8P5_PHAVU	AT4G17790.1|Symbols:|SNARE associated Golgi protein family|chr4:9891425-9892675 FORWARD LENGTH=264
Glyma.09G208300	1.18266	1.60288	0	0	0	0	0	0	0	0	UniRef100_U5GUJ5 Xyloglucan endotransglycosylase 2 family protein n=2 Tax=Populus trichocarpa RepID=U5GUJ5_POPTR	AT1G32170.1|Symbols:XTR4, XTH30|xyloglucan endotransglucosylase/hydrolase 30|chr1:11575434-11577776 FORWARD LENGTH=343
Glyma.09G210600	2.91787	0	0	1.85577	0	0	0	0	0	0	UniRef100_C6ZS43 NBS-LRR type disease resistance protein n=1 Tax=Glycine max RepID=C6ZS43_SOYBN	AT3G07040.1|Symbols:RPM1, RPS3|NB-ARC domain-containing disease resistance protein|chr3:2226244-2229024 REVERSE LENGTH=926
Glyma.09G211200	2.96755	1.98851	3.09097	2.49554	2.84331	0	0	0	0	0	UniRef100_Q9FVQ4 Plastidal glycolate/glycerate translocator 1, chloroplastic n=1 Tax=Arabidopsis thaliana RepID=PLGG1_ARATH	AT1G32080.1|Symbols:|membrane protein, putative|chr1:11537572-11539756 REVERSE LENGTH=512
Glyma.09G214500	-1.48025	-1.18921	-1.18645	0	0	0	0	0	0	0	UniRef100_F4YFC6 Acyl-CoA-binding protein n=1 Tax=Camellia sinensis RepID=F4YFC6_CAMSI	AT1G31812.1|Symbols:ACBP6, ACBP|acyl-CoA-binding protein 6|chr1:11411132-11412099 REVERSE LENGTH=92
Glyma.09G216400	-3.70241	-3.63829	-3.03211	0	0	0	0	0	0	0	UniRef100_G7K1A4 Receptor kinase-like protein n=1 Tax=Medicago truncatula RepID=G7K1A4_MEDTR	AT3G47570.1|Symbols:|Leucine-rich repeat protein kinase family protein|chr3:17527611-17530748 FORWARD LENGTH=1010
Glyma.09G216500	-5.02312	-5.00138	-4.57638	-4.52464	-3.8196	0	0	0	0	0	NA	NA
Glyma.09G216600	-1.75702	0	0	0	-2.14363	0	0	0	0	0	NA	NA
Glyma.09G216800	1.61471	1.40231	0	0	0	0	0	0	0	0	UniRef100_B3V945 PAE n=1 Tax=Litchi chinensis RepID=B3V945_LITCN	AT4G19420.1|Symbols:|Pectinacetylesterase family protein|chr4:10587504-10589807 REVERSE LENGTH=397
Glyma.09G217600	1.29592	1.30278	0	0	0	0	0	0	0	0	NA	NA
Glyma.09G217700	1.64532	0	1.36184	0	0	0	0	0	0	0	NA	AT5G45310.1|Symbols:|unknown protein; LOCATED IN: endomembrane system; EXPRESSED IN: stem, inflorescence meristem, root, leaf; EXPRESSED DURING: LP.04 four leaves visible; Has 30201 Blast hits to 17322 proteins in 780 species: Archae - 12; Bacteria - 1396; Metazoa - 17338; Fungi - 3422; Plants - 5037; Viruses - 0; Other Eukaryotes - 2996 (source: NCBI BLink).|chr5:18359373-18360796 REVERSE LENGTH…
Glyma.09G218100	-1.37048	0	0	0	0	0	0	0	0	0	UniRef100_V4S9P4 Long-chain-alcohol oxidase n=1 Tax=Citrus clementina RepID=V4S9P4_9ROSI	AT4G19380.1|Symbols:|Long-chain fatty alcohol dehydrogenase family protein|chr4:10568427-10572288 REVERSE LENGTH=726
Glyma.09G218300	1.20446	1.19872	0	0	0	0	0	0	0	0	NA	AT1G31720.1|Symbols:|Protein of unknown function (DUF1218)|chr1:11356169-11356960 FORWARD LENGTH=194
Glyma.09G218600	3.45707	0	0	0	0	-2.49139	0	0	0	0	UniRef100_B0L642 Abscisic acid 8'-hydroxylase n=1 Tax=Glycine max RepID=B0L642_SOYBN	AT4G19230.1|Symbols:CYP707A1|cytochrome P450, family 707, subfamily A, polypeptide 1|chr4:10521524-10523517 FORWARD LENGTH=467
Glyma.09G218800	1.20233	0	0	0	0	0	0	0	0	0	UniRef100_G7JMC4 Pentatricopeptide repeat-containing protein n=1 Tax=Medicago truncatula RepID=G7JMC4_MEDTR	AT4G34830.1|Symbols:MRL1|Pentatricopeptide repeat (PPR) superfamily protein|chr4:16599976-16605994 REVERSE LENGTH=1089
Glyma.09G223800	-2.83709	-4.11508	-3.90197	-3.22975	0	0	0	0	0	0	UniRef100_Q39818 Heat shock 22 kDa protein, mitochondrial n=1 Tax=Glycine max RepID=HS22M_SOYBN	AT4G25200.1|Symbols:ATHSP23.6-MITO, HSP23.6-MITO|mitochondrion-localized small heat shock protein 23.6|chr4:12917089-12917858 FORWARD LENGTH=210
Glyma.09G223900	-1.65445	-1.60445	-1.40491	-1.38256	-1.45356	0	0	0	0	0	UniRef100_G7JSS1 Mitochondrial import inner membrane translocase subunit TIM22 n=1 Tax=Medicago truncatula RepID=G7JSS1_MEDTR	AT3G10110.1|Symbols:MEE67|Mitochondrial import inner membrane translocase subunit Tim17/Tim22/Tim23 family protein|chr3:3116225-3117378 FORWARD LENGTH=173
Glyma.09G228400	2.07245	0	0	0	0	0	0	0	0	0	UniRef100_G7IWV8 Cation proton exchanger n=1 Tax=Medicago truncatula RepID=G7IWV8_MEDTR	AT3G52080.1|Symbols:chx28|cation/hydrogen exchanger 28|chr3:19315090-19317735 FORWARD LENGTH=801
Glyma.09G233000	1.42191	0	0	0	0	0	0	0	0	0	NA	NA
Glyma.09G233800	2.78094	1.86023	1.12681	0	0	-1.52719	0	0	0	0	UniRef100_G7JRD3 Ethylene-responsive transcription factor n=1 Tax=Medicago truncatula RepID=G7JRD3_MEDTR	AT5G11590.1|Symbols:TINY2|Integrase-type DNA-binding superfamily protein|chr5:3727789-3728499 REVERSE LENGTH=236
Glyma.09G235600	1.51677	1.22544	0	0	0	0	0	0	0	0	UniRef100_G3FSI4 MIXTA-like transcription factor n=1 Tax=Lotus japonicus RepID=G3FSI4_LOTJA	AT5G15310.1|Symbols:ATMYB16, ATMIXTA, MYB16|myb domain protein 16|chr5:4974894-4976106 FORWARD LENGTH=326
Glyma.09G236200	-1.30633	0	0	0	0	0	0	0	0	0	UniRef100_G7L212 Alpha-expansin n=2 Tax=Medicago truncatula RepID=G7L212_MEDTR	AT1G69530.2|Symbols:ATEXPA1, EXP1, AT-EXP1, ATEXP1, ATHEXP ALPHA 1.2, EXPA1|expansin A1|chr1:26142034-26143051 FORWARD LENGTH=250
Glyma.09G236800	2.71461	0	0	0	0	0	0	0	0	0	UniRef100_G7K424 Calcium-binding protein CML42 n=1 Tax=Medicago truncatula RepID=G7K424_MEDTR	AT5G39670.1|Symbols:|Calcium-binding EF-hand family protein|chr5:15883270-15883884 FORWARD LENGTH=204
Glyma.09G238100	1.76683	0	0	0	0	0	0	0	0	0	UniRef100_Q2HUT2 Amino acid/polyamine transporter II n=1 Tax=Medicago truncatula RepID=Q2HUT2_MEDTR	AT3G28960.1|Symbols:|Transmembrane amino acid transporter family protein|chr3:10984245-10985767 REVERSE LENGTH=405
Glyma.09G238300	1.11643	0	0	0	0	0	0	0	0	0	UniRef100_B4UW77 Gibberellin-regulated protein n=1 Tax=Arachis hypogaea RepID=B4UW77_ARAHY	AT5G15230.1|Symbols:GASA4|GAST1 protein homolog 4|chr5:4945017-4946025 FORWARD LENGTH=106
Glyma.09G238800	1.07271	0	0	1.17304	0	0	0	0	0	0	UniRef100_E4W6I5 Transcription factor MYB392 n=1 Tax=Glycine max RepID=E4W6I5_SOYBN	AT3G28910.1|Symbols:ATMYB30, MYB30|myb domain protein 30|chr3:10911443-10912856 FORWARD LENGTH=323
Glyma.09G240200	-1.42257	-1.17916	0	0	0	0	0	0	0	0	UniRef100_A2Q5T0 KDPG and KHG aldolase n=1 Tax=Medicago truncatula RepID=A2Q5T0_MEDTR	NA
Glyma.09G240900	3.04207	3.20921	2.49753	0	2.23346	0	0	0	0	0	UniRef100_I1L605 Thioredoxin n=1 Tax=Glycine max RepID=I1L605_SOYBN	AT5G39950.1|Symbols:ATTRX2, ATH2, ATTRXH2, TRXH2, TRX2|thioredoxin 2|chr5:15990885-15991881 REVERSE LENGTH=133
Glyma.09G242700	1.5731	1.37104	1.35411	1.05708	1.15556	0	0	0	0	0	UniRef100_D7KP37 Leucine carboxyl methyltransferase family protein n=1 Tax=Arabidopsis lyrata subsp. lyrata RepID=D7KP37_ARALL	AT1G02100.1|Symbols:|Leucine carboxyl methyltransferase|chr1:389876-392448 FORWARD LENGTH=332
Glyma.09G247500	1.34685	0	1.25671	1.21228	1.11155	0	0	0	0	0	UniRef100_G7KSF6 LETM1 and EF-hand domain-containing protein n=1 Tax=Medicago truncatula RepID=G7KSF6_MEDTR	AT1G65540.1|Symbols:|LETM1-like protein|chr1:24362382-24366011 REVERSE LENGTH=736
Glyma.09G250400	1.33931	1.2292	2.27816	2.46903	2.87201	0	0	0	0	0	UniRef100_G7KRI4 Seipin n=1 Tax=Medicago truncatula RepID=G7KRI4_MEDTR	AT5G16460.1|Symbols:|Putative adipose-regulatory protein (Seipin)|chr5:5377085-5378533 REVERSE LENGTH=368
Glyma.09G253200	1.22461	0	0	0	0	0	0	0	0	0	UniRef100_D3KU57 LysM type receptor kinase n=1 Tax=Lotus japonicus RepID=D3KU57_LOTJA	AT1G16130.1|Symbols:WAKL2|wall associated kinase-like 2|chr1:5525634-5528047 FORWARD LENGTH=748
Glyma.09G254900	1.30985	0	0	0	0	0	0	0	0	0	UniRef100_K7K6S7 MLO-like protein n=1 Tax=Glycine max RepID=K7K6S7_SOYBN	AT2G39200.1|Symbols:MLO12, ATMLO12|Seven transmembrane MLO family protein|chr2:16356255-16359797 REVERSE LENGTH=576
Glyma.09G256400	1.10235	0	0	0	0	0	0	0	0	0	NA	AT4G00300.1|Symbols:|fringe-related protein|chr4:126509-130126 FORWARD LENGTH=785
Glyma.09G256800	1.20794	0	0	0	0	0	0	0	0	0	UniRef100_G9DD71 Ubiquitin-protein ligase E3 n=1 Tax=Jatropha curcas RepID=G9DD71_JATCU	AT3G61460.1|Symbols:BRH1|brassinosteroid-responsive RING-H2|chr3:22741701-22742213 REVERSE LENGTH=170
Glyma.09G259300	-1.98484	-1.67109	-1.5917	-1.68947	-2.35918	0	0	0	0	0	NA	AT3G61370.1|Symbols:|Protein of unknown function (DUF3245)|chr3:22707796-22708380 FORWARD LENGTH=127
Glyma.09G263400	2.14568	1.61892	2.18056	0	2.002	0	0	0	0	0	UniRef100_B9GW54 SPX domain-containing family protein n=1 Tax=Populus trichocarpa RepID=B9GW54_POPTR	AT4G22990.1|Symbols:|Major Facilitator Superfamily with SPX (SYG1/Pho81/XPR1) domain-containing protein|chr4:12048240-12050984 REVERSE LENGTH=699
Glyma.09G273400	-1.39036	0	0	0	0	0	0	0	0	0	UniRef100_Q5ZP79 Alpha-galactosidase 1 n=1 Tax=Pisum sativum RepID=Q5ZP79_PEA	AT5G08380.1|Symbols:AtAGAL1, AGAL1|alpha-galactosidase 1|chr5:2694851-2697616 REVERSE LENGTH=410
Glyma.09G274000	2.08749	0	0	0	0	0	0	0	0	0	UniRef100_B0LUS2 Transcription factor n=1 Tax=Glycine max RepID=B0LUS2_SOYBN	AT3G56400.1|Symbols:WRKY70, ATWRKY70|WRKY DNA-binding protein 70|chr3:20909082-20910409 REVERSE LENGTH=294
Glyma.09G278700	-1.63346	-1.73932	-1.20688	0	0	0	0	0	0	0	UniRef100_G7KW32 Regulatory-associated protein of mTOR n=1 Tax=Medicago truncatula RepID=G7KW32_MEDTR	AT3G08850.1|Symbols:RAPTOR1B, ATRAPTOR1B, RAPTOR1|HEAT repeat ;WD domain, G-beta repeat protein protein|chr3:2686978-2694911 REVERSE LENGTH=1344
Glyma.09G279000	1.38502	0	0	0	0	-1.23932	0	0	0	0	NA	AT5G01750.2|Symbols:|Protein of unknown function (DUF567)|chr5:290034-291109 FORWARD LENGTH=217
Glyma.09G279100	2.43446	2.10754	0	0	0	0	0	0	0	0	UniRef100_G7IA33 Cytochrome P450 n=1 Tax=Medicago truncatula RepID=G7IA33_MEDTR	AT3G26300.1|Symbols:CYP71B34|cytochrome P450, family 71, subfamily B, polypeptide 34|chr3:9639199-9640866 REVERSE LENGTH=500
Glyma.09G280200	2.23222	0	0	0	0	0	0	0	0	0	UniRef100_B3U398 WRKY transcription factor WRKY108715 n=2 Tax=Medicago truncatula RepID=B3U398_MEDTR	AT2G38470.1|Symbols:WRKY33, ATWRKY33|WRKY DNA-binding protein 33|chr2:16108476-16110539 FORWARD LENGTH=519
Glyma.09G284300	-1.27982	-1.33806	-1.92184	-2.11803	0	0	0	0	0	0	UniRef100_G7IE92 Transcription factor PCF2 n=1 Tax=Medicago truncatula RepID=G7IE92_MEDTR	AT5G23280.1|Symbols:|TCP family transcription factor|chr5:7843017-7843769 FORWARD LENGTH=250
Glyma.09G284500	3.69674	3.50514	3.37352	3.50245	2.48952	0	0	0	0	0	UniRef100_G7IE92 Transcription factor PCF2 n=1 Tax=Medicago truncatula RepID=G7IE92_MEDTR	AT5G23280.1|Symbols:|TCP family transcription factor|chr5:7843017-7843769 FORWARD LENGTH=250
Glyma.09G285200	-3.54708	0	0	0	0	0	0	0	0	0	UniRef100_G7IBG6 Type II inositol-1,4,5-trisphosphate 5-phosphatase n=1 Tax=Medicago truncatula RepID=G7IBG6_MEDTR	AT2G01900.1|Symbols:|DNAse I-like superfamily protein|chr2:406136-408933 FORWARD LENGTH=417
Glyma.10G001700	1.08947	0	0	0	0	0	0	0	0	0	UniRef100_C6F1T7 Protein kinase n=1 Tax=Glycine max RepID=C6F1T7_SOYBN	AT3G23000.1|Symbols:CIPK7, SnRK3.10, PKS7, ATSRPK1, ATSR2|CBL-interacting protein kinase 7|chr3:8172654-8173943 FORWARD LENGTH=429
Glyma.10G002200	3.69807	2.02752	2.02216	0	0	0	0	0	0	0	UniRef100_Q43447 Calmodulin n=1 Tax=Glycine max RepID=Q43447_SOYBN	AT3G22930.1|Symbols:CML11|calmodulin-like 11|chr3:8124286-8125835 REVERSE LENGTH=173
Glyma.10G009800	1.18094	0	0	0	0	0	0	0	0	0	UniRef100_O82469 Protein phosphatase-2C n=1 Tax=Mesembryanthemum crystallinum RepID=O82469_MESCR	AT3G62260.2|Symbols:|Protein phosphatase 2C family protein|chr3:23038516-23040391 REVERSE LENGTH=384
Glyma.10G010300	2.08958	2.05582	0	0	0	0	0	0	0	0	UniRef100_G7ICT7 Myb-like transcription factor n=1 Tax=Medicago truncatula RepID=G7ICT7_MEDTR	AT5G49620.1|Symbols:AtMYB78, MYB78|myb domain protein 78|chr5:20137491-20139384 REVERSE LENGTH=307
Glyma.10G011000	1.90244	2.6247	0	0	0	0	0	0	0	0	UniRef100_Q9SYJ2 Probable glycerol-3-phosphate acyltransferase 3 n=1 Tax=Arabidopsis thaliana RepID=GPAT3_ARATH	AT4G01950.1|Symbols:ATGPAT3, GPAT3|glycerol-3-phosphate acyltransferase 3|chr4:844597-846710 REVERSE LENGTH=520
Glyma.10G013300	1.31838	0	0	0	0	0	0	0	0	0	UniRef100_Q0GPH7 BZIP transcription factor bZIP59 n=1 Tax=Glycine max RepID=Q0GPH7_SOYBN	AT3G62420.1|Symbols:ATBZIP53, BZIP53|basic region/leucine zipper motif 53|chr3:23091844-23092284 REVERSE LENGTH=146
Glyma.10G013700	1.98008	1.96891	0	0	0	0	0	0	0	0	UniRef100_G7IDR7 Universal stress protein A-like protein n=1 Tax=Medicago truncatula RepID=G7IDR7_MEDTR	AT3G62550.1|Symbols:|Adenine nucleotide alpha hydrolases-like superfamily protein|chr3:23136194-23137074 FORWARD LENGTH=162
Glyma.10G015000	2.25904	0	0	0	0	0	0	0	0	0	UniRef100_Q946U8 Long cell-linked locus protein n=2 Tax=Zea mays RepID=Q946U8_MAIZE	AT5G38700.1|Symbols:|unknown protein; FUNCTIONS IN: molecular_function unknown; INVOLVED IN: biological_process unknown; LOCATED IN: mitochondrion; EXPRESSED IN: 10 plant structures; EXPRESSED DURING: LP.04 four leaves visible, LP.10 ten leaves visible, petal differentiation and expansion stage, LP.08 eight leaves visible, LP.12 twelve leaves visible; BEST Arabidopsis thaliana protein match is: u…
Glyma.10G016500	1.74951	0	0	1.53722	0	0	0	0	0	0	UniRef100_D9ICY5 ERF protein n=1 Tax=Glycine max RepID=D9ICY5_SOYBN	AT3G16770.1|Symbols:RAP2.3, ATEBP, ERF72, EBP|ethylene-responsive element binding protein|chr3:5705784-5706768 FORWARD LENGTH=248
Glyma.10G023400	1.83845	0	0	0	0	0	0	0	0	0	UniRef100_P93050 Probable LRR receptor-like serine/threonine-protein kinase RKF3 n=1 Tax=Arabidopsis thaliana RepID=RKF3_ARATH	AT2G48010.1|Symbols:RKF3|receptor-like kinase in in flowers 3|chr2:19641465-19643318 FORWARD LENGTH=617
Glyma.10G025600	3.19406	3.20221	0	0	0	0	0	0	0	0	UniRef100_G7IEE7 Xyloglucan-specific endoglucanase inhibitor protein n=1 Tax=Medicago truncatula RepID=G7IEE7_MEDTR	AT1G03220.1|Symbols:|Eukaryotic aspartyl protease family protein|chr1:787143-788444 FORWARD LENGTH=433
Glyma.10G031800	1.79148	1.03102	1.11677	1.452	1.31952	0	0	0	0	0	UniRef100_K7LH61 Auxin-induced protein n=1 Tax=Glycine max RepID=K7LH61_SOYBN	AT5G43700.1|Symbols:ATAUX2-11, IAA4|AUX/IAA transcriptional regulator family protein|chr5:17550465-17551206 FORWARD LENGTH=186
Glyma.10G033200	1.47881	1.38462	2.12853	0	0	0	0	0	0	0	NA	NA
Glyma.10G033300	1.49851	1.46082	2.14451	0	0	0	0	0	0	0	NA	NA
Glyma.10G044400	1.72013	1.14183	1.22303	1.4539	0	-1.15795	0	0	0	0	UniRef100_T2DLB0 BRI1-KD interacting protein n=1 Tax=Phaseolus vulgaris RepID=T2DLB0_PHAVU	AT2G37480.2|Symbols:|unknown protein; BEST Arabidopsis thaliana protein match is: unknown protein (TAIR:AT3G53670.2); Has 35333 Blast hits to 34131 proteins in 2444 species: Archae - 798; Bacteria - 22429; Metazoa - 974; Fungi - 991; Plants - 531; Viruses - 0; Other Eukaryotes - 9610 (source: NCBI BLink).|chr2:15738645-15739579 FORWARD LENGTH=193
Glyma.10G044500	1.9492	0	1.99126	0	1.84211	0	0	0	0	0	NA	NA
Glyma.10G046500	1.8905	0	0	0	0	0	0	0	0	0	UniRef100_F4JY11 Candidate G-protein Coupled Receptor 7 n=1 Tax=Arabidopsis thaliana RepID=F4JY11_ARATH	AT5G18520.1|Symbols:|Lung seven transmembrane receptor family protein|chr5:6145027-6146349 FORWARD LENGTH=440
Glyma.10G047200	1.56656	0	0	0	0	0	0	0	0	0	UniRef100_D7M7V8 Zinc finger family protein n=1 Tax=Arabidopsis lyrata subsp. lyrata RepID=D7M7V8_ARALL	AT5G02750.1|Symbols:|RING/U-box superfamily protein|chr5:620101-620952 FORWARD LENGTH=283
Glyma.10G050500	1.58086	0	0	0	0	0	0	0	0	0	UniRef100_Q9LYX4 Arabidopsis thaliana genomic DNA, chromosome 5, P1 clone:MOK16 n=1 Tax=Arabidopsis thaliana RepID=Q9LYX4_ARATH	AT5G03110.1|Symbols:|FUNCTIONS IN: molecular_function unknown; INVOLVED IN: biological_process unknown; LOCATED IN: plasma membrane; BEST Arabidopsis thaliana protein match is: protamine P1 family protein (TAIR:AT2G37100.1); Has 81 Blast hits to 73 proteins in 9 species: Archae - 0; Bacteria - 0; Metazoa - 0; Fungi - 0; Plants - 81; Viruses - 0; Other Eukaryotes - 0 (source: NCBI BLink).|chr5:730…
Glyma.10G051300	1.20276	1.36966	1.72289	0	0	0	0	0	0	0	NA	NA
Glyma.10G051800	1.02391	0	0	0	0	0	0	0	0	0	UniRef100_D7L8C4 Zinc finger family protein n=1 Tax=Arabidopsis lyrata subsp. lyrata RepID=D7L8C4_ARALL	AT3G09760.1|Symbols:|RING/U-box superfamily protein|chr3:2992975-2995451 REVERSE LENGTH=491
Glyma.10G052400	1.31479	0	0	0	0	0	0	0	0	0	NA	NA
Glyma.10G052500	2.15804	0	0	0	0	0	0	0	0	0	NA	AT1G16670.1|Symbols:|Protein kinase superfamily protein|chr1:5697846-5699492 FORWARD LENGTH=390
Glyma.10G064400	2.08565	0	0	0	0	0	0	0	0	0	UniRef100_Q39871 Late embryongenesis abundant protein n=2 Tax=Glycine max RepID=Q39871_SOYBN	AT2G36640.1|Symbols:ATECP63, ECP63|embryonic cell protein 63|chr2:15357019-15358552 REVERSE LENGTH=448
Glyma.10G064500	-1.16697	0	0	0	0	0	0	0	0	0	NA	AT2G36630.1|Symbols:|Sulfite exporter TauE/SafE family protein|chr2:15352767-15355050 REVERSE LENGTH=459
Glyma.10G066400	-1.31395	0	0	0	0	0	0	0	0	0	UniRef100_B9HQT4 Phytosulfokines 6 family protein n=1 Tax=Populus trichocarpa RepID=B9HQT4_POPTR	AT3G44735.2|Symbols:PSK3|PHYTOSULFOKINE 3 PRECURSOR|chr3:16291388-16292118 REVERSE LENGTH=81
Glyma.10G068200	1.39089	0	0	0	0	-1.54695	0	0	0	0	NA	AT5G60800.1|Symbols:|Heavy metal transport/detoxification superfamily protein|chr5:24461116-24462464 REVERSE LENGTH=283
Glyma.10G073600	1.94006	1.21866	0	0	0	0	0	0	0	0	NA	AT3G52710.1|Symbols:|unknown protein; FUNCTIONS IN: molecular_function unknown; INVOLVED IN: biological_process unknown; LOCATED IN: plasma membrane; EXPRESSED IN: 19 plant structures; EXPRESSED DURING: 9 growth stages; BEST Arabidopsis thaliana protein match is: unknown protein (TAIR:AT2G36220.1); Has 64 Blast hits to 64 proteins in 10 species: Archae - 0; Bacteria - 0; Metazoa - 0; Fungi - 0; P…
Glyma.10G074800	-2.65701	0	0	0	0	0	0	0	0	0	UniRef100_Q43855 Beta-fructofuranosidase; cell wall invertase I; fructosidase n=1 Tax=Vicia faba var. minor RepID=Q43855_VICFA	AT2G36190.1|Symbols:AtcwINV4, cwINV4|cell wall invertase 4|chr2:15174951-15177785 REVERSE LENGTH=591
Glyma.10G075700	-2.25726	-3.82437	-4.19064	0	0	0	0	0	0	0	UniRef100_C6TH93 Casparian strip membrane protein 3 n=1 Tax=Glycine max RepID=CASP3_SOYBN	AT2G36100.1|Symbols:|Uncharacterised protein family (UPF0497)|chr2:15159744-15160669 REVERSE LENGTH=206
Glyma.10G078800	2.19773	0	0	0	0	0	0	0	0	0	NA	NA
Glyma.10G079700	2.14155	0	0	0	0	0	0	0	0	0	UniRef100_Q8S8Z8 Syringolide-induced protein B13-1-9 n=1 Tax=Glycine max RepID=Q8S8Z8_SOYBN	AT2G35460.1|Symbols:|Late embryogenesis abundant (LEA) hydroxyproline-rich glycoprotein family|chr2:14905788-14906504 FORWARD LENGTH=238
Glyma.10G079900	1.91852	0	0	0	0	0	0	0	0	0	UniRef100_Q8S8Z8 Syringolide-induced protein B13-1-9 n=1 Tax=Glycine max RepID=Q8S8Z8_SOYBN	AT2G35980.1|Symbols:YLS9, NHL10, ATNHL10|Late embryogenesis abundant (LEA) hydroxyproline-rich glycoprotein family|chr2:15110635-15111318 FORWARD LENGTH=227
Glyma.10G080900	2.93498	0	0	0	0	0	0	0	0	0	NA	AT5G06270.1|Symbols:|unknown protein; FUNCTIONS IN: molecular_function unknown; INVOLVED IN: biological_process unknown; LOCATED IN: chloroplast; EXPRESSED IN: 21 plant structures; EXPRESSED DURING: 11 growth stages; BEST Arabidopsis thaliana protein match is: unknown protein (TAIR:AT3G11600.1); Has 1807 Blast hits to 1807 proteins in 277 species: Archae - 0; Bacteria - 0; Metazoa - 736; Fungi - …
Glyma.10G081700	1.01643	0	0	0	0	0	0	0	0	0	UniRef100_Q2PF41 BEL1-like homeodomain transcription factor n=1 Tax=Trifolium pratense RepID=Q2PF41_TRIPR	AT2G35940.3|Symbols:BLH1|BEL1-like homeodomain 1|chr2:15089171-15091699 REVERSE LENGTH=680
Glyma.10G082400	1.40474	0	0	0	0	-1.55484	0	0	0	0	UniRef100_B9H9L1 Syntaxin 121 family protein n=1 Tax=Populus trichocarpa RepID=B9H9L1_POPTR	AT3G11820.1|Symbols:SYP121, AT-SYR1, ATSYP121, SYR1, ATSYR1, PEN1|syntaxin of plants 121|chr3:3729540-3730868 REVERSE LENGTH=346
Glyma.10G083000	2.57656	0	0	0	0	0	0	0	0	0	NA	NA
Glyma.10G084200	1.057	1.27797	0	0	0	0	0	0	0	0	NA	AT2G35880.1|Symbols:|TPX2 (targeting protein for Xklp2) protein family|chr2:15063204-15065259 REVERSE LENGTH=432
Glyma.10G089900	-1.77933	-2.14657	-1.32484	-1.2918	0	0	0	0	0	0	UniRef100_G7IWV8 Cation proton exchanger n=1 Tax=Medicago truncatula RepID=G7IWV8_MEDTR	AT3G52080.1|Symbols:chx28|cation/hydrogen exchanger 28|chr3:19315090-19317735 FORWARD LENGTH=801
Glyma.10G090600	1.53245	2.33198	1.43414	0	0	0	0	0	0	0	UniRef100_Q9SW88 Amine oxidase n=1 Tax=Canavalia lineata RepID=Q9SW88_CANLI	AT4G12290.1|Symbols:|Copper amine oxidase family protein|chr4:7304434-7306973 FORWARD LENGTH=741
Glyma.10G092000	4.06699	4.13012	3.54779	3.03456	2.10793	0	0	0	0	0	UniRef100_E9PI65 Heat shock cognate 71 kDa protein (Fragment) n=1 Tax=Homo sapiens RepID=E9PI65_HUMAN	AT3G09440.2|Symbols:|Heat shock protein 70 (Hsp 70) family protein|chr3:2903434-2905632 REVERSE LENGTH=649
Glyma.10G092800	-1.3899	-1.17273	-2.50602	0	0	0	0	0	0	0	UniRef100_B9GL06 Oxidoreductase family protein n=1 Tax=Populus trichocarpa RepID=B9GL06_POPTR	AT1G52790.1|Symbols:|2-oxoglutarate (2OG) and Fe(II)-dependent oxygenase superfamily protein|chr1:19662194-19663301 REVERSE LENGTH=310
Glyma.10G095700	4.06332	4.9895	2.85681	3.05109	0	0	0	0	0	0	NA	NA
Glyma.10G096300	1.00798	0	0	0	0	0	0	0	0	0	NA	AT2G39170.1|Symbols:|unknown protein; CONTAINS InterPro DOMAIN/s: Protein of unknown function NEP (InterPro:IPR019320); Has 57 Blast hits to 57 proteins in 26 species: Archae - 0; Bacteria - 0; Metazoa - 19; Fungi - 0; Plants - 34; Viruses - 0; Other Eukaryotes - 4 (source: NCBI BLink).|chr2:16334726-16335421 REVERSE LENGTH=231
Glyma.10G101200	1.44523	1.55118	1.55274	1.45939	1.24318	0	0	0	0	0	UniRef100_A9P919 Dehydration-responsive family protein n=1 Tax=Populus trichocarpa RepID=A9P919_POPTR	AT5G04060.1|Symbols:|S-adenosyl-L-methionine-dependent methyltransferases superfamily protein|chr5:1099271-1101810 FORWARD LENGTH=600
Glyma.10G102100	-1.41693	0	0	0	0	0	0	0	0	0	UniRef100_B9GMS1 Serine carboxypeptidase S10 family protein n=1 Tax=Populus trichocarpa RepID=B9GMS1_POPTR	AT1G28110.2|Symbols:SCPL45|serine carboxypeptidase-like 45|chr1:9804153-9806832 REVERSE LENGTH=461
Glyma.10G106800	-1.58622	0	0	0	0	0	0	0	0	0	UniRef100_G7KHG4 22.7 kDa class IV heat shock protein n=1 Tax=Medicago truncatula RepID=G7KHG4_MEDTR	AT2G27140.1|Symbols:|HSP20-like chaperones superfamily protein|chr2:11598496-11599264 REVERSE LENGTH=224
Glyma.10G109200	1.7964	1.58631	1.5769	2.08073	2.0099	0	0	0	0	0	UniRef100_G7KMF3 Cysteine-rich receptor-like protein kinase n=1 Tax=Medicago truncatula RepID=G7KMF3_MEDTR	AT4G05200.1|Symbols:CRK25|cysteine-rich RLK (RECEPTOR-like protein kinase) 25|chr4:2679793-2682309 REVERSE LENGTH=675
Glyma.10G113400	1.32145	1.26973	0	0	1.18453	0	0	0	0	0	UniRef100_B9I665 Phenylalanyl-tRNA synthetase beta chain family protein n=1 Tax=Populus trichocarpa RepID=B9I665_POPTR	AT1G72550.2|Symbols:|tRNA synthetase beta subunit family protein|chr1:27319999-27323908 REVERSE LENGTH=584
Glyma.10G113600	-2.17499	0	0	0	0	0	0	0	0	0	UniRef100_D7F7K7 Lectin n=1 Tax=Glycine max RepID=D7F7K7_SOYBN	AT5G10530.1|Symbols:|Concanavalin A-like lectin protein kinase family protein|chr5:3324978-3326933 REVERSE LENGTH=651
Glyma.10G118900	2.8675	0	0	2.32418	0	0	0	0	0	0	UniRef100_I7DM20 Ethylene-responsive factor 1 n=1 Tax=Cicer arietinum RepID=I7DM20_CICAR	AT5G51190.1|Symbols:|Integrase-type DNA-binding superfamily protein|chr5:20800708-20801373 REVERSE LENGTH=221
Glyma.10G119600	4.57375	5.36574	5.55442	5.35909	4.57211	0	0	0	0	0	UniRef100_K7KA75 Potassium transporter n=2 Tax=Glycine max RepID=K7KA75_SOYBN	AT2G30070.1|Symbols:ATKT1, ATKT1P, ATKUP1, KUP1, KT1|potassium transporter 1|chr2:12835097-12838466 FORWARD LENGTH=712
Glyma.10G119700	4.17128	5.33	5.45723	4.67262	4.29014	0	0	0	0	0	UniRef100_Q9SIS3 65-kDa microtubule-associated protein 6 n=2 Tax=Arabidopsis thaliana RepID=MA656_ARATH	AT2G01910.2|Symbols:ATMAP65-6, MAP65-6|Microtubule associated protein (MAP65/ASE1) family protein|chr2:417698-420182 FORWARD LENGTH=567
Glyma.10G119900	-1.74625	-2.18058	-1.35433	-1.77076	-1.61389	0	0	0	0	0	UniRef100_K7PEY4 Required for arbuscular mycorrhization 2 n=1 Tax=Medicago truncatula RepID=K7PEY4_MEDTR	AT2G38110.1|Symbols:ATGPAT6, GPAT6|glycerol-3-phosphate acyltransferase 6|chr2:15952816-15955364 REVERSE LENGTH=501
Glyma.10G129500	2.76993	0	0	0	0	0	0	0	0	0	NA	NA
Glyma.10G130100	1.35625	0	0	0	0	0	0	0	0	0	UniRef100_G7I2P8 RNA-binding protein 12B n=1 Tax=Medicago truncatula RepID=G7I2P8_MEDTR	AT1G04540.1|Symbols:|Calcium-dependent lipid-binding (CaLB domain) family protein|chr1:1237256-1239061 FORWARD LENGTH=601
Glyma.10G132300	1.48027	1.18902	0	0	0	0	0	0	0	0	UniRef100_E2CWJ2 AMT1;1 ammonium/proton co-transporter n=1 Tax=Phaseolus vulgaris RepID=E2CWJ2_PHAVU	AT4G13510.1|Symbols:AMT1;1, ATAMT1, ATAMT1;1|ammonium transporter 1;1|chr4:7858220-7859725 FORWARD LENGTH=501
Glyma.10G137400	-1.32432	0	0	0	0	0	0	0	0	0	NA	AT2G47010.2|Symbols:|unknown protein; FUNCTIONS IN: molecular_function unknown; INVOLVED IN: biological_process unknown; LOCATED IN: endomembrane system; EXPRESSED IN: 17 plant structures; EXPRESSED DURING: 10 growth stages; BEST Arabidopsis thaliana protein match is: unknown protein (TAIR:AT1G17030.1); Has 72 Blast hits to 72 proteins in 13 species: Archae - 0; Bacteria - 0; Metazoa - 0; Fungi -…
Glyma.10G137600	1.00357	0	0	0	0	0	0	0	0	0	UniRef100_G7IBR0 ABC transporter B family member n=1 Tax=Medicago truncatula RepID=G7IBR0_MEDTR	AT2G47000.1|Symbols:MDR4, PGP4, ABCB4, ATPGP4|ATP binding cassette subfamily B4|chr2:19310008-19314750 REVERSE LENGTH=1286
Glyma.10G140100	-1.03688	0	0	0	0	0	0	0	0	0	NA	AT5G50070.1|Symbols:|Plant invertase/pectin methylesterase inhibitor superfamily protein|chr5:20364556-20365429 FORWARD LENGTH=183
Glyma.10G140600	1.32699	1.97662	1.56558	0	0	0	0	0	0	0	NA	NA
Glyma.10G140800	-3.10589	-2.32906	-2.75063	0	0	0	0	0	0	0	UniRef100_G7IAF6 Pentatricopeptide repeat-containing protein n=1 Tax=Medicago truncatula RepID=G7IAF6_MEDTR	AT5G03560.2|Symbols:|Tetratricopeptide repeat (TPR)-like superfamily protein|chr5:901452-902719 REVERSE LENGTH=363
Glyma.10G141200	-2.52262	-2.31205	0	0	0	0	0	0	0	0	UniRef100_L8AVE0 Disproportionating enzyme 1 n=1 Tax=Phaseolus angularis RepID=L8AVE0_PHAAN	AT5G64860.1|Symbols:DPE1|disproportionating enzyme|chr5:25925373-25928788 REVERSE LENGTH=576
Glyma.10G142500	1.02214	0	0	0	0	0	0	0	0	0	NA	AT3G05900.1|Symbols:|neurofilament protein-related|chr3:1761408-1763854 REVERSE LENGTH=673
Glyma.10G143600	-2.34133	-2.28559	0	0	0	0	0	0	0	0	NA	AT2G37860.3|Symbols:LCD1|Protein of unknown function (DUF3411)|chr2:15856952-15858793 FORWARD LENGTH=432
Glyma.10G143900	1.18575	0	0	0	0	0	0	0	0	0	UniRef100_G7KWF4 Limkain-b1 n=1 Tax=Medicago truncatula RepID=G7KWF4_MEDTR	AT3G62200.1|Symbols:|Putative endonuclease or glycosyl hydrolase|chr3:23023437-23025671 REVERSE LENGTH=673
Glyma.10G148700	2.2022	0	2.373	3.21016	0	-2.56586	0	0	0	0	UniRef100_B9N4N9 Calmodulin-binding protein 60-C n=1 Tax=Populus trichocarpa RepID=B9N4N9_POPTR	AT5G26920.1|Symbols:CBP60G|Cam-binding protein 60-like G|chr5:9475860-9478448 FORWARD LENGTH=563
Glyma.10G151000	2.16989	1.88786	0	0	0	0	0	0	0	0	UniRef100_T2DNQ5 Dormancy/auxin associated protein Drm3 n=1 Tax=Phaseolus vulgaris RepID=T2DNQ5_PHAVU	AT1G56220.4|Symbols:|Dormancy/auxin associated family protein|chr1:21043414-21044381 FORWARD LENGTH=109
Glyma.10G151100	2.01582	0	0	0	0	0	0	0	0	0	NA	NA
Glyma.10G152200	1.30913	1.90539	0	1.26749	0	0	0	0	0	0	UniRef100_G7I8P3 Respiratory burst oxidase-like protein n=1 Tax=Medicago truncatula RepID=G7I8P3_MEDTR	AT1G09090.2|Symbols:ATRBOHB, RBOHB|respiratory burst oxidase homolog B|chr1:2932743-2936495 FORWARD LENGTH=843
Glyma.10G153600	-1.53503	0	0	0	0	0	0	0	0	0	NA	NA
Glyma.10G153700	-2.49049	0	0	0	0	0	0	0	0	0	UniRef100_Q84PE0 AKIN betagamma n=1 Tax=Medicago truncatula RepID=Q84PE0_MEDTR	AT1G09020.1|Symbols:SNF4, ATSNF4|homolog of yeast sucrose nonfermenting 4|chr1:2900149-2904212 REVERSE LENGTH=487
Glyma.10G156400	-1.73678	-1.71711	-1.53223	0	0	0	0	0	0	0	UniRef100_G7ZWF3 Signal recognition particle 14 kDa protein n=1 Tax=Medicago truncatula RepID=G7ZWF3_MEDTR	AT2G43640.3|Symbols:|Signal recognition particle, SRP9/SRP14 subunit|chr2:18097614-18098619 REVERSE LENGTH=112
Glyma.10G156500	1.60245	0	0	0	0	0	0	0	0	0	UniRef100_G7I803 RING finger family protein n=1 Tax=Medicago truncatula RepID=G7I803_MEDTR	AT3G05200.1|Symbols:ATL6|RING/U-box superfamily protein|chr3:1477377-1478573 FORWARD LENGTH=398
Glyma.10G156600	-1.98376	-1.93455	-1.39377	0	0	0	0	0	0	0	UniRef100_G7I7I3 Transcription factor bHLH94 n=1 Tax=Medicago truncatula RepID=G7I7I3_MEDTR	AT1G72210.1|Symbols:|basic helix-loop-helix (bHLH) DNA-binding superfamily protein|chr1:27180066-27182268 FORWARD LENGTH=320
Glyma.10G157500	1.03572	1.14284	0	0	0	0	0	0	0	0	UniRef100_G7I7G7 Cysteine-rich receptor-like protein kinase n=1 Tax=Medicago truncatula RepID=G7I7G7_MEDTR	AT3G05140.1|Symbols:RBK2|ROP binding protein kinases 2|chr3:1435817-1437800 REVERSE LENGTH=460
Glyma.10G158600	1.32736	1.16267	1.4946	1.27604	1.11472	0	0	0	0	0	UniRef100_Q94AH1 Candidate G-protein coupled receptor 2 n=1 Tax=Arabidopsis thaliana RepID=Q94AH1_ARATH	AT3G05010.1|Symbols:|Protein of unknown function, transmembrane-40|chr3:1389603-1391462 FORWARD LENGTH=300
Glyma.10G158900	2.30748	0	0	0	0	0	0	0	0	0	NA	NA
Glyma.10G159300	2.0461	3.05853	3.02326	2.4861	2.59871	0	0	0	0	0	NA	AT2G40020.2|Symbols:|Nucleolar histone methyltransferase-related protein|chr2:16711420-16712592 FORWARD LENGTH=182
Glyma.10G164100	-1.06257	0	0	0	0	0	0	0	0	0	UniRef100_B9N9U1 GRF1-INTERACTING FACTOR 1 family protein n=2 Tax=Populus trichocarpa RepID=B9N9U1_POPTR	AT5G28640.1|Symbols:AN3, GIF, GIF1, ATGIF1|SSXT family protein|chr5:10647831-10649620 REVERSE LENGTH=210
Glyma.10G166100	-1.20939	0	0	0	0	0	0	0	0	0	UniRef100_Q6NNI3 Protein LIGHT-DEPENDENT SHORT HYPOCOTYLS 1 n=1 Tax=Arabidopsis thaliana RepID=LSH1_ARATH	AT1G07090.1|Symbols:LSH6|Protein of unknown function (DUF640)|chr1:2174202-2174792 REVERSE LENGTH=196
Glyma.10G169300	3.70804	0	2.2053	2.76113	0	0	0	0	0	0	UniRef100_T2DNH1 F-box protein PP2-B10-like protein n=1 Tax=Phaseolus vulgaris RepID=T2DNH1_PHAVU	AT2G02360.1|Symbols:AtPP2-B10, PP2-B10|phloem protein 2-B10|chr2:619699-620736 REVERSE LENGTH=272
Glyma.10G169600	1.14096	0	0	0	0	-1.39253	0	0	0	0	UniRef100_G7I5M0 F-box protein PP2-B1 n=1 Tax=Medicago truncatula RepID=G7I5M0_MEDTR	AT2G02360.1|Symbols:AtPP2-B10, PP2-B10|phloem protein 2-B10|chr2:619699-620736 REVERSE LENGTH=272
Glyma.10G169700	2.4167	0	2.50481	0	0	0	0	0	0	0	UniRef100_G7I5J8 F-box protein PP2-B1 n=1 Tax=Medicago truncatula RepID=G7I5J8_MEDTR	AT2G02250.1|Symbols:AtPP2-B2, PP2-B2|phloem protein 2-B2|chr2:594655-595825 REVERSE LENGTH=310
Glyma.10G175400	4.14991	4.62232	4.80059	4.11238	3.91407	0	0	0	0	0	UniRef100_B4FKD5 Eukaryotic translation initiation factor 6 n=2 Tax=Zea mays RepID=B4FKD5_MAIZE	AT3G55620.1|Symbols:emb1624|Translation initiation factor IF6|chr3:20634581-20636312 FORWARD LENGTH=245
Glyma.10G175500	1.15104	1.78465	2.28837	2.48155	2.14642	0	0	0	0	0	UniRef100_G7KR57 Eukaryotic translation initiation factor n=1 Tax=Medicago truncatula RepID=G7KR57_MEDTR	AT3G55620.1|Symbols:emb1624|Translation initiation factor IF6|chr3:20634581-20636312 FORWARD LENGTH=245
Glyma.10G178400	2.76579	1.77723	2.4606	2.30927	1.64396	0	0	0	0	0	UniRef100_Q39890 Calmodulin n=1 Tax=Glycine max RepID=Q39890_SOYBN	AT3G22930.1|Symbols:CML11|calmodulin-like 11|chr3:8124286-8125835 REVERSE LENGTH=173
Glyma.10G179500	1.69235	1.06428	1.36338	1.48722	0	0	0	0	0	0	UniRef100_W0TQK0 E3 ubiquitin ligase n=1 Tax=Acacia mangium RepID=W0TQK0_ACAMN	AT1G20780.1|Symbols:PUB44, ATPUB44, SAUL1|senescence-associated E3 ubiquitin ligase 1|chr1:7217812-7220609 FORWARD LENGTH=801
Glyma.10G180500	2.27739	2.24498	0	0	0	0	0	0	0	0	UniRef100_G7I467 Xyloglucan-specific endoglucanase inhibitor protein n=1 Tax=Medicago truncatula RepID=G7I467_MEDTR	AT1G03220.1|Symbols:|Eukaryotic aspartyl protease family protein|chr1:787143-788444 FORWARD LENGTH=433
Glyma.10G181300	1.60616	0	0	0	0	0	0	0	0	0	NA	NA
Glyma.10G182100	-2.32866	0	0	0	0	0	0	0	0	0	NA	NA
Glyma.10G182900	-1.86755	-1.22361	0	0	0	0	0	0	0	0	UniRef100_Q5QJB6 Harpin binding protein 1 n=1 Tax=Glycine max RepID=Q5QJB6_SOYBN	AT3G23400.1|Symbols:FIB4|Plastid-lipid associated protein PAP / fibrillin family protein|chr3:8376636-8378225 REVERSE LENGTH=284
Glyma.10G184300	1.20817	0	0	0	0	0	0	0	0	0	UniRef100_G7LI80 Nbs-lrr resistance protein n=1 Tax=Medicago truncatula RepID=G7LI80_MEDTR	AT5G17680.1|Symbols:|disease resistance protein (TIR-NBS-LRR class), putative|chr5:5822999-5827153 FORWARD LENGTH=1294
Glyma.10G184600	2.36477	0	0	0	0	0	0	0	0	0	UniRef100_G7I3Z2 Inhibitor of trypsin and hageman factor n=1 Tax=Medicago truncatula RepID=G7I3Z2_MEDTR	AT2G38870.1|Symbols:|Serine protease inhibitor, potato inhibitor I-type family protein|chr2:16236546-16237050 REVERSE LENGTH=70
Glyma.10G193400	-1.28283	0	-1.11469	0	-1.26409	0	0	0	0	0	UniRef100_G7I2Z1 Ethylene-responsive transcription factor RAP2-3 n=1 Tax=Medicago truncatula RepID=G7I2Z1_MEDTR	AT4G13620.1|Symbols:|Integrase-type DNA-binding superfamily protein|chr4:7932138-7933304 FORWARD LENGTH=388
Glyma.10G193500	-1.68428	-1.59858	-2.31321	0	-2.65544	0	0	0	0	0	UniRef100_I1LCI3 Superoxide dismutase n=1 Tax=Glycine max RepID=I1LCI3_SOYBN	AT5G51100.1|Symbols:FSD2|Fe superoxide dismutase 2|chr5:20773357-20775635 REVERSE LENGTH=305
Glyma.10G194200	2.96979	2.75795	2.5934	0	0	0	0	0	0	0	UniRef100_G7I303 Ethylene-responsive transcription factor n=1 Tax=Medicago truncatula RepID=G7I303_MEDTR	AT5G07580.1|Symbols:|Integrase-type DNA-binding superfamily protein|chr5:2399525-2400349 FORWARD LENGTH=274
Glyma.10G196300	-1.0088	0	0	0	0	0	0	0	0	0	UniRef100_G7I415 Heat shock protein n=1 Tax=Medicago truncatula RepID=G7I415_MEDTR	AT3G52490.1|Symbols:|Double Clp-N motif-containing P-loop nucleoside triphosphate hydrolases superfamily protein|chr3:19455850-19458721 REVERSE LENGTH=815
Glyma.10G197400	1.16359	0	1.40225	0	0	0	0	0	0	0	UniRef100_A9P9Z6 GTP-binding family protein n=1 Tax=Populus trichocarpa RepID=A9P9Z6_POPTR	AT5G03530.1|Symbols:ATRAB ALPHA, ATRAB, ATRAB18B, ATRABC2A, RABC2A|RAB GTPase homolog C2A|chr5:885741-887061 REVERSE LENGTH=210
Glyma.10G202700	-1.20772	0	0	0	0	0	0	0	0	0	NA	AT3G52900.1|Symbols:|Family of unknown function (DUF662) _x0001_|chr3:19613134-19613852 FORWARD LENGTH=164
Glyma.10G203700	-1.08962	0	-1.16523	-1.29843	-1.295	0	0	0	0	0	UniRef100_G7I365 Hippocampus abundant transcript-like protein n=1 Tax=Medicago truncatula RepID=G7I365_MEDTR	AT2G16980.2|Symbols:|Major facilitator superfamily protein|chr2:7376376-7380944 FORWARD LENGTH=461
Glyma.10G205800	2.37591	2.43558	2.27384	0	2.59436	0	0	0	0	0	NA	NA
Glyma.10G205900	2.05461	0	0	0	0	0	0	0	0	0	UniRef100_Q39872 PGmPM3 n=1 Tax=Glycine max RepID=Q39872_SOYBN	AT1G04560.1|Symbols:|AWPM-19-like family protein|chr1:1245070-1245888 FORWARD LENGTH=186
Glyma.10G210600	1.11498	0	0	0	0	-1.09006	0	0	0	0	UniRef100_K7LKL9 Auxin response factor n=1 Tax=Glycine max RepID=K7LKL9_SOYBN	AT4G30080.1|Symbols:ARF16|auxin response factor 16|chr4:14703369-14705564 REVERSE LENGTH=670
Glyma.10G211700	1.19365	0	1.69283	0	0	0	0	0	0	0	NA	NA
Glyma.10G211900	-1.97129	-2.34658	-2.20306	0	0	0	0	0	0	0	UniRef100_G7I3C5 Serotransferrin n=1 Tax=Medicago truncatula RepID=G7I3C5_MEDTR	NA
Glyma.10G214200	-2.19248	-2.16647	-1.1181	0	0	0	0	0	0	0	UniRef100_G7I9N7 Coronatine-insensitive n=1 Tax=Medicago truncatula RepID=G7I9N7_MEDTR	AT4G32915.1|Symbols:|FUNCTIONS IN: molecular_function unknown; INVOLVED IN: regulation of translational fidelity; LOCATED IN: chloroplast; EXPRESSED IN: 22 plant structures; EXPRESSED DURING: 13 growth stages; CONTAINS InterPro DOMAIN/s: Glu-tRNAGln amidotransferase, C subunit (InterPro:IPR003837); Has 30201 Blast hits to 17322 proteins in 780 species: Archae - 12; Bacteria - 1396; Metazoa - 1733…
Glyma.10G214500	-1.88301	-1.82739	-1.31596	0	0	0	0	0	0	0	UniRef100_Q2XN58 Auxin down-regulated protein n=1 Tax=Glycine max RepID=Q2XN58_SOYBN	NA
Glyma.10G217000	1.26976	0	0	0	1.11003	0	0	0	0	0	UniRef100_Q84P28 Seed calcium dependent protein kinase b n=1 Tax=Glycine max RepID=Q84P28_SOYBN	AT4G09570.1|Symbols:CPK4, ATCPK4|calcium-dependent protein kinase 4|chr4:6049560-6052184 FORWARD LENGTH=501
Glyma.10G222500	-1.12385	0	-2.07276	0	-1.19409	0	0	0	0	0	UniRef100_H2D7G8 Glutathione peroxidase n=1 Tax=Copaifera officinalis RepID=H2D7G8_9FABA	AT1G71695.1|Symbols:|Peroxidase superfamily protein|chr1:26964359-26966557 FORWARD LENGTH=358
Glyma.10G222600	1.16106	0	0	0	0	0	0	0	0	0	UniRef100_C6FF72 Serine/threonine protein kinase-like protein n=1 Tax=Glycine max RepID=C6FF72_SOYBN	AT5G42440.1|Symbols:|Protein kinase superfamily protein|chr5:16973434-16974513 REVERSE LENGTH=359
Glyma.10G223200	1.00823	1.02726	0	0	0	0	0	0	0	0	UniRef100_B9H7U8 AP2 domain-containing transcription factor family protein n=1 Tax=Populus trichocarpa RepID=B9H7U8_POPTR	AT5G61890.1|Symbols:|Integrase-type DNA-binding superfamily protein|chr5:24852639-24853744 REVERSE LENGTH=248
Glyma.10G223500	1.01661	0	0	0	0	0	0	0	0	0	UniRef100_G7IBY3 Cellulose synthase n=1 Tax=Medicago truncatula RepID=G7IBY3_MEDTR	AT5G64740.1|Symbols:CESA6, IXR2, E112, PRC1|cellulose synthase 6|chr5:25881555-25886333 FORWARD LENGTH=1084
Glyma.10G224300	-2.57408	0	0	0	-2.70997	0	0	0	0	0	UniRef100_Q2TUW1 Abscisic stress ripening-like protein n=1 Tax=Glycine max RepID=Q2TUW1_SOYBN	NA
Glyma.10G224500	2.49077	0	0	0	0	0	0	0	0	0	NA	AT1G18740.1|Symbols:|Protein of unknown function (DUF793)|chr1:6464125-6465273 FORWARD LENGTH=382
Glyma.10G230000	1.34933	0	1.07284	0	0	-1.60786	0	0	0	0	UniRef100_B6EBD5 SGT1-2 n=1 Tax=Glycine max RepID=B6EBD5_SOYBN	AT4G11260.1|Symbols:ATSGT1B, ETA3, RPR1, EDM1, SGT1B|phosphatase-related|chr4:6851515-6853719 REVERSE LENGTH=358
Glyma.10G230400	-1.18249	0	0	0	0	0	0	0	0	0	NA	AT1G64700.1|Symbols:|unknown protein; FUNCTIONS IN: molecular_function unknown; INVOLVED IN: N-terminal protein myristoylation; LOCATED IN: cellular_component unknown; EXPRESSED IN: 17 plant structures; EXPRESSED DURING: 11 growth stages; BEST Arabidopsis thaliana protein match is: unknown protein (TAIR:AT3G61920.1); Has 48 Blast hits to 47 proteins in 7 species: Archae - 0; Bacteria - 0; Metazoa…
Glyma.10G230600	2.79011	0	0	2.36621	0	0	0	0	0	0	NA	AT1G01490.2|Symbols:|Heavy metal transport/detoxification superfamily protein|chr1:180401-182066 REVERSE LENGTH=177
Glyma.10G231700	2.21008	0	0	0	0	0	0	0	0	0	UniRef100_B5KGU9 Ferric reductase n=1 Tax=Malus baccata var. xiaojinensis RepID=B5KGU9_MALBX	AT1G01580.1|Symbols:FRO2, FRD1, ATFRO2|ferric reduction oxidase 2|chr1:209395-212810 FORWARD LENGTH=725
Glyma.10G235700	-1.48482	0	0	0	0	0	0	0	0	0	UniRef100_A3ADD6 cDNA, clone: J100050C22, full insert sequence n=1 Tax=Oryza sativa subsp. japonica RepID=A3ADD6_ORYSJ	AT5G23760.1|Symbols:|Copper transport protein family|chr5:8013242-8014129 REVERSE LENGTH=103
Glyma.10G236000	-3.04695	0	0	0	-1.62713	0	0	0	0	0	UniRef100_G8A221 Low-temperature-induced 65 kDa protein n=1 Tax=Medicago truncatula RepID=G8A221_MEDTR	AT5G52300.2|Symbols:RD29B, LTI65|CAP160 protein|chr5:21237205-21239404 FORWARD LENGTH=618
Glyma.10G236200	1.53431	0	0	0	0	0	0	0	0	0	UniRef100_B7FIG9 Cytochrome b reductase n=1 Tax=Medicago truncatula RepID=B7FIG9_MEDTR	AT4G25570.1|Symbols:ACYB-2|Cytochrome b561/ferric reductase transmembrane protein family|chr4:13053887-13055518 REVERSE LENGTH=239
Glyma.10G237100	-2.32745	0	0	0	0	0	0	0	0	0	UniRef100_E9L556 CLE10 protein n=1 Tax=Glycine max RepID=E9L556_SOYBN	NA
Glyma.10G237800	1.68068	0	0	0	0	0	0	0	0	0	UniRef100_K4HBA4 Heat shock transcription factor HSFB2a n=1 Tax=Glycine max RepID=K4HBA4_SOYBN	AT5G62020.1|Symbols:AT-HSFB2A, HSFB2A|heat shock transcription factor B2A|chr5:24916212-24917194 FORWARD LENGTH=299
Glyma.10G238300	1.11804	0	0	0	0	0	0	0	0	0	UniRef100_B9ID65 Calmodulin-binding family protein n=1 Tax=Populus trichocarpa RepID=B9ID65_POPTR	AT5G62070.1|Symbols:IQD23|IQ-domain 23|chr5:24930057-24932451 REVERSE LENGTH=403
Glyma.10G239600	1.09877	0	1.3716	0	0	0	0	0	0	0	UniRef100_G7IC06 Calcium-dependent protein kinase n=1 Tax=Medicago truncatula RepID=G7IC06_MEDTR	AT1G12580.1|Symbols:PEPKR1|phosphoenolpyruvate carboxylase-related kinase 1|chr1:4283635-4285675 FORWARD LENGTH=522
Glyma.10G241800	-1.19156	0	0	0	0	0	0	0	0	0	UniRef100_G7ID38 Alpha-L-fucosidase n=1 Tax=Medicago truncatula RepID=G7ID38_MEDTR	AT2G28100.1|Symbols:ATFUC1, FUC1|alpha-L-fucosidase 1|chr2:11974803-11976489 FORWARD LENGTH=506
Glyma.10G245300	1.50835	0	1.43503	0	0	0	0	0	0	0	UniRef100_Q9SKZ7 Acyl-CoA N-acyltransferases (NAT) superfamily protein n=1 Tax=Arabidopsis thaliana RepID=Q9SKZ7_ARATH	AT2G32020.1|Symbols:|Acyl-CoA N-acyltransferases (NAT) superfamily protein|chr2:13631193-13631744 REVERSE LENGTH=183
Glyma.10G248400	1.38903	0	0	0	0	0	0	0	0	0	UniRef100_C0M0P3 With no lysine kinase n=1 Tax=Glycine max RepID=C0M0P3_SOYBN	AT3G04910.1|Symbols:WNK1, ZIK4, ATWNK1|with no lysine (K) kinase 1|chr3:1355084-1358057 FORWARD LENGTH=700
Glyma.10G250700	-1.45069	0	0	0	0	0	0	0	0	0	UniRef100_Q6NMR8 Protein FANTASTIC FOUR 3 n=1 Tax=Arabidopsis thaliana RepID=FAF3_ARATH	AT5G19260.1|Symbols:|Protein of unknown function (DUF3049)|chr5:6479494-6480360 REVERSE LENGTH=288
Glyma.10G252700	-1.44303	0	0	0	0	0	0	0	0	0	UniRef100_G8A125 Cysteine-rich receptor-like protein kinase n=1 Tax=Medicago truncatula RepID=G8A125_MEDTR	AT4G05200.1|Symbols:CRK25|cysteine-rich RLK (RECEPTOR-like protein kinase) 25|chr4:2679793-2682309 REVERSE LENGTH=675
Glyma.10G253300	1.05662	0	0	0	0	0	0	0	0	0	UniRef100_Q9XED4 Receptor-like protein kinase homolog RK20-1 n=1 Tax=Phaseolus vulgaris RepID=Q9XED4_PHAVU	AT4G21410.1|Symbols:CRK29|cysteine-rich RLK (RECEPTOR-like protein kinase) 29|chr4:11402463-11405025 REVERSE LENGTH=679
Glyma.10G253900	1.70405	0	0	0	0	0	0	0	0	0	UniRef100_Q9XED4 Receptor-like protein kinase homolog RK20-1 n=1 Tax=Phaseolus vulgaris RepID=Q9XED4_PHAVU	AT4G38830.1|Symbols:CRK26|cysteine-rich RLK (RECEPTOR-like protein kinase) 26|chr4:18122339-18124943 FORWARD LENGTH=665
Glyma.10G256100	1.80134	2.01403	0	2.41635	3.52505	0	0	0	0	0	NA	AT4G33800.1|Symbols:|unknown protein; Has 30201 Blast hits to 17322 proteins in 780 species: Archae - 12; Bacteria - 1396; Metazoa - 17338; Fungi - 3422; Plants - 5037; Viruses - 0; Other Eukaryotes - 2996 (source: NCBI BLink).|chr4:16210404-16211307 REVERSE LENGTH=170
Glyma.10G256700	-1.61975	0	0	0	0	0	0	0	0	0	UniRef100_B9GLN3 LIPOYLTRANSFERASE 2 family protein n=1 Tax=Populus trichocarpa RepID=B9GLN3_POPTR	AT1G04640.2|Symbols:LIP2|lipoyltransferase 2|chr1:1292541-1293248 FORWARD LENGTH=235
Glyma.10G257000	-1.37456	0	0	0	0	0	0	0	0	0	UniRef100_G7IEW9 Endo-1,4-beta-xylanase A n=1 Tax=Medicago truncatula RepID=G7IEW9_MEDTR	AT4G33840.1|Symbols:|Glycosyl hydrolase family 10 protein|chr4:16223694-16226095 REVERSE LENGTH=576
Glyma.10G257200	2.1852	2.36931	0	0	0	0	0	0	0	0	UniRef100_D7LA14 Beta-1,4-xylosidase n=1 Tax=Arabidopsis lyrata subsp. lyrata RepID=D7LA14_ARALL	AT3G19615.1|Symbols:|unknown protein; FUNCTIONS IN: molecular_function unknown; INVOLVED IN: biological_process unknown; LOCATED IN: cellular_component unknown; Has 10 Blast hits to 10 proteins in 5 species: Archae - 0; Bacteria - 0; Metazoa - 0; Fungi - 0; Plants - 10; Viruses - 0; Other Eukaryotes - 0 (source: NCBI BLink).|chr3:6815073-6815354 REVERSE LENGTH=93
Glyma.10G257900	3.23923	0	0	0	0	0	0	0	0	0	UniRef100_G7IEV2 Zinc finger protein n=1 Tax=Medicago truncatula RepID=G7IEV2_MEDTR	AT5G67450.1|Symbols:AZF1, ZF1|zinc-finger protein 1|chr5:26919142-26919879 REVERSE LENGTH=245
Glyma.10G259400	1.08146	0	0	0	0	0	0	0	0	0	UniRef100_T2DLB4 Protein phosphatase 2C 63-like protein n=1 Tax=Phaseolus vulgaris RepID=T2DLB4_PHAVU	AT4G33920.1|Symbols:|Protein phosphatase 2C family protein|chr4:16260876-16262703 FORWARD LENGTH=380
Glyma.10G261200	1.8099	1.61958	1.22466	0	0	0	0	0	0	0	UniRef100_I6ZPI0 PRp27-like protein n=1 Tax=Olea europaea subsp. europaea RepID=I6ZPI0_OLEEU	AT2G15220.1|Symbols:|Plant basic secretory protein (BSP) family protein|chr2:6608689-6609366 FORWARD LENGTH=225
Glyma.10G262700	1.51955	0	-1.1522	0	0	0	0	0	0	0	UniRef100_C6KI42 UDP-glucosyltransferase family 1 protein n=1 Tax=Citrus sinensis RepID=C6KI42_CITSI	AT2G23260.1|Symbols:UGT84B1|UDP-glucosyl transferase 84B1|chr2:9900046-9901416 REVERSE LENGTH=456
Glyma.10G265100	2.54719	0	0	0	0	0	0	0	0	0	NA	AT2G01300.1|Symbols:|unknown protein; BEST Arabidopsis thaliana protein match is: unknown protein (TAIR:AT1G15010.1); Has 73 Blast hits to 73 proteins in 12 species: Archae - 0; Bacteria - 0; Metazoa - 0; Fungi - 0; Plants - 73; Viruses - 0; Other Eukaryotes - 0 (source: NCBI BLink).|chr2:151221-151691 REVERSE LENGTH=156
Glyma.10G265400	2.03886	1.33035	1.23922	0	0	0	0	0	0	0	UniRef100_T2DNB2 Ribose-5-phosphate isomerase-like protein n=1 Tax=Phaseolus vulgaris RepID=T2DNB2_PHAVU	AT2G01290.1|Symbols:RPI2|ribose-5-phosphate isomerase 2|chr2:149192-149989 REVERSE LENGTH=265
Glyma.10G266200	-1.64724	-1.15318	0	0	0	0	0	0	0	0	UniRef100_G7IWU0 PsAD1 n=1 Tax=Medicago truncatula RepID=G7IWU0_MEDTR	AT5G61412.1|Symbols:|unknown protein; FUNCTIONS IN: molecular_function unknown; INVOLVED IN: biological_process unknown; LOCATED IN: cellular_component unknown; BEST Arabidopsis thaliana protein match is: unknown protein (TAIR:AT4G33145.1); Has 30201 Blast hits to 17322 proteins in 780 species: Archae - 12; Bacteria - 1396; Metazoa - 17338; Fungi - 3422; Plants - 5037; Viruses - 0; Other Eukaryot…
Glyma.10G266300	3.23725	0	0	2.7626	0	0	0	0	0	0	NA	AT3G03280.1|Symbols:|unknown protein; FUNCTIONS IN: molecular_function unknown; INVOLVED IN: N-terminal protein myristoylation; LOCATED IN: cellular_component unknown; BEST Arabidopsis thaliana protein match is: unknown protein (TAIR:AT5G17350.1); Has 137 Blast hits to 137 proteins in 11 species: Archae - 0; Bacteria - 0; Metazoa - 0; Fungi - 0; Plants - 137; Viruses - 0; Other Eukaryotes - 0 (so…
Glyma.10G266700	1.60238	0	0	0	0	0	0	0	0	0	NA	NA
Glyma.10G269200	3.89051	3.79853	4.06858	3.13746	4.30891	0	0	0	0	0	NA	NA
Glyma.10G269400	1.60406	0	3.06994	0	0	0	0	0	0	0	UniRef100_G8A287 CONSTANS-like zinc finger protein n=1 Tax=Medicago truncatula RepID=G8A287_MEDTR	AT1G68190.1|Symbols:|B-box zinc finger family protein|chr1:25559384-25561004 FORWARD LENGTH=356
Glyma.10G271200	2.0723	0	0	0	0	0	0	0	0	0	UniRef100_C6ZRR9 Wall-associated kinase n=1 Tax=Glycine max RepID=C6ZRR9_SOYBN	AT1G25390.1|Symbols:|Protein kinase superfamily protein|chr1:8906640-8908800 REVERSE LENGTH=629
Glyma.10G274300	2.05219	0	0	0	0	0	0	0	0	0	UniRef100_A9PFG3 Zinc finger family protein n=1 Tax=Populus trichocarpa RepID=A9PFG3_POPTR	AT1G25440.1|Symbols:|B-box type zinc finger protein with CCT domain|chr1:8933939-8935284 REVERSE LENGTH=417
Glyma.10G275000	1.41487	0	0	0	0	0	0	0	0	0	UniRef100_Q9LUA5 Genomic DNA, chromosome 3, P1 clone: MPE11 n=2 Tax=Arabidopsis thaliana RepID=Q9LUA5_ARATH	AT1G13360.1|Symbols:|unknown protein; BEST Arabidopsis thaliana protein match is: unknown protein (TAIR:AT3G25870.1); Has 69 Blast hits to 69 proteins in 16 species: Archae - 0; Bacteria - 0; Metazoa - 6; Fungi - 0; Plants - 63; Viruses - 0; Other Eukaryotes - 0 (source: NCBI BLink).|chr1:4577229-4577813 REVERSE LENGTH=194
Glyma.10G275900	2.01899	0	0	0	0	0	0	0	0	0	UniRef100_G7ZZC3 Arylacetamide deacetylase n=1 Tax=Medicago truncatula RepID=G7ZZC3_MEDTR	AT5G16080.1|Symbols:AtCXE17, CXE17|carboxyesterase 17|chr5:5252533-5253567 REVERSE LENGTH=344
Glyma.10G276800	1.1451	0	0	0	0	0	0	0	0	0	UniRef100_G7ZZA4 Nitrate and chloride transporter n=1 Tax=Medicago truncatula RepID=G7ZZA4_MEDTR	AT2G39210.1|Symbols:|Major facilitator superfamily protein|chr2:16366287-16368231 REVERSE LENGTH=601
Glyma.10G277800	1.64994	0	0	0	0	0	0	0	0	0	UniRef100_Q8S900 Syringolide-induced protein 1-3-1A n=1 Tax=Glycine max RepID=Q8S900_SOYBN	AT5G04760.1|Symbols:|Duplicated homeodomain-like superfamily protein|chr5:1373752-1374529 REVERSE LENGTH=215
Glyma.10G285800	2.57939	2.2408	0	0	0	0	0	0	0	0	NA	NA
Glyma.10G287200	-1.24676	0	0	0	0	0	0	0	0	0	UniRef100_G7IEB5 GEM-like protein n=1 Tax=Medicago truncatula RepID=G7IEB5_MEDTR	AT5G08350.1|Symbols:|GRAM domain-containing protein / ABA-responsive protein-related|chr5:2686417-2687175 REVERSE LENGTH=222
Glyma.10G287800	1.62534	1.91138	1.50835	1.47489	0	0	0	0	0	0	UniRef100_O49696 Aluminum-activated malate transporter 12 n=2 Tax=Arabidopsis thaliana RepID=ALMTC_ARATH	AT4G17970.1|Symbols:ALMT12, ATALMT12|aluminum-activated, malate transporter 12|chr4:9975482-9977722 FORWARD LENGTH=560
Glyma.10G291400	1.14273	1.05154	1.00568	0	0	0	0	0	0	0	UniRef100_B9HTX2 Hydrolase family protein n=1 Tax=Populus trichocarpa RepID=B9HTX2_POPTR	AT2G39420.1|Symbols:|alpha/beta-Hydrolases superfamily protein|chr2:16460442-16462872 FORWARD LENGTH=317
Glyma.10G295000	-1.16916	0	0	0	0	0	0	0	0	0	UniRef100_G7IAY2 Callose synthase n=1 Tax=Medicago truncatula RepID=G7IAY2_MEDTR	AT5G13000.1|Symbols:ATGSL12, gsl12|glucan synthase-like 12|chr5:4110445-4121202 REVERSE LENGTH=1955
Glyma.11G002100	1.1081	1.94737	1.41092	1.70092	2.43277	0	0	0	0	0	NA	AT4G33800.1|Symbols:|unknown protein; Has 30201 Blast hits to 17322 proteins in 780 species: Archae - 12; Bacteria - 1396; Metazoa - 17338; Fungi - 3422; Plants - 5037; Viruses - 0; Other Eukaryotes - 2996 (source: NCBI BLink).|chr4:16210404-16211307 REVERSE LENGTH=170
Glyma.11G004700	-1.5648	0	0	0	-1.74071	0	0	0	0	0	UniRef100_G7K2C2 Early nodulin-like protein n=1 Tax=Medicago truncatula RepID=G7K2C2_MEDTR	AT5G26330.1|Symbols:|Cupredoxin superfamily protein|chr5:9241614-9242635 REVERSE LENGTH=187
Glyma.11G007600	-1.27232	0	0	0	0	0	0	0	0	0	UniRef100_G7K3S4 12-oxophytodienoate reductase n=1 Tax=Medicago truncatula RepID=G7K3S4_MEDTR	AT1G76690.1|Symbols:OPR2, ATOPR2|12-oxophytodienoate reductase 2|chr1:28778976-28780355 FORWARD LENGTH=374
Glyma.11G008300	1.20417	1.18661	1.17847	0	0	0	0	0	0	0	UniRef100_D7MNN1 Zinc knuckle (CCHC-type) family protein n=1 Tax=Arabidopsis lyrata subsp. lyrata RepID=D7MNN1_ARALL	AT5G43630.1|Symbols:TZP|zinc knuckle (CCHC-type) family protein|chr5:17527261-17530207 FORWARD LENGTH=831
Glyma.11G011500	-1.62607	0	0	0	0	0	0	0	0	0	UniRef100_Q84V87 Chalcone synthase n=1 Tax=Glycine max RepID=Q84V87_SOYBN	AT5G13930.1|Symbols:CHS, TT4, ATCHS|Chalcone and stilbene synthase family protein|chr5:4488762-4490035 FORWARD LENGTH=395
Glyma.11G013100	-2.85495	0	0	0	0	0	0	0	0	0	UniRef100_G7K7T8 Aspartic proteinase nepenthesin-1 n=1 Tax=Medicago truncatula RepID=G7K7T8_MEDTR	AT5G33340.1|Symbols:CDR1|Eukaryotic aspartyl protease family protein|chr5:12594474-12595787 FORWARD LENGTH=437
Glyma.11G014900	1.18731	0	0	0	0	0	0	0	0	0	UniRef100_G7K979 2-succinylbenzoate-CoA ligase n=1 Tax=Medicago truncatula RepID=G7K979_MEDTR	AT1G20560.1|Symbols:AAE1|acyl activating enzyme 1|chr1:7119927-7121730 REVERSE LENGTH=556
Glyma.11G015200	1.25351	0	0	0	0	0	0	0	0	0	UniRef100_Q9LQ29 Protein kinase family protein n=1 Tax=Arabidopsis thaliana RepID=Q9LQ29_ARATH	AT1G33770.1|Symbols:|Protein kinase superfamily protein|chr1:12242126-12244462 FORWARD LENGTH=614
Glyma.11G017500	3.0924	0	0	0	0	0	0	0	0	0	NA	AT4G23880.1|Symbols:|unknown protein; Has 73 Blast hits to 69 proteins in 22 species: Archae - 0; Bacteria - 4; Metazoa - 9; Fungi - 2; Plants - 18; Viruses - 0; Other Eukaryotes - 40 (source: NCBI BLink).|chr4:12415789-12416388 REVERSE LENGTH=199
Glyma.11G020800	1.97925	0	2.22983	0	0	0	0	0	0	0	NA	AT5G41590.1|Symbols:|Protein of unknown function (DUF567)|chr5:16632221-16633896 REVERSE LENGTH=221
Glyma.11G022100	1.13742	0	0	0	0	0	0	0	0	0	UniRef100_D7LZJ1 Transferase, transferring glycosyl groups n=1 Tax=Arabidopsis lyrata subsp. lyrata RepID=D7LZJ1_ARALL	AT5G41460.1|Symbols:|Protein of unknown function (DUF604)|chr5:16589724-16592197 REVERSE LENGTH=524
Glyma.11G027400	1.67458	0	0	0	0	-1.30261	0	0	0	0	UniRef100_Q5EMP7 Senescence-inducible chloroplast stay-green protein 1 n=1 Tax=Glycine max RepID=Q5EMP7_SOYBN	AT4G22920.1|Symbols:ATNYE1, NYE1|non-yellowing 1|chr4:12016776-12017969 REVERSE LENGTH=268
Glyma.11G029700	2.78218	0	0	0	0	-2.00424	0	0	0	0	NA	AT3G60780.1|Symbols:|Protein of unknown function (DUF1442)|chr3:22462695-22463630 FORWARD LENGTH=218
Glyma.11G034000	1.93462	2.04269	0	0	0	0	0	0	0	0	UniRef100_G2XKY2 Tonoplast intrinsic protein n=1 Tax=Glycine soja RepID=G2XKY2_GLYSO	AT5G47450.1|Symbols:ATTIP2;3, TIP2;3, DELTA-TIP3|tonoplast intrinsic protein 2;3|chr5:19248509-19249466 REVERSE LENGTH=250
Glyma.11G034400	1.72479	1.49571	1.52985	0	1.75485	0	0	0	0	0	NA	AT4G17350.1|Symbols:|Plant protein of unknown function (DUF828) with plant pleckstrin homology-like region|chr4:9701582-9703358 FORWARD LENGTH=405
Glyma.11G036500	1.57523	0	0	0	0	0	0	0	0	0	UniRef100_B3IX32 Transcription factor AP2-EREBP n=1 Tax=Lotus japonicus RepID=B3IX32_LOTJA	AT4G17500.1|Symbols:ATERF-1, ERF-1|ethylene responsive element binding factor 1|chr4:9759405-9760211 FORWARD LENGTH=268
Glyma.11G036900	1.6664	0	0	0	0	0	0	0	0	0	UniRef100_G7JXH0 Lipase n=1 Tax=Medicago truncatula RepID=G7JXH0_MEDTR	AT4G16820.1|Symbols:PLA-I{beta]2|alpha/beta-Hydrolases superfamily protein|chr4:9467563-9469116 FORWARD LENGTH=517
Glyma.11G037100	2.70669	2.28293	2.39742	2.72523	2.64132	0	0	0	0	0	UniRef100_G7JXH2 Zeaxanthin epoxidase n=1 Tax=Medicago truncatula RepID=G7JXH2_MEDTR	AT2G35660.1|Symbols:CTF2A|FAD/NAD(P)-binding oxidoreductase family protein|chr2:14988499-14990320 FORWARD LENGTH=439
Glyma.11G038300	-1.97644	0	0	0	0	0	0	0	0	0	UniRef100_O23547 Expansin-like B1 n=2 Tax=Arabidopsis thaliana RepID=EXLB1_ARATH	AT4G17030.1|Symbols:ATEXLB1, EXPR, AT-EXPR, ATEXPR1, ATHEXP BETA 3.1, EXLB1|expansin-like B1|chr4:9581817-9583181 REVERSE LENGTH=250
Glyma.11G038600	1.87157	0	0	0	0	0	0	0	0	0	UniRef100_L7T124 TIFY transcription factor n=1 Tax=Phaseolus vulgaris RepID=L7T124_PHAVU	AT1G19180.2|Symbols:TIFY10A|jasmonate-zim-domain protein 1|chr1:6622708-6623271 FORWARD LENGTH=187
Glyma.11G039400	1.68172	2.30004	2.22078	1.92325	2.21876	0	0	0	0	0	UniRef100_Q5F305 Beta-amylase n=1 Tax=Glycine max RepID=Q5F305_SOYBN	AT4G17090.1|Symbols:CT-BMY, BAM3, BMY8|chloroplast beta-amylase|chr4:9605266-9607250 REVERSE LENGTH=548
Glyma.11G040500	1.62235	0	0	0	0	0	0	0	0	0	UniRef100_Q40525 Nt-rab6 protein n=1 Tax=Nicotiana tabacum RepID=Q40525_TOBAC	AT2G44610.1|Symbols:RAB6, ATRABH1B, ATRAB6A, RAB6A|Ras-related small GTP-binding family protein|chr2:18411778-18413883 REVERSE LENGTH=208
Glyma.11G040600	2.30807	0	0	0	0	0	0	0	0	0	UniRef100_B9IC91 BON association protein 1 n=1 Tax=Populus trichocarpa RepID=B9IC91_POPTR	AT2G45760.1|Symbols:BAP2, BAL|BON association protein 2|chr2:18847125-18847748 REVERSE LENGTH=207
Glyma.11G044100	1.01929	0	0	0	0	0	0	0	0	0	UniRef100_G7K141 Receptor protein kinase-like protein n=1 Tax=Medicago truncatula RepID=G7K141_MEDTR	AT5G65710.1|Symbols:HSL2|HAESA-like 2|chr5:26292372-26295440 FORWARD LENGTH=993
Glyma.11G044700	-1.12487	0	0	0	0	0	0	0	0	0	UniRef100_G7K151 EPIDERMAL PATTERNING FACTOR-like protein n=1 Tax=Medicago truncatula RepID=G7K151_MEDTR	AT4G37810.1|Symbols:|unknown protein; FUNCTIONS IN: molecular_function unknown; INVOLVED IN: biological_process unknown; LOCATED IN: endomembrane system; BEST Arabidopsis thaliana protein match is: unknown protein (TAIR:AT5G10310.1); Has 149 Blast hits to 149 proteins in 15 species: Archae - 0; Bacteria - 0; Metazoa - 0; Fungi - 0; Plants - 149; Viruses - 0; Other Eukaryotes - 0 (source: NCBI BLi…
Glyma.11G045800	-1.06793	-1.00775	0	0	0	0	0	0	0	0	UniRef100_G7JF92 AP2-like ethylene-responsive transcription factor ANT n=1 Tax=Medicago truncatula RepID=G7JF92_MEDTR	AT4G37750.1|Symbols:ANT, DRG, CKC, CKC1|Integrase-type DNA-binding superfamily protein|chr4:17739782-17742189 FORWARD LENGTH=555
Glyma.11G048300	2.10822	0	0	2.26863	0	-2.432	0	0	0	0	UniRef100_Q9FVE8 Plasma membrane Ca2+-ATPase n=1 Tax=Glycine max RepID=Q9FVE8_SOYBN	AT4G37640.1|Symbols:ACA2|calcium ATPase 2|chr4:17683225-17686808 REVERSE LENGTH=1014
Glyma.11G050500	1.92476	1.04261	1.14353	0	1.42551	0	0	0	0	0	UniRef100_Q9FN15 Gb|AAC18972.1 n=1 Tax=Arabidopsis thaliana RepID=Q9FN15_ARATH	AT5G67370.1|Symbols:|Protein of unknown function (DUF1230)|chr5:26877667-26879465 REVERSE LENGTH=327
Glyma.11G050900	2.30062	0	1.98343	0	0	-2.09407	0	0	0	0	UniRef100_B9HMW4 Phosphatase 2C family protein n=1 Tax=Populus trichocarpa RepID=B9HMW4_POPTR	AT4G33920.1|Symbols:|Protein phosphatase 2C family protein|chr4:16260876-16262703 FORWARD LENGTH=380
Glyma.11G051800	2.03483	2.34138	2.57701	0	0	0	0	0	0	0	UniRef100_Q9XFX1 Cytochrome P450 n=1 Tax=Cicer arietinum RepID=Q9XFX1_CICAR	AT4G37340.1|Symbols:CYP81D3|cytochrome P450, family 81, subfamily D, polypeptide 3|chr4:17564953-17566706 REVERSE LENGTH=500
Glyma.11G052100	1.58929	0	0	0	0	0	0	0	0	0	UniRef100_Q0PJL9 MYB transcription factor MYB50 n=1 Tax=Glycine max RepID=Q0PJL9_SOYBN	AT4G37260.1|Symbols:MYB73, ATMYB73|myb domain protein 73|chr4:17540602-17541564 FORWARD LENGTH=320
Glyma.11G053200	1.08435	1.75934	0	0	0	0	0	0	0	0	UniRef100_Q9FH92 Protein IRX15-LIKE n=1 Tax=Arabidopsis thaliana RepID=IX15L_ARATH	AT5G67210.1|Symbols:|Protein of unknown function (DUF579)|chr5:26819019-26819972 FORWARD LENGTH=317
Glyma.11G055100	2.22224	0	0	0	0	0	0	0	0	0	UniRef100_G3ECQ9 Rsmv23 protein n=1 Tax=Glycine max RepID=G3ECQ9_SOYBN	AT4G36950.1|Symbols:MAPKKK21|mitogen-activated protein kinase kinase kinase 21|chr4:17422834-17423844 REVERSE LENGTH=336
Glyma.11G056200	1.33807	0	0	0	0	-1.51132	0	0	0	0	UniRef100_Q43457 Heat shock transcription factor 34 n=1 Tax=Glycine max RepID=Q43457_SOYBN	AT4G36990.1|Symbols:HSF4, HSFB1, AT-HSFB1, ATHSF4|heat shock factor 4|chr4:17440660-17441706 FORWARD LENGTH=284
Glyma.11G056500	2.16767	0	0	0	0	0	0	0	0	0	UniRef100_G7K7Z2 Calcium-binding protein CML24 n=1 Tax=Medicago truncatula RepID=G7K7Z2_MEDTR	AT2G15680.1|Symbols:|Calcium-binding EF-hand family protein|chr2:6831024-6831587 FORWARD LENGTH=187
Glyma.11G061800	1.89083	0	0	0	0	0	0	0	0	0	NA	AT2G23690.1|Symbols:|unknown protein; FUNCTIONS IN: molecular_function unknown; INVOLVED IN: N-terminal protein myristoylation; LOCATED IN: cellular_component unknown; EXPRESSED IN: 7 plant structures; EXPRESSED DURING: petal differentiation and expansion stage; BEST Arabidopsis thaliana protein match is: unknown protein (TAIR:AT4G37240.1); Has 243 Blast hits to 243 proteins in 15 species: Archae…
Glyma.11G063200	2.29935	0	0	0	0	0	0	0	0	0	UniRef100_A5YJW2 LYK4 n=2 Tax=Glycine max RepID=A5YJW2_SOYBN	AT2G23770.1|Symbols:|protein kinase family protein / peptidoglycan-binding LysM domain-containing protein|chr2:10120242-10122080 REVERSE LENGTH=612
Glyma.11G066600	2.25598	0	0	0	0	0	0	0	0	0	UniRef100_B9HEV0 Mannitol transporter family protein n=1 Tax=Populus trichocarpa RepID=B9HEV0_POPTR	AT4G36670.1|Symbols:|Major facilitator superfamily protein|chr4:17287680-17289483 REVERSE LENGTH=493
Glyma.11G067400	-2.17207	0	0	0	0	0	0	0	0	0	UniRef100_Q00M90 Membrane protein-like protein n=1 Tax=Glycine max RepID=Q00M90_SOYBN	AT2G25737.1|Symbols:|Sulfite exporter TauE/SafE family protein|chr2:10977174-10979677 FORWARD LENGTH=476
Glyma.11G069300	1.44591	1.29567	1.46009	0	1.53274	0	0	0	0	0	UniRef100_G7KEW9 U-box domain-containing protein n=2 Tax=Medicago truncatula RepID=G7KEW9_MEDTR	AT4G36550.1|Symbols:|ARM repeat superfamily protein|chr4:17245400-17247926 REVERSE LENGTH=718
Glyma.11G069500	-1.83165	0	0	0	-1.86668	0	0	0	0	0	UniRef100_G7KEX3 Laccase-11 n=1 Tax=Medicago truncatula RepID=G7KEX3_MEDTR	AT5G03260.1|Symbols:LAC11|laccase 11|chr5:777198-779338 REVERSE LENGTH=557
Glyma.11G069700	2.13316	0	0	0	0	0	0	0	0	0	UniRef100_G7KEX6 RCC1 and BTB domain-containing protein n=1 Tax=Medicago truncatula RepID=G7KEX6_MEDTR	AT5G48330.1|Symbols:|Regulator of chromosome condensation (RCC1) family protein|chr5:19585989-19587729 FORWARD LENGTH=455
Glyma.11G070000	-2.04642	0	0	0	0	0	0	0	0	0	UniRef100_G7KEY1 Syntaxin-112 n=1 Tax=Medicago truncatula RepID=G7KEY1_MEDTR	AT2G18260.1|Symbols:SYP112, ATSYP112|syntaxin of plants 112|chr2:7942275-7943192 FORWARD LENGTH=305
Glyma.11G071100	-2.08828	0	0	0	0	0	0	0	0	0	NA	AT3G50900.1|Symbols:|unknown protein; BEST Arabidopsis thaliana protein match is: unknown protein (TAIR:AT5G66490.1); Has 45 Blast hits to 45 proteins in 7 species: Archae - 0; Bacteria - 0; Metazoa - 0; Fungi - 0; Plants - 45; Viruses - 0; Other Eukaryotes - 0 (source: NCBI BLink).|chr3:18918122-18918466 FORWARD LENGTH=114
Glyma.11G072000	1.27751	1.21049	0	0	0	0	0	0	0	0	UniRef100_G7KF17 Peroxidase n=1 Tax=Medicago truncatula RepID=G7KF17_MEDTR	AT5G66390.1|Symbols:|Peroxidase superfamily protein|chr5:26516063-26517329 REVERSE LENGTH=336
Glyma.11G073300	-1.04021	0	0	0	0	0	0	0	0	0	UniRef100_G7KGB2 Cytochrome P450 90C1 n=1 Tax=Medicago truncatula RepID=G7KGB2_MEDTR	AT4G36380.1|Symbols:ROT3|Cytochrome P450 superfamily protein|chr4:17187973-17192202 REVERSE LENGTH=524
Glyma.11G075700	1.11615	0	0	0	0	0	0	0	0	0	UniRef100_G7JW51 GDP-mannose 4 6-dehydratase n=1 Tax=Medicago truncatula RepID=G7JW51_MEDTR	AT5G66280.1|Symbols:GMD1|GDP-D-mannose 4,6-dehydratase 1|chr5:26476434-26477519 FORWARD LENGTH=361
Glyma.11G077400	2.57347	1.31296	0	0	0	0	0	0	0	0	UniRef100_P93499 DnaJ-like protein (Fragment) n=1 Tax=Phaseolus vulgaris RepID=P93499_PHAVU	AT4G36040.1|Symbols:|Chaperone DnaJ-domain superfamily protein|chr4:17049708-17050193 REVERSE LENGTH=161
Glyma.11G080400	1.12175	1.47523	0	0	0	0	0	0	0	0	UniRef100_G7JXM9 Aspartic proteinase-like protein n=1 Tax=Medicago truncatula RepID=G7JXM9_MEDTR	AT2G17760.1|Symbols:|Eukaryotic aspartyl protease family protein|chr2:7713488-7716269 FORWARD LENGTH=513
Glyma.11G081000	1.62852	1.02628	0	1.01693	0	0	0	0	0	0	UniRef100_D7L9H5 Protein-methionine-s-oxide reductase n=1 Tax=Arabidopsis lyrata subsp. lyrata RepID=D7L9H5_ARALL	AT2G17705.1|Symbols:|unknown protein; FUNCTIONS IN: molecular_function unknown; INVOLVED IN: biological_process unknown; LOCATED IN: plasma membrane; EXPRESSED IN: cultured cell; BEST Arabidopsis thaliana protein match is: unknown protein (TAIR:AT4G08330.1); Has 135 Blast hits to 135 proteins in 32 species: Archae - 5; Bacteria - 29; Metazoa - 0; Fungi - 0; Plants - 91; Viruses - 0; Other Eukaryo…
Glyma.11G082100	2.16692	0	0	0	0	0	0	0	0	0	UniRef100_G7JYS7 DVL17 n=1 Tax=Medicago truncatula RepID=G7JYS7_MEDTR	AT4G35783.1|Symbols:RTFL6, DVL17|ROTUNDIFOLIA like 6|chr4:16952612-16952800 FORWARD LENGTH=62
Glyma.11G085400	2.31173	0	0	0	0	0	0	0	0	0	UniRef100_G7K031 Serine/threonine protein kinase n=1 Tax=Medicago truncatula RepID=G7K031_MEDTR	AT4G35600.1|Symbols:CONNEXIN 32|Protein kinase superfamily protein|chr4:16896448-16898714 FORWARD LENGTH=419
Glyma.11G087400	-1.10284	0	0	0	0	0	0	0	0	0	UniRef100_Q9C7S3 Chloroplast inner membrane localized protein n=1 Tax=Arabidopsis thaliana RepID=Q9C7S3_ARATH	AT1G42960.1|Symbols:|expressed protein localized to the inner membrane of the chloroplast.|chr1:16125863-16127080 FORWARD LENGTH=168
Glyma.11G087900	1.34499	0	0	1.01462	0	0	0	0	0	0	UniRef100_G7K2L1 Leucine-rich repeat-containing protein n=1 Tax=Medicago truncatula RepID=G7K2L1_MEDTR	AT4G35470.1|Symbols:PIRL4|plant intracellular ras group-related LRR 4|chr4:16846531-16848448 FORWARD LENGTH=549
Glyma.11G088900	1.6726	2.29524	1.36105	0	0	0	0	0	0	0	UniRef100_G7K2N3 Subtilisin-like protease n=1 Tax=Medicago truncatula RepID=G7K2N3_MEDTR	AT2G04160.1|Symbols:AIR3|Subtilisin-like serine endopeptidase family protein|chr2:1401450-1407694 REVERSE LENGTH=772
Glyma.11G091400	1.87681	0	1.56372	0	2.2733	0	0	0	0	0	UniRef100_G7JMC8 Farnesylated protein (ATFP6) n=1 Tax=Medicago truncatula RepID=G7JMC8_MEDTR	AT4G38580.1|Symbols:ATFP6, HIPP26, FP6|farnesylated protein 6|chr4:18034596-18035693 FORWARD LENGTH=153
Glyma.11G093100	3.64198	0	0	0	0	0	0	0	0	0	UniRef100_UPI000193C55B cytochrome P450 n=1 Tax=Populus trichocarpa RepID=UPI000193C55B	AT4G37320.1|Symbols:CYP81D5|cytochrome P450, family 81, subfamily D, polypeptide 5|chr4:17559742-17561690 REVERSE LENGTH=495
Glyma.11G096600	1.984	0	0	0	0	0	0	0	0	0	UniRef100_C7AFG3 NAC family transcription factor 6 n=1 Tax=Cicer arietinum RepID=C7AFG3_CICAR	AT2G17040.1|Symbols:anac036, NAC036|NAC domain containing protein 36|chr2:7407123-7408120 FORWARD LENGTH=276
Glyma.11G096700	1.9346	0	0	1.90137	0	0	0	0	0	0	UniRef100_B9HQZ5 Expansin-like family protein n=1 Tax=Populus trichocarpa RepID=B9HQZ5_POPTR	AT3G45970.1|Symbols:ATEXLA1, EXPL1, ATEXPL1, ATHEXP BETA 2.1, EXLA1|expansin-like A1|chr3:16896238-16897189 FORWARD LENGTH=265
Glyma.11G097300	1.33866	0	0	0	0	-1.29601	0	0	0	0	UniRef100_U5KQN0 Ascorbate oxidase n=1 Tax=Prunus persica RepID=U5KQN0_PRUPE	AT1G76160.1|Symbols:sks5|SKU5 similar 5|chr1:28578211-28581020 REVERSE LENGTH=541
Glyma.11G098400	1.86309	0	0	0	0	0	0	0	0	0	NA	NA
Glyma.11G098500	2.15083	0	0	0	0	0	0	0	0	0	UniRef100_U5G491 PROLINE-RICH protein 4 n=2 Tax=Populus trichocarpa RepID=U5G491_POPTR	AT4G38770.1|Symbols:PRP4, ATPRP4|proline-rich protein 4|chr4:18097009-18098448 REVERSE LENGTH=448
Glyma.11G101400	-1.07325	0	0	0	0	0	0	0	0	0	UniRef100_E6Y9A9 Enoyl-ACP reductase n=1 Tax=Arachis hypogaea RepID=E6Y9A9_ARAHY	AT2G05990.2|Symbols:MOD1, ENR1|NAD(P)-binding Rossmann-fold superfamily protein|chr2:2322876-2324867 FORWARD LENGTH=390
Glyma.11G104100	1.10627	0	0	0	0	0	0	0	0	0	UniRef100_Q9LT18 Genomic DNA, chromosome 3, P1 clone: MPN9 n=2 Tax=Arabidopsis thaliana RepID=Q9LT18_ARATH	AT3G19900.1|Symbols:|unknown protein; FUNCTIONS IN: molecular_function unknown; INVOLVED IN: biological_process unknown; LOCATED IN: chloroplast; EXPRESSED IN: 23 plant structures; EXPRESSED DURING: 13 growth stages; CONTAINS InterPro DOMAIN/s: Protein of unknown function DUF3067 (InterPro:IPR021420); Has 276 Blast hits to 276 proteins in 83 species: Archae - 0; Bacteria - 112; Metazoa - 0; Fungi…
Glyma.11G106900	1.86348	0	0	0	0	-1.75917	0	0	0	0	UniRef100_B9H186 EARLY-RESPONSIVE TO DEHYDRATION 7 family protein n=1 Tax=Populus trichocarpa RepID=B9H186_POPTR	AT2G17840.1|Symbols:ERD7|Senescence/dehydration-associated protein-related|chr2:7755923-7757798 REVERSE LENGTH=452
Glyma.11G111700	1.40923	0	0	0	0	-1.4858	0	0	0	0	UniRef100_G7JJU1 GATA transcription factor n=1 Tax=Medicago truncatula RepID=G7JJU1_MEDTR	AT4G36240.1|Symbols:GATA7|GATA transcription factor 7|chr4:17147376-17148211 REVERSE LENGTH=238
Glyma.11G116600	1.19299	1.38783	0	0	0	0	0	0	0	0	UniRef100_I1LJC2 Glucose-1-phosphate adenylyltransferase n=1 Tax=Glycine max RepID=I1LJC2_SOYBN	AT4G39210.1|Symbols:APL3|Glucose-1-phosphate adenylyltransferase family protein|chr4:18260332-18263181 FORWARD LENGTH=521
Glyma.11G118100	1.35068	0	0	0	0	0	0	0	0	0	UniRef100_U5Y0Q9 BTB/POZ domain-containing zinc finger protein n=1 Tax=Cucumis sativus RepID=U5Y0Q9_CUCSA	AT1G63850.1|Symbols:|BTB/POZ domain-containing protein|chr1:23696962-23698708 FORWARD LENGTH=548
Glyma.11G121900	2.6396	0	0	0	0	0	0	0	0	0	NA	AT1G28190.1|Symbols:|unknown protein; BEST Arabidopsis thaliana protein match is: unknown protein (TAIR:AT5G12340.1); Has 166 Blast hits to 162 proteins in 36 species: Archae - 0; Bacteria - 2; Metazoa - 15; Fungi - 5; Plants - 124; Viruses - 0; Other Eukaryotes - 20 (source: NCBI BLink).|chr1:9847015-9847815 REVERSE LENGTH=266
Glyma.11G124500	2.55315	2.44797	0	0	0	0	0	0	0	0	UniRef100_B8Y647 Class IV chitinase n=1 Tax=Medicago sativa RepID=B8Y647_MEDSA	AT3G54420.1|Symbols:ATEP3, ATCHITIV, CHIV, EP3|homolog of carrot EP3-3 chitinase|chr3:20145935-20147034 FORWARD LENGTH=273
Glyma.11G124700	2.64811	0	0	0	0	0	0	0	0	0	NA	AT4G28460.1|Symbols:|unknown protein; FUNCTIONS IN: molecular_function unknown; INVOLVED IN: biological_process unknown; LOCATED IN: endomembrane system; EXPRESSED IN: 10 plant structures; EXPRESSED DURING: LP.04 four leaves visible, 4 anthesis, petal differentiation and expansion stage; Has 8 Blast hits to 8 proteins in 3 species: Archae - 0; Bacteria - 0; Metazoa - 0; Fungi - 0; Plants - 8; Vir…
Glyma.11G134800	1.49091	1.53647	0	0	0	0	0	0	0	0	NA	AT5G59050.1|Symbols:|unknown protein; BEST Arabidopsis thaliana protein match is: unknown protein (TAIR:AT3G54000.1); Has 35333 Blast hits to 34131 proteins in 2444 species: Archae - 798; Bacteria - 22429; Metazoa - 974; Fungi - 991; Plants - 531; Viruses - 0; Other Eukaryotes - 9610 (source: NCBI BLink).|chr5:23839494-23842519 REVERSE LENGTH=312
Glyma.11G137300	2.25755	0	0	0	0	0	0	0	0	0	UniRef100_G7JCE1 RING finger protein n=1 Tax=Medicago truncatula RepID=G7JCE1_MEDTR	AT5G59550.1|Symbols:|zinc finger (C3HC4-type RING finger) family protein|chr5:23998422-23999645 REVERSE LENGTH=407
Glyma.11G138000	1.32342	0	0	0	0	0	0	0	0	0	UniRef100_G7IRV5 GRAS family transcription factor n=1 Tax=Medicago truncatula RepID=G7IRV5_MEDTR	AT1G07530.1|Symbols:SCL14, ATGRAS2, GRAS2|SCARECROW-like 14|chr1:2313828-2316137 REVERSE LENGTH=769
Glyma.11G139300	1.2038	0	0	0	0	0	0	0	0	0	UniRef100_G8FRJ9 Protein kinase 1b n=1 Tax=Glycine max RepID=G8FRJ9_SOYBN	AT1G07570.1|Symbols:APK1A, APK1|Protein kinase superfamily protein|chr1:2331369-2333210 REVERSE LENGTH=410
Glyma.11G142900	2.18343	0	2.34486	0	0	0	0	0	0	0	UniRef100_G7JTP3 MYB transcription factor n=1 Tax=Medicago truncatula RepID=G7JTP3_MEDTR	AT5G59780.3|Symbols:MYB59, ATMYB59-3|myb domain protein 59|chr5:24082425-24083350 REVERSE LENGTH=235
Glyma.11G144600	2.4297	0	0	0	0	0	0	0	0	0	UniRef100_G7JTM6 Exocyst complex component n=1 Tax=Medicago truncatula RepID=G7JTM6_MEDTR	AT5G59730.2|Symbols:ATEXO70H7, EXO70H7|exocyst subunit exo70 family protein H7|chr5:24064096-24066004 REVERSE LENGTH=632
Glyma.11G149800	1.31687	0	0	0	0	0	0	0	0	0	NA	NA
Glyma.11G150400	-1.63589	0	0	0	0	0	0	0	0	0	UniRef100_E0YNQ4 Disease resistance response protein 1 n=1 Tax=Glycine max RepID=E0YNQ4_SOYBN	AT1G65870.1|Symbols:|Disease resistance-responsive (dirigent-like protein) family protein|chr1:24503624-24504193 FORWARD LENGTH=189
Glyma.11G153000	1.44742	1.35129	1.72107	1.23471	0	0	0	0	0	0	UniRef100_G7IW33 Resistance protein n=1 Tax=Medicago truncatula RepID=G7IW33_MEDTR	AT5G17680.1|Symbols:|disease resistance protein (TIR-NBS-LRR class), putative|chr5:5822999-5827153 FORWARD LENGTH=1294
Glyma.11G156100	1.59596	0	0	0	0	0	0	0	0	0	NA	NA
Glyma.11G157100	2.43157	0	0	0	0	0	0	0	0	0	UniRef100_G7JLF5 Calcium-binding protein n=1 Tax=Medicago truncatula RepID=G7JLF5_MEDTR	AT3G50770.1|Symbols:CML41|calmodulin-like 41|chr3:18873987-18874604 FORWARD LENGTH=205
Glyma.11G157200	2.32305	0	0	0	0	0	0	0	0	0	UniRef100_G7JLF5 Calcium-binding protein n=1 Tax=Medicago truncatula RepID=G7JLF5_MEDTR	AT3G50770.1|Symbols:CML41|calmodulin-like 41|chr3:18873987-18874604 FORWARD LENGTH=205
Glyma.11G159200	-1.04735	-1.43203	0	-1.5573	0	0	0	0	0	0	NA	NA
Glyma.11G159500	-1.44218	-1.19291	0	0	-1.44363	0	0	0	0	0	UniRef100_G7KDX9 CCP n=1 Tax=Medicago truncatula RepID=G7KDX9_MEDTR	NA
Glyma.11G161200	-2.17368	-1.46634	-1.59247	-1.86595	-1.70152	0	0	0	0	0	UniRef100_I1LLV5 Structure-specific endonuclease subunit SLX1 homolog n=1 Tax=Glycine max RepID=I1LLV5_SOYBN	AT2G30350.2|Symbols:|Excinuclease ABC, C subunit, N-terminal|chr2:12934237-12935742 REVERSE LENGTH=368
Glyma.11G162200	-2.29077	-2.84293	-3.58521	-3.90555	-3.67524	0	0	0	0	0	UniRef100_Q85V85 PsbA (Fragment) n=1 Tax=Phalaris minor RepID=Q85V85_9POAL	ATCG00020.1|Symbols:PSBA|photosystem II reaction center protein A|chrC:383-1444 REVERSE LENGTH=353
Glyma.11G163300	3.26789	2.89651	2.07696	2.15838	0	0	0	0	0	0	UniRef100_A7LHG4 WRKY19 (Fragment) n=1 Tax=Glycine max RepID=A7LHG4_SOYBN	AT2G38470.1|Symbols:WRKY33, ATWRKY33|WRKY DNA-binding protein 33|chr2:16108476-16110539 FORWARD LENGTH=519
Glyma.11G164300	2.37133	2.86666	2.60892	2.22728	0	0	0	0	0	0	UniRef100_O64730 Probable protein phosphatase 2C 26 n=2 Tax=Arabidopsis thaliana RepID=P2C26_ARATH	AT2G30170.1|Symbols:|Protein phosphatase 2C family protein|chr2:12879802-12881474 REVERSE LENGTH=298
Glyma.11G168400	2.69018	3.31357	2.60145	2.11654	0	0	0	0	0	0	UniRef100_B9HBJ4 Kinesin motor family protein n=1 Tax=Populus trichocarpa RepID=B9HBJ4_POPTR	AT2G37420.1|Symbols:|ATP binding microtubule motor family protein|chr2:15700550-15705165 FORWARD LENGTH=1039
Glyma.11G170000	2.66016	2.23975	0	0	0	0	0	0	0	0	UniRef100_G7JZL6 Serine/threonine protein kinase n=1 Tax=Medicago truncatula RepID=G7JZL6_MEDTR	AT2G30040.1|Symbols:MAPKKK14|mitogen-activated protein kinase kinase kinase 14|chr2:12821747-12823138 FORWARD LENGTH=463
Glyma.11G170300	2.11701	2.91888	0	0	0	0	0	-3.47495	0	0	UniRef100_I1LLM7 Asparagine synthetase n=1 Tax=Glycine max RepID=I1LLM7_SOYBN	AT3G47340.1|Symbols:ASN1, DIN6, AT-ASN1|glutamine-dependent asparagine synthase 1|chr3:17438136-17441043 REVERSE LENGTH=584
Glyma.11G171400	2.52897	0	0	0	0	0	0	0	0	0	UniRef100_I1LLM2 Asparagine synthetase n=1 Tax=Glycine max RepID=I1LLM2_SOYBN	AT3G47340.1|Symbols:ASN1, DIN6, AT-ASN1|glutamine-dependent asparagine synthase 1|chr3:17438136-17441043 REVERSE LENGTH=584
Glyma.11G176200	-1.34942	0	0	1.50706	0	0	0	0	0	0	UniRef100_E4MX93 mRNA, clone: RTFL01-17-G05 n=2 Tax=Eutrema RepID=E4MX93_THEHA	AT2G29630.3|Symbols:THIC|thiaminC|chr2:12667395-12669569 FORWARD LENGTH=644
Glyma.11G179300	2.39876	1.89189	1.87615	1.22423	1.3214	0	0	0	0	0	UniRef100_B9GHZ7 Pyridine nucleotide-disulfide oxidoreductase family protein n=1 Tax=Populus trichocarpa RepID=B9GHZ7_POPTR	AT5G22140.1|Symbols:|FAD/NAD(P)-binding oxidoreductase family protein|chr5:7340284-7341657 REVERSE LENGTH=365
Glyma.11G180500	2.24366	0	0	0	0	0	0	0	0	0	UniRef100_B9MYV0 CCR4-NOT transcription complex family protein n=1 Tax=Populus trichocarpa RepID=B9MYV0_POPTR	AT5G22250.1|Symbols:|Polynucleotidyl transferase, ribonuclease H-like superfamily protein|chr5:7365605-7366441 REVERSE LENGTH=278
Glyma.11G180800	1.16915	0	0	0	0	0	0	0	0	0	UniRef100_P93697 CPRD12 protein n=1 Tax=Vigna unguiculata RepID=P93697_VIGUN	AT1G52340.1|Symbols:ABA2, SIS4, GIN1, SDR1, ISI4, SRE1, ATABA2, ATSDR1|NAD(P)-binding Rossmann-fold superfamily protein|chr1:19489997-19491527 REVERSE LENGTH=285
Glyma.11G181200	2.5263	0	0	0	0	0	0	0	0	0	UniRef100_G7IHH4 F-box family protein n=1 Tax=Medicago truncatula RepID=G7IHH4_MEDTR	AT2G27310.1|Symbols:|F-box family protein|chr2:11683954-11684967 REVERSE LENGTH=337
Glyma.11G182100	1.28717	1.27859	0	0	0	0	0	0	0	0	UniRef100_F4IFT4 Pollen Ole e 1 allergen and extensin family protein n=2 Tax=Arabidopsis thaliana RepID=F4IFT4_ARATH	AT2G27385.3|Symbols:|Pollen Ole e 1 allergen and extensin family protein|chr2:11716697-11717285 REVERSE LENGTH=162
Glyma.11G184100	1.50534	0	0	0	0	0	0	0	0	0	UniRef100_Q9SWB4 Poly [ADP-ribose] polymerase 3 n=2 Tax=Glycine max RepID=PARP3_SOYBN	AT5G22470.1|Symbols:|NAD+ ADP-ribosyltransferases;NAD+ ADP-ribosyltransferases|chr5:7447045-7450743 FORWARD LENGTH=814
Glyma.11G185000	3.17348	2.72882	3.77711	0	0	0	0	0	0	0	UniRef100_G7IRD9 Fatty acyl-CoA reductase n=1 Tax=Medicago truncatula RepID=G7IRD9_MEDTR	AT4G33790.1|Symbols:CER4, G7, FAR3|Jojoba acyl CoA reductase-related male sterility protein|chr4:16204325-16207891 REVERSE LENGTH=493
Glyma.11G185700	1.59247	0	0	0	0	-1.46619	0	0	0	0	UniRef100_Q2MJ03 Cytochrome P450 94A1 n=1 Tax=Medicago truncatula RepID=Q2MJ03_MEDTR	AT2G27690.1|Symbols:CYP94C1|cytochrome P450, family 94, subfamily C, polypeptide 1|chr2:11809373-11810860 FORWARD LENGTH=495
Glyma.11G189400	1.38657	0	0	0	0	0	0	0	0	0	NA	AT2G27830.1|Symbols:|unknown protein; BEST Arabidopsis thaliana protein match is: unknown protein (TAIR:AT4G22758.1); Has 131 Blast hits to 131 proteins in 17 species: Archae - 0; Bacteria - 0; Metazoa - 0; Fungi - 0; Plants - 131; Viruses - 0; Other Eukaryotes - 0 (source: NCBI BLink).|chr2:11860734-11861306 FORWARD LENGTH=190
Glyma.11G190100	1.2626	0	1.48907	0	0	0	0	0	0	0	UniRef100_B9MYL1 Adaptin family protein n=1 Tax=Populus trichocarpa RepID=B9MYL1_POPTR	AT5G22770.2|Symbols:alpha-ADR|alpha-adaptin|chr5:7579844-7588026 REVERSE LENGTH=1012
Glyma.11G193600	1.89707	1.86693	1.60894	0	0	0	0	0	0	0	UniRef100_C5G5Y5 Xyloglucan endotraglucosylase/hydrolase n=1 Tax=Phaseolus angularis RepID=C5G5Y5_PHAAN	AT2G36870.1|Symbols:XTH32|xyloglucan endotransglucosylase/hydrolase 32|chr2:15472869-15474630 REVERSE LENGTH=299
Glyma.11G194600	1.4356	0	0	0	0	-1.52925	0	0	0	0	UniRef100_F4K0H3 Heavy metal transport/detoxification domain-containing protein n=1 Tax=Arabidopsis thaliana RepID=F4K0H3_ARATH	AT5G60800.1|Symbols:|Heavy metal transport/detoxification superfamily protein|chr5:24461116-24462464 REVERSE LENGTH=283
Glyma.11G198300	2.47204	0	0	2.88521	0	0	0	0	0	0	UniRef100_G7IZP1 2-succinylbenzoate-CoA ligase n=1 Tax=Medicago truncatula RepID=G7IZP1_MEDTR	AT3G48990.1|Symbols:|AMP-dependent synthetase and ligase family protein|chr3:18159031-18161294 REVERSE LENGTH=514
Glyma.11G202500	2.24746	2.39838	1.90797	0	0	0	0	0	0	0	UniRef100_G7KD30 60S ribosomal protein L18a n=2 Tax=Medicago truncatula RepID=G7KD30_MEDTR	AT3G59080.1|Symbols:|Eukaryotic aspartyl protease family protein|chr3:21836812-21838419 FORWARD LENGTH=535
Glyma.11G206100	2.49479	0	0	0	0	0	0	0	0	0	UniRef100_G7J7V5 Cysteine-rich receptor-like protein kinase n=1 Tax=Medicago truncatula RepID=G7J7V5_MEDTR	AT1G70520.1|Symbols:CRK2|cysteine-rich RLK (RECEPTOR-like protein kinase) 2|chr1:26584888-26587334 REVERSE LENGTH=649
Glyma.11G212400	-1.27371	-1.08301	0	0	0	0	0	0	0	0	UniRef100_G7J7Z7 NAC domain protein n=1 Tax=Medicago truncatula RepID=G7J7Z7_MEDTR	AT1G65910.1|Symbols:anac028, NAC028|NAC domain containing protein 28|chr1:24520933-24524108 REVERSE LENGTH=631
Glyma.11G214500	2.69901	0	0	0	0	0	0	0	0	0	UniRef100_Q8S8Z6 Syringolide-induced protein 13-1-1 n=1 Tax=Glycine max RepID=Q8S8Z6_SOYBN	AT1G66160.1|Symbols:ATCMPG1, CMPG1|CYS, MET, PRO, and GLY protein 1|chr1:24637218-24638513 FORWARD LENGTH=431
Glyma.11G218300	-1.83854	-3.1398	-2.70721	-3.74906	-3.60103	0	0	2.06078	0	0	UniRef100_UPI0002BA177F hypothetical protein, partial n=2 Tax=Streptococcus agalactiae RepID=UPI0002BA177F	NA
Glyma.11G220300	1.19394	0	0	0	0	0	0	0	0	0	UniRef100_E5GC71 Aspartic proteinase nepenthesin-1 n=1 Tax=Cucumis melo subsp. melo RepID=E5GC71_CUCME	AT2G39710.1|Symbols:|Eukaryotic aspartyl protease family protein|chr2:16562051-16563379 REVERSE LENGTH=442
Glyma.11G220400	1.05991	0	0	0	0	0	0	0	0	0	UniRef100_G7KGS3 RING finger protein n=1 Tax=Medicago truncatula RepID=G7KGS3_MEDTR	AT2G39720.1|Symbols:RHC2A|RING-H2 finger C2A|chr2:16567506-16568711 REVERSE LENGTH=401
Glyma.11G220900	2.15421	2.01973	1.31177	0	0	0	0	0	0	0	UniRef100_Q6UY58 Lectin-like receptor kinase 7;3 n=1 Tax=Medicago truncatula RepID=Q6UY58_MEDTR	AT3G55550.1|Symbols:|Concanavalin A-like lectin protein kinase family protein|chr3:20600019-20602073 REVERSE LENGTH=684
Glyma.11G225500	4.89652	3.84679	3.28336	0	1.9948	0	0	0	0	0	UniRef100_G7JAK1 UDP-glycosyltransferase 76G1 n=1 Tax=Medicago truncatula RepID=G7JAK1_MEDTR	AT3G55700.1|Symbols:|UDP-Glycosyltransferase superfamily protein|chr3:20671202-20673278 FORWARD LENGTH=460
Glyma.11G225600	1.75621	1.77578	1.49736	0	0	0	0	0	0	0	UniRef100_G7JAK2 Cytokinin-N-glucosyltransferase n=1 Tax=Medicago truncatula RepID=G7JAK2_MEDTR	AT3G55700.1|Symbols:|UDP-Glycosyltransferase superfamily protein|chr3:20671202-20673278 FORWARD LENGTH=460
Glyma.11G225800	1.6193	0	0	0	0	0	0	0	0	0	UniRef100_B9HHJ5 Zinc finger family protein n=1 Tax=Populus trichocarpa RepID=B9HHJ5_POPTR	AT5G05830.1|Symbols:|RING/FYVE/PHD zinc finger superfamily protein|chr5:1755910-1756825 FORWARD LENGTH=204
Glyma.11G228100	2.31778	0	0	2.23323	0	0	0	0	0	0	UniRef100_B5AE23 Nematode resistance HS1pro1 protein n=1 Tax=Glycine max RepID=B5AE23_SOYBN	AT2G40000.1|Symbols:HSPRO2, ATHSPRO2|ortholog of sugar beet HS1 PRO-1 2|chr2:16700649-16701956 REVERSE LENGTH=435
Glyma.11G229100	2.362	0	2.53535	0	2.23656	0	0	0	0	0	UniRef100_D7KX74 Hydrolase, alpha/beta fold family protein n=1 Tax=Arabidopsis lyrata subsp. lyrata RepID=D7KX74_ARALL	AT2G40095.1|Symbols:|Alpha/beta hydrolase related protein|chr2:16743107-16744455 FORWARD LENGTH=209
Glyma.11G230100	1.11123	0	1.2517	0	0	-1.46399	0	0	0	0	UniRef100_Q6TM10 Phospholipase C n=1 Tax=Vigna radiata RepID=Q6TM10_VIGRA	AT3G08510.2|Symbols:ATPLC2, PLC2|phospholipase C 2|chr3:2582626-2585556 REVERSE LENGTH=581
Glyma.11G230300	2.6239	0	0	0	0	0	0	0	0	0	UniRef100_W0TR71 Serine/threonine-protein kinase n=1 Tax=Acacia mangium RepID=W0TR71_ACAMN	AT3G55950.1|Symbols:CCR3, ATCRR3|CRINKLY4 related 3|chr3:20753903-20756347 REVERSE LENGTH=814
Glyma.11G230400	4.37185	2.81076	3.12742	3.74174	2.1397	0	0	0	0	0	UniRef100_W0TR71 Serine/threonine-protein kinase n=1 Tax=Acacia mangium RepID=W0TR71_ACAMN	AT3G55950.1|Symbols:CCR3, ATCRR3|CRINKLY4 related 3|chr3:20753903-20756347 REVERSE LENGTH=814
Glyma.11G236300	1.84218	0	0	0	0	0	0	0	0	0	UniRef100_Q39897 BZIP transcription factor bZIP52 n=1 Tax=Glycine max RepID=Q39897_SOYBN	AT5G10030.2|Symbols:TGA4|TGACG motif-binding factor 4|chr5:3137648-3139295 REVERSE LENGTH=364
Glyma.11G236500	2.10868	2.15832	0	0	0	0	0	0	0	0	NA	AT5G65207.1|Symbols:|unknown protein; BEST Arabidopsis thaliana protein match is: unknown protein (TAIR:AT5G10040.1); Has 30201 Blast hits to 17322 proteins in 780 species: Archae - 12; Bacteria - 1396; Metazoa - 17338; Fungi - 3422; Plants - 5037; Viruses - 0; Other Eukaryotes - 2996 (source: NCBI BLink).|chr5:26052364-26052585 REVERSE LENGTH=73
Glyma.11G237300	2.05651	0	0	0	0	0	0	0	0	0	UniRef100_G7J4E2 Dehydrogenase/reductase SDR family protein 7-like protein n=1 Tax=Medicago truncatula RepID=G7J4E2_MEDTR	AT5G10050.1|Symbols:|NAD(P)-binding Rossmann-fold superfamily protein|chr5:3144254-3145643 FORWARD LENGTH=279
Glyma.11G238000	1.99013	0	0	0	0	0	0	0	0	0	UniRef100_B9H568 Heavy-metal-associated domain-containing family protein n=1 Tax=Populus trichocarpa RepID=B9H568_POPTR	AT4G39700.1|Symbols:|Heavy metal transport/detoxification superfamily protein|chr4:18424265-18424906 FORWARD LENGTH=158
Glyma.11G238700	-1.48326	-1.69206	-1.57595	0	0	0	0	0	-1.09801	0	UniRef100_B9H557 Senescence-associated family protein n=1 Tax=Populus trichocarpa RepID=B9H557_POPTR	AT1G78020.1|Symbols:|Protein of unknown function (DUF581)|chr1:29338787-29339491 FORWARD LENGTH=162
Glyma.11G239200	1.23199	0	0	0	0	-1.77923	0	0	0	0	UniRef100_D2CKB5 Dehydrate responsive element-binding protein n=1 Tax=Populus euphratica RepID=D2CKB5_POPEU	AT1G78080.1|Symbols:RAP2.4|related to AP2 4|chr1:29364790-29365794 FORWARD LENGTH=334
Glyma.11G239700	1.18871	1.04705	0	0	1.27737	0	0	0	0	0	NA	AT4G39840.1|Symbols:|unknown protein; FUNCTIONS IN: molecular_function unknown; INVOLVED IN: biological_process unknown; LOCATED IN: endomembrane system; EXPRESSED IN: 23 plant structures; EXPRESSED DURING: 13 growth stages; Has 20719 Blast hits to 6096 proteins in 607 species: Archae - 22; Bacteria - 3243; Metazoa - 4364; Fungi - 2270; Plants - 237; Viruses - 128; Other Eukaryotes - 10455 (sourc…
Glyma.11G243300	2.42192	2.1289	0	0	0	0	0	0	0	0	NA	NA
Glyma.11G243400	1.9194	0	0	2.55399	0	0	0	0	0	0	UniRef100_G7J361 RING-H2 finger protein n=1 Tax=Medicago truncatula RepID=G7J361_MEDTR	AT1G67856.1|Symbols:|RING/U-box superfamily protein|chr1:25442486-25442887 FORWARD LENGTH=133
Glyma.11G246600	2.3069	2.26354	2.77967	0	0	0	0	0	0	0	UniRef100_G7J2I8 Chloroplast small heat shock protein n=1 Tax=Medicago truncatula RepID=G7J2I8_MEDTR	AT4G27670.1|Symbols:HSP21|heat shock protein 21|chr4:13819048-13819895 REVERSE LENGTH=227
Glyma.11G250400	1.65769	1.28616	2.18982	0	0	0	0	0	0	0	UniRef100_G7JBZ6 HORMA domain-containing protein n=1 Tax=Medicago truncatula RepID=G7JBZ6_MEDTR	AT1G67370.1|Symbols:ASY1, ATASY1|DNA-binding HORMA family protein|chr1:25239347-25243713 REVERSE LENGTH=596
Glyma.11G250700	1.33636	0	0	0	0	-1.50119	0	0	0	0	UniRef100_Q6XPS8 Drought-induced protein 1 n=1 Tax=Glycine latifolia RepID=Q6XPS8_9FABA	AT5G43260.1|Symbols:|chaperone protein dnaJ-related|chr5:17357693-17357986 REVERSE LENGTH=97
Glyma.11G251800	1.04554	0	0	0	0	0	0	0	0	0	UniRef100_Q9FZK5 F17L21.9 n=1 Tax=Arabidopsis thaliana RepID=Q9FZK5_ARATH	AT1G27300.1|Symbols:|unknown protein; Has 54 Blast hits to 54 proteins in 19 species: Archae - 0; Bacteria - 0; Metazoa - 11; Fungi - 6; Plants - 34; Viruses - 0; Other Eukaryotes - 3 (source: NCBI BLink).|chr1:9483324-9484194 FORWARD LENGTH=200
Glyma.11G252100	1.27506	1.48641	1.20387	0	1.42274	0	0	0	0	0	NA	AT3G48660.1|Symbols:|Protein of unknown function (DUF 3339)|chr3:18029659-18030133 FORWARD LENGTH=89
Glyma.11G252200	1.75415	0	0	0	0	0	0	0	0	0	UniRef100_Q9FZK6 F17L21.8 n=1 Tax=Arabidopsis thaliana RepID=Q9FZK6_ARATH	AT1G27290.2|Symbols:|unknown protein; FUNCTIONS IN: molecular_function unknown; INVOLVED IN: biological_process unknown; EXPRESSED IN: 25 plant structures; EXPRESSED DURING: 15 growth stages; Has 44 Blast hits to 44 proteins in 12 species: Archae - 0; Bacteria - 0; Metazoa - 0; Fungi - 0; Plants - 44; Viruses - 0; Other Eukaryotes - 0 (source: NCBI BLink).|chr1:9481788-9482576 FORWARD LENGTH=142
Glyma.11G252700	2.29908	2.53549	1.79275	0	0	0	0	0	0	0	UniRef100_K7TWM4 MAC/Perforin domain containing protein n=1 Tax=Zea mays RepID=K7TWM4_MAIZE	AT1G14780.1|Symbols:|MAC/Perforin domain-containing protein|chr1:5091020-5093873 FORWARD LENGTH=627
Glyma.11G254800	1.06219	0	1.1597	0	0	0	0	0	0	0	UniRef100_G7JAR4 Werner syndrome ATP-dependent helicase n=1 Tax=Medicago truncatula RepID=G7JAR4_MEDTR	AT4G13870.2|Symbols:WRNEXO|Werner syndrome-like exonuclease|chr4:8023563-8025542 REVERSE LENGTH=288
Glyma.12G001600	1.24692	0	0	0	0	0	0	0	0	0	UniRef100_Q9SKA2 Late embryogenesis abundant protein (LEA) family protein n=1 Tax=Arabidopsis thaliana RepID=Q9SKA2_ARATH	AT1G22600.1|Symbols:|Late embryogenesis abundant protein (LEA) family protein|chr1:7987308-7989187 REVERSE LENGTH=385
Glyma.12G002400	2.31712	0	0	0	0	0	0	0	0	0	UniRef100_C6ZRU3 Cytokinin-regulated kinase n=1 Tax=Glycine max RepID=C6ZRU3_SOYBN	AT5G47850.1|Symbols:CCR4|CRINKLY4 related 4|chr5:19378803-19381058 REVERSE LENGTH=751
Glyma.12G005500	2.15414	0	0	0	0	0	0	0	0	0	NA	NA
Glyma.12G005600	1.40919	0	0	0	0	0	0	0	0	0	UniRef100_G7L807 Pentatricopeptide repeat protein n=1 Tax=Medicago truncatula RepID=G7L807_MEDTR	AT5G66520.1|Symbols:|Tetratricopeptide repeat (TPR)-like superfamily protein|chr5:26551879-26553741 FORWARD LENGTH=620
Glyma.12G008800	2.25487	0	0	0	0	0	0	0	0	0	NA	AT1G61415.2|Symbols:|unknown protein; FUNCTIONS IN: molecular_function unknown; INVOLVED IN: biological_process unknown; LOCATED IN: cellular_component unknown; BEST Arabidopsis thaliana protein match is: unknown protein (TAIR:AT1G61450.1); Has 30201 Blast hits to 17322 proteins in 780 species: Archae - 12; Bacteria - 1396; Metazoa - 17338; Fungi - 3422; Plants - 5037; Viruses - 0; Other Eukaryot…
Glyma.12G011700	1.94056	0	0	2.62301	0	0	0	0	0	0	UniRef100_V5UPN3 CC-NBS-LRR disease resistance protein n=1 Tax=Cicer arietinum RepID=V5UPN3_CICAR	AT3G46530.1|Symbols:RPP13|NB-ARC domain-containing disease resistance protein|chr3:17130739-17133246 REVERSE LENGTH=835
Glyma.12G022700	1.60674	0	0	0	0	0	0	0	0	0	UniRef100_C7AFG3 NAC family transcription factor 6 n=1 Tax=Cicer arietinum RepID=C7AFG3_CICAR	AT2G17040.1|Symbols:anac036, NAC036|NAC domain containing protein 36|chr2:7407123-7408120 FORWARD LENGTH=276
Glyma.12G025600	-1.82557	0	0	0	0	0	0	0	0	0	UniRef100_G7JPI9 Serine carboxypeptidase-like protein n=1 Tax=Medicago truncatula RepID=G7JPI9_MEDTR	AT5G23210.1|Symbols:SCPL34|serine carboxypeptidase-like 34|chr5:7810892-7814837 FORWARD LENGTH=499
Glyma.12G030100	1.17649	0	0	0	0	-1.1576	0	0	0	0	NA	AT2G21120.1|Symbols:|Protein of unknown function (DUF803)|chr2:9052103-9054266 REVERSE LENGTH=328
Glyma.12G033800	1.65818	0	0	0	0	0	0	0	0	0	UniRef100_G7JMC3 Auxin-induced SAUR-like protein n=1 Tax=Medicago truncatula RepID=G7JMC3_MEDTR	AT2G21210.1|Symbols:|SAUR-like auxin-responsive protein family|chr2:9085513-9085809 REVERSE LENGTH=98
Glyma.12G034100	1.92037	0	0	0	0	0	0	0	0	0	UniRef100_G7JAQ1 Auxin-induced protein-like protein n=1 Tax=Medicago truncatula RepID=G7JAQ1_MEDTR	AT4G38840.1|Symbols:|SAUR-like auxin-responsive protein family|chr4:18125174-18125473 REVERSE LENGTH=99
Glyma.12G043500	1.26725	0	0	0	0	0	0	0	0	0	UniRef100_U5Y0Q9 BTB/POZ domain-containing zinc finger protein n=1 Tax=Cucumis sativus RepID=U5Y0Q9_CUCSA	AT1G63850.1|Symbols:|BTB/POZ domain-containing protein|chr1:23696962-23698708 FORWARD LENGTH=548
Glyma.12G049300	2.55857	0	0	0	0	0	0	0	0	0	NA	AT4G28460.1|Symbols:|unknown protein; FUNCTIONS IN: molecular_function unknown; INVOLVED IN: biological_process unknown; LOCATED IN: endomembrane system; EXPRESSED IN: 10 plant structures; EXPRESSED DURING: LP.04 four leaves visible, 4 anthesis, petal differentiation and expansion stage; Has 8 Blast hits to 8 proteins in 3 species: Archae - 0; Bacteria - 0; Metazoa - 0; Fungi - 0; Plants - 8; Vir…
Glyma.12G049900	-1.04523	0	0	0	-2.09373	0	0	0	0	0	UniRef100_D7L4S8 Transcriptional factor B3 family protein n=1 Tax=Arabidopsis lyrata subsp. lyrata RepID=D7L4S8_ARALL	AT3G06160.1|Symbols:|AP2/B3-like transcriptional factor family protein|chr3:1864326-1867192 FORWARD LENGTH=330
Glyma.12G053900	2.36945	0	0	0	0	0	0	0	0	0	UniRef100_A8TVQ5 Beta-glucosidase G2 n=1 Tax=Medicago truncatula RepID=A8TVQ5_MEDTR	AT5G44640.1|Symbols:BGLU13|beta glucosidase 13|chr5:18011146-18012669 FORWARD LENGTH=507
Glyma.12G059200	3.16513	0	0	0	0	0	0	0	0	0	UniRef100_A7DY56 Tropinone reductase n=1 Tax=Cochlearia officinalis RepID=A7DY56_COCOF	AT2G29350.1|Symbols:SAG13|senescence-associated gene 13|chr2:12601036-12602222 FORWARD LENGTH=269
Glyma.12G060700	2.28606	0	0	0	0	0	0	0	0	0	UniRef100_G7JCE1 RING finger protein n=1 Tax=Medicago truncatula RepID=G7JCE1_MEDTR	AT5G59550.1|Symbols:|zinc finger (C3HC4-type RING finger) family protein|chr5:23998422-23999645 REVERSE LENGTH=407
Glyma.12G061900	1.41541	0	0	0	0	0	0	0	0	0	UniRef100_G7JUU0 GRAS family transcription factor n=1 Tax=Medicago truncatula RepID=G7JUU0_MEDTR	AT2G29060.1|Symbols:|GRAS family transcription factor|chr2:12481991-12484075 FORWARD LENGTH=694
Glyma.12G064000	1.35702	0	0	0	0	0	0	0	0	0	UniRef100_Q5QHT4 70 kDa heat shock cognate protein 1 n=1 Tax=Vigna radiata RepID=Q5QHT4_VIGRA	AT3G12580.1|Symbols:HSP70, ATHSP70|heat shock protein 70|chr3:3991487-3993689 REVERSE LENGTH=650
Glyma.12G064300	-1.24378	0	0	0	-1.457	0	0	0	0	0	UniRef100_T2DN75 Osmotin-like protein n=1 Tax=Phaseolus vulgaris RepID=T2DN75_PHAVU	AT2G28790.1|Symbols:|Pathogenesis-related thaumatin superfamily protein|chr2:12354664-12355413 REVERSE LENGTH=249
Glyma.12G066500	1.54194	1.85189	0	0	0	0	0	0	0	0	UniRef100_C8YZB5 UPA23 n=1 Tax=Capsicum annuum RepID=C8YZB5_CAPAN	AT2G28690.1|Symbols:|Protein of unknown function (DUF1635)|chr2:12307140-12308477 REVERSE LENGTH=231
Glyma.12G073000	2.67452	0	0	2.56891	0	-2.55672	0	0	0	0	UniRef100_Q5K6Q4 Mitogen-activated protein kinase 1 n=1 Tax=Glycine max RepID=Q5K6Q4_SOYBN	AT3G45640.1|Symbols:ATMPK3, MPK3, ATMAPK3|mitogen-activated protein kinase 3|chr3:16756918-16758476 FORWARD LENGTH=370
Glyma.12G075200	3.02674	0	0	2.47855	0	0	0	0	0	0	UniRef100_G7JTM6 Exocyst complex component n=1 Tax=Medicago truncatula RepID=G7JTM6_MEDTR	AT5G59730.2|Symbols:ATEXO70H7, EXO70H7|exocyst subunit exo70 family protein H7|chr5:24064096-24066004 REVERSE LENGTH=632
Glyma.12G079500	1.74443	0	0	0	0	-1.60511	0	0	0	0	UniRef100_F4K0H3 Heavy metal transport/detoxification domain-containing protein n=1 Tax=Arabidopsis thaliana RepID=F4K0H3_ARATH	AT5G60800.1|Symbols:|Heavy metal transport/detoxification superfamily protein|chr5:24461116-24462464 REVERSE LENGTH=283
Glyma.12G084900	1.92233	0	0	0	0	0	0	0	0	0	NA	AT2G27830.1|Symbols:|unknown protein; BEST Arabidopsis thaliana protein match is: unknown protein (TAIR:AT4G22758.1); Has 131 Blast hits to 131 proteins in 17 species: Archae - 0; Bacteria - 0; Metazoa - 0; Fungi - 0; Plants - 131; Viruses - 0; Other Eukaryotes - 0 (source: NCBI BLink).|chr2:11860734-11861306 FORWARD LENGTH=190
Glyma.12G087200	2.81273	0	0	0	0	0	0	0	0	0	UniRef100_Q2MJ03 Cytochrome P450 94A1 n=1 Tax=Medicago truncatula RepID=Q2MJ03_MEDTR	AT2G27690.1|Symbols:CYP94C1|cytochrome P450, family 94, subfamily C, polypeptide 1|chr2:11809373-11810860 FORWARD LENGTH=495
Glyma.12G089100	1.15933	0	0	0	0	0	0	0	0	0	UniRef100_G7ITS9 Two-component response regulator ARR18 n=1 Tax=Medicago truncatula RepID=G7ITS9_MEDTR	AT3G04030.3|Symbols:|Homeodomain-like superfamily protein|chr3:1042920-1044574 REVERSE LENGTH=394
Glyma.12G091800	1.13885	0	0	0	0	0	0	0	0	0	NA	NA
Glyma.12G093100	2.0494	0	0	0	0	0	0	0	0	0	UniRef100_B9MYV0 CCR4-NOT transcription complex family protein n=1 Tax=Populus trichocarpa RepID=B9MYV0_POPTR	AT3G44260.1|Symbols:|Polynucleotidyl transferase, ribonuclease H-like superfamily protein|chr3:15952213-15953055 REVERSE LENGTH=280
Glyma.12G095100	1.77859	1.53501	1.37607	0	0	0	0	0	0	0	UniRef100_G7IHK3 U-box domain-containing protein n=1 Tax=Medicago truncatula RepID=G7IHK3_MEDTR	AT2G35930.1|Symbols:PUB23|plant U-box 23|chr2:15083101-15084336 REVERSE LENGTH=411
Glyma.12G097100	2.41124	0	0	0	0	0	0	0	0	0	UniRef100_S5CFT2 WRKY transcription factor 32 n=1 Tax=Jatropha curcas RepID=S5CFT2_JATCU	AT1G62300.1|Symbols:WRKY6, ATWRKY6|WRKY family transcription factor|chr1:23016887-23019155 REVERSE LENGTH=553
Glyma.12G097300	1.62801	0	0	0	0	0	0	0	0	0	UniRef100_G7JEQ3 Inner membrane transport protein n=1 Tax=Medicago truncatula RepID=G7JEQ3_MEDTR	AT1G62280.1|Symbols:SLAH1|SLAC1 homologue 1|chr1:23007309-23008540 REVERSE LENGTH=385
Glyma.12G098000	1.40928	0	0	0	0	0	0	0	0	0	NA	NA
Glyma.12G099300	3.59996	2.40267	2.16232	0	0	0	0	0	0	0	UniRef100_I1KFC7 MATE efflux family protein n=1 Tax=Glycine max RepID=I1KFC7_SOYBN	AT3G21690.1|Symbols:|MATE efflux family protein|chr3:7638750-7641861 FORWARD LENGTH=506
Glyma.12G102600	-1.0243	-1.05759	-1.11719	0	-1.50127	0	0	0	0	0	NA	AT2G32280.1|Symbols:|Protein of unknown function (DUF1218)|chr2:13713210-13713977 FORWARD LENGTH=163
Glyma.12G104100	1.0113	0	0	0	0	0	0	0	0	0	UniRef100_C6ZRU8 Serine/threonine-protein kinase n=1 Tax=Glycine max RepID=C6ZRU8_SOYBN	AT2G19130.1|Symbols:|S-locus lectin protein kinase family protein|chr2:8293789-8296275 FORWARD LENGTH=828
Glyma.12G104800	2.40524	0	0	0	0	0	0	0	0	0	UniRef100_Q0PJC4 MYB transcription factor MYB117 (Fragment) n=1 Tax=Glycine max RepID=Q0PJC4_SOYBN	AT2G31180.1|Symbols:ATMYB14, MYB14AT, MYB14|myb domain protein 14|chr2:13286806-13288175 REVERSE LENGTH=249
Glyma.12G106900	3.65672	0	0	0	0	0	0	0	0	0	UniRef100_E5GBQ4 NADH dehydrogenase n=1 Tax=Cucumis melo subsp. melo RepID=E5GBQ4_CUCME	AT2G20800.1|Symbols:NDB4|NAD(P)H dehydrogenase B4|chr2:8953252-8955699 REVERSE LENGTH=582
Glyma.12G109800	1.41017	2.03872	2.05044	0	0	0	0	0	0	0	UniRef100_G9I8U0 Inositol methyltransferase n=1 Tax=Glycine max RepID=G9I8U0_SOYBN	AT5G54160.1|Symbols:ATOMT1, OMT1|O-methyltransferase 1|chr5:21982075-21984167 FORWARD LENGTH=363
Glyma.12G110000	2.63716	2.03127	1.84805	0	0	0	0	0	0	0	NA	NA
Glyma.12G110100	2.82762	0	0	0	0	0	0	0	0	0	NA	NA
Glyma.12G111100	-1.30159	0	0	0	0	0	0	0	0	0	UniRef100_A9PAY5 Alpha-expansin 20 family protein n=1 Tax=Populus trichocarpa RepID=A9PAY5_POPTR	AT4G38210.1|Symbols:ATEXPA20, EXP20, ATEXP20, ATHEXP ALPHA 1.23, EXPA20|expansin A20|chr4:17922975-17923821 REVERSE LENGTH=256
Glyma.12G112000	2.2011	1.61207	0	0	0	0	0	0	0	0	UniRef100_V5NAK4 E3 ubiquitin-protein ligase RMA1H1 n=1 Tax=Phaseolus vulgaris RepID=V5NAK4_PHAVU	AT4G03510.2|Symbols:RMA1, ATRMA1|RING membrane-anchor 1|chr4:1557905-1558654 REVERSE LENGTH=249
Glyma.12G112100	2.57648	0	0	0	0	0	0	0	0	0	NA	NA
Glyma.12G114900	-1.36629	0	0	0	0	0	0	0	0	0	UniRef100_G7JTU9 O-acyltransferase WSD1 n=1 Tax=Medicago truncatula RepID=G7JTU9_MEDTR	AT5G53390.1|Symbols:|O-acyltransferase (WSD1-like) family protein|chr5:21656951-21659207 REVERSE LENGTH=486
Glyma.12G116800	2.29574	0	2.34572	0	0	0	0	0	0	0	UniRef100_E4MWD0 mRNA, clone: RTFL01-05-O05 n=3 Tax=Eutrema RepID=E4MWD0_THEHA	AT4G28400.1|Symbols:|Protein phosphatase 2C family protein|chr4:14048499-14050118 FORWARD LENGTH=283
Glyma.12G117000	1.9781	0	0	0	0	0	0	0	0	0	UniRef100_Q2I2S8 Ethylene-responsive element-binding protein n=1 Tax=Medicago truncatula RepID=Q2I2S8_MEDTR	AT5G44210.1|Symbols:ERF9, ATERF9, ATERF-9|erf domain protein 9|chr5:17806742-17807344 FORWARD LENGTH=200
Glyma.12G119200	3.03325	0	0	0	0	0	0	0	0	0	UniRef100_G7JUX5 Glutaredoxin-C9 n=1 Tax=Medicago truncatula RepID=G7JUX5_MEDTR	AT1G28480.1|Symbols:GRX480, roxy19|Thioredoxin superfamily protein|chr1:10013634-10014047 REVERSE LENGTH=137
Glyma.12G129000	1.22802	0	0	0	0	0	0	0	0	0	UniRef100_G7JCM8 Multiprotein bridging factor 1 n=1 Tax=Medicago truncatula RepID=G7JCM8_MEDTR	AT2G42680.1|Symbols:MBF1A, ATMBF1A|multiprotein bridging factor 1A|chr2:17774972-17776116 FORWARD LENGTH=142
Glyma.12G129500	1.02689	0	0	0	0	0	0	0	0	0	UniRef100_G7IM84 Peroxidase n=1 Tax=Medicago truncatula RepID=G7IM84_MEDTR	AT5G05340.1|Symbols:|Peroxidase superfamily protein|chr5:1579142-1580819 REVERSE LENGTH=324
Glyma.12G132300	1.13395	2.04553	1.63844	0	0	0	0	0	0	0	UniRef100_V5UN12 TIR-NBS-LRR disease resistance protein n=1 Tax=Cicer arietinum RepID=V5UN12_CICAR	AT5G17680.1|Symbols:|disease resistance protein (TIR-NBS-LRR class), putative|chr5:5822999-5827153 FORWARD LENGTH=1294
Glyma.12G132400	1.27346	0	1.74157	0	0	0	0	0	0	0	UniRef100_G7JF29 Tir-nbs-lrr resistance protein n=1 Tax=Medicago truncatula RepID=G7JF29_MEDTR	AT5G17680.1|Symbols:|disease resistance protein (TIR-NBS-LRR class), putative|chr5:5822999-5827153 FORWARD LENGTH=1294
Glyma.12G135600	1.74737	0	0	0	0	-1.15355	0	0	0	0	UniRef100_C6ZS29 TIR-NBS-LRR type disease resistance protein n=2 Tax=Glycine max RepID=C6ZS29_SOYBN	AT5G11250.1|Symbols:|Disease resistance protein (TIR-NBS-LRR class)|chr5:3587978-3591960 REVERSE LENGTH=1189
Glyma.12G136500	1.85172	0	0	0	0	0	0	0	0	0	NA	NA
Glyma.12G141000	2.72603	2.46266	2.74746	0	0	0	0	0	0	0	UniRef100_U5GWZ9 DWARF IN LIGHT 1 family protein n=1 Tax=Populus trichocarpa RepID=U5GWZ9_POPTR	AT5G54510.1|Symbols:GH3.6, DFL1|Auxin-responsive GH3 family protein|chr5:22131321-22133564 REVERSE LENGTH=612
Glyma.12G142900	3.11121	0	0	0	0	0	0	0	0	0	UniRef100_B7FH70 Centrin-2 n=1 Tax=Medicago truncatula RepID=B7FH70_MEDTR	AT4G27280.1|Symbols:|Calcium-binding EF-hand family protein|chr4:13663770-13664162 REVERSE LENGTH=130
Glyma.12G150100	1.70028	1.76086	1.41978	2.88083	2.6042	0	0	0	0	0	NA	NA
Glyma.12G153000	-3.6836	-2.58058	-2.58974	0	0	0	0	0	0	0	UniRef100_I1LT45 Fructose-bisphosphate aldolase n=1 Tax=Glycine max RepID=I1LT45_SOYBN	AT2G01140.1|Symbols:|Aldolase superfamily protein|chr2:95006-96491 REVERSE LENGTH=391
Glyma.12G158900	-1.25683	-1.13647	0	0	0	0	0	0	0	0	UniRef100_Q8RW43 TCP1 protein n=1 Tax=Lupinus albus RepID=Q8RW43_LUPAL	AT1G53230.1|Symbols:TCP3|TEOSINTE BRANCHED 1, cycloidea and PCF transcription factor 3|chr1:19850260-19851435 REVERSE LENGTH=391
Glyma.12G162700	1.26996	0	0	0	0	0	0	0	0	0	UniRef100_C6T283 Ethylene-responsive transcription factor 6 n=1 Tax=Glycine max RepID=C6T283_SOYBN	AT5G44210.1|Symbols:ERF9, ATERF9, ATERF-9|erf domain protein 9|chr5:17806742-17807344 FORWARD LENGTH=200
Glyma.12G175300	1.31881	1.01969	0	0	0	0	0	0	0	0	UniRef100_C6ZRN0 Protein kinase family protein n=1 Tax=Glycine max RepID=C6ZRN0_SOYBN	AT2G28250.2|Symbols:NCRK|Protein kinase superfamily protein|chr2:12044004-12046339 FORWARD LENGTH=565
Glyma.12G176400	1.46265	0	0	0	0	0	0	0	0	0	UniRef100_B9HQD0 Homeodomain-containing family protein n=1 Tax=Populus trichocarpa RepID=B9HQD0_POPTR	AT2G27990.1|Symbols:BLH8, PNF|BEL1-like homeodomain 8|chr2:11921540-11923902 REVERSE LENGTH=584
Glyma.12G176500	1.41824	0	0	0	0	-1.17546	0	0	0	0	UniRef100_G8A166 Wall-associated receptor kinase n=1 Tax=Medicago truncatula RepID=G8A166_MEDTR	AT3G57120.1|Symbols:|Protein kinase superfamily protein|chr3:21139099-21140469 FORWARD LENGTH=456
Glyma.12G178000	-2.37407	0	0	0	0	0	0	0	0	0	UniRef100_C5G5Y5 Xyloglucan endotraglucosylase/hydrolase n=1 Tax=Phaseolus angularis RepID=C5G5Y5_PHAAN	AT2G36870.1|Symbols:XTH32|xyloglucan endotransglucosylase/hydrolase 32|chr2:15472869-15474630 REVERSE LENGTH=299
Glyma.12G179600	-1.35191	0	0	0	0	0	0	0	0	0	UniRef100_G7IQZ7 Lysosomal Pro-X carboxypeptidase n=1 Tax=Medicago truncatula RepID=G7IQZ7_MEDTR	AT5G22860.1|Symbols:|Serine carboxypeptidase S28 family protein|chr5:7639511-7642945 REVERSE LENGTH=502
Glyma.12G183800	1.21327	0	0	0	0	0	0	0	0	0	UniRef100_G7ITQ3 AN1-type zinc finger protein n=1 Tax=Medicago truncatula RepID=G7ITQ3_MEDTR	AT2G27580.2|Symbols:|A20/AN1-like zinc finger family protein|chr2:11776640-11777131 REVERSE LENGTH=163
Glyma.12G186200	2.60996	0	0	0	0	0	0	0	0	0	UniRef100_G7IHF4 NAC domain protein n=1 Tax=Medicago truncatula RepID=G7IHF4_MEDTR	AT5G22380.1|Symbols:anac090, NAC090|NAC domain containing protein 90|chr5:7408924-7410038 REVERSE LENGTH=235
Glyma.12G186800	2.75116	0	0	0	0	-1.95636	0	0	0	0	UniRef100_G7IHH4 F-box family protein n=1 Tax=Medicago truncatula RepID=G7IHH4_MEDTR	AT2G27310.1|Symbols:|F-box family protein|chr2:11683954-11684967 REVERSE LENGTH=337
Glyma.12G187200	-2.703	-1.14557	0	0	0	0	0	0	0	0	UniRef100_Q9FNI1 Gb|AAF02129.1 n=1 Tax=Arabidopsis thaliana RepID=Q9FNI1_ARATH	AT5G06270.1|Symbols:|unknown protein; FUNCTIONS IN: molecular_function unknown; INVOLVED IN: biological_process unknown; LOCATED IN: chloroplast; EXPRESSED IN: 21 plant structures; EXPRESSED DURING: 11 growth stages; BEST Arabidopsis thaliana protein match is: unknown protein (TAIR:AT3G11600.1); Has 1807 Blast hits to 1807 proteins in 277 species: Archae - 0; Bacteria - 0; Metazoa - 736; Fungi - …
Glyma.12G188800	2.08973	2.02653	1.36669	0	0	0	0	0	0	0	UniRef100_B9IIL1 BEL1-like homeodomain 1 family protein n=1 Tax=Populus trichocarpa RepID=B9IIL1_POPTR	AT2G35940.3|Symbols:BLH1|BEL1-like homeodomain 1|chr2:15089171-15091699 REVERSE LENGTH=680
Glyma.12G192600	1.10366	0	0	0	0	0	0	0	0	0	UniRef100_A2Q4H3 Prefoldin n=1 Tax=Medicago truncatula RepID=A2Q4H3_MEDTR	AT5G42570.1|Symbols:|B-cell receptor-associated 31-like|chr5:17021459-17022497 REVERSE LENGTH=218
Glyma.12G192800	1.31237	1.02789	0	0	0	0	0	0	0	0	UniRef100_M9TF76 Multicopper oxidase n=1 Tax=Citrus maxima RepID=M9TF76_CITMA	AT1G76160.1|Symbols:sks5|SKU5 similar 5|chr1:28578211-28581020 REVERSE LENGTH=541
Glyma.12G193600	1.55699	0	0	0	0	0	0	0	0	0	UniRef100_B9IAF8 Galactosyltransferase family protein n=1 Tax=Populus trichocarpa RepID=B9IAF8_POPTR	AT1G05170.2|Symbols:|Galactosyltransferase family protein|chr1:1491460-1493931 REVERSE LENGTH=407
Glyma.12G200500	1.33252	0	0	1.94854	1.39604	0	0	0	0	0	NA	AT4G10270.1|Symbols:|Wound-responsive family protein|chr4:6374805-6375077 FORWARD LENGTH=90
Glyma.12G206700	2.78304	0	0	0	0	0	0	0	0	0	NA	AT2G20562.1|Symbols:|unknown protein; LOCATED IN: endomembrane system; BEST Arabidopsis thaliana protein match is: unknown protein (TAIR:AT2G31090.1); Has 70 Blast hits to 70 proteins in 13 species: Archae - 0; Bacteria - 0; Metazoa - 0; Fungi - 0; Plants - 70; Viruses - 0; Other Eukaryotes - 0 (source: NCBI BLink).|chr2:8850367-8850835 REVERSE LENGTH=73
Glyma.12G215300	1.05513	0	0	0	0	0	0	0	0	0	UniRef100_G7IHD0 21.7 kDa class VI heat shock protein n=1 Tax=Medicago truncatula RepID=G7IHD0_MEDTR	AT5G54660.1|Symbols:|HSP20-like chaperones superfamily protein|chr5:22203950-22204986 FORWARD LENGTH=192
Glyma.12G216100	2.17084	0	0	0	0	-1.96927	0	0	0	0	UniRef100_G7ITP3 GRAS family transcription factor n=1 Tax=Medicago truncatula RepID=G7ITP3_MEDTR	AT5G48150.2|Symbols:PAT1|GRAS family transcription factor|chr5:19522497-19524053 REVERSE LENGTH=490
Glyma.12G216500	-1.40704	0	0	-1.93177	0	0	0	0	0	0	NA	AT5G54540.1|Symbols:|Uncharacterised conserved protein (UCP012943)|chr5:22156604-22157857 FORWARD LENGTH=297
Glyma.12G216700	1.30295	2.20264	2.36756	0	1.43001	0	0	0	0	0	UniRef100_B9I058 DWARF IN LIGHT 1 family protein n=1 Tax=Populus trichocarpa RepID=B9I058_POPTR	AT5G54510.1|Symbols:GH3.6, DFL1|Auxin-responsive GH3 family protein|chr5:22131321-22133564 REVERSE LENGTH=612
Glyma.12G217500	2.77225	0	0	0	0	0	0	0	0	0	UniRef100_B7FH70 Centrin-2 n=1 Tax=Medicago truncatula RepID=B7FH70_MEDTR	AT4G27280.1|Symbols:|Calcium-binding EF-hand family protein|chr4:13663770-13664162 REVERSE LENGTH=130
Glyma.12G221800	1.09742	1.34584	1.00944	0	0	0	0	0	0	0	UniRef100_B9N1K5 COP1-interacting protein 7 n=1 Tax=Populus trichocarpa RepID=B9N1K5_POPTR	AT4G27430.2|Symbols:CIP7|COP1-interacting protein 7|chr4:13718817-13722736 FORWARD LENGTH=1058
Glyma.12G222400	1.71939	1.75561	0	0	0	0	0	0	0	0	NA	AT4G27450.1|Symbols:|Aluminium induced protein with YGL and LRDR motifs|chr4:13727665-13728683 REVERSE LENGTH=250
Glyma.12G222800	-1.26947	0	0	0	0	0	0	0	0	0	UniRef100_Q7XSK0 Beta-glucosidase 18 n=4 Tax=Oryza sativa RepID=BGL18_ORYSJ	AT1G61820.1|Symbols:BGLU46|beta glucosidase 46|chr1:22835452-22838444 FORWARD LENGTH=516
Glyma.12G226600	1.80576	0	0	0	0	0	0	0	0	0	UniRef100_C6T283 Ethylene-responsive transcription factor 6 n=1 Tax=Glycine max RepID=C6T283_SOYBN	AT3G15210.1|Symbols:ATERF-4, ERF4, RAP2.5, ATERF4|ethylene responsive element binding factor 4|chr3:5121472-5122140 FORWARD LENGTH=222
Glyma.12G232700	-1.52606	-2.98509	-4.00347	-6.12555	-5.97519	0	0	2.35899	0	0	UniRef100_K7LWI6 Cytochrome b559 subunit alpha n=21 Tax=Pentapetalae RepID=K7LWI6_SOYBN	ATCG00580.1|Symbols:PSBE|photosystem II reaction center protein E|chrC:64071-64322 REVERSE LENGTH=83
Glyma.12G234800	2.63483	0	0	0	0	0	0	0	0	0	UniRef100_G8A245 Alpha-amylase/subtilisin inhibitor n=1 Tax=Medicago truncatula RepID=G8A245_MEDTR	AT1G17860.1|Symbols:|Kunitz family trypsin and protease inhibitor protein|chr1:6149343-6149933 FORWARD LENGTH=196
Glyma.12G236500	2.09178	0	0	1.46761	0	-1.76084	0	0	0	0	UniRef100_UPI000193C6BB BED finger-nbs-lrr resistance protein n=1 Tax=Populus trichocarpa RepID=UPI000193C6BB	AT4G27220.1|Symbols:|NB-ARC domain-containing disease resistance protein|chr4:13633953-13636712 REVERSE LENGTH=919
Glyma.12G237600	2.06586	0	0	0	0	0	-1.38748	0	0	0	UniRef100_B7EG04 cDNA clone:J023009A03, full insert sequence n=2 Tax=Oryza RepID=B7EG04_ORYSJ	AT3G52105.1|Symbols:|unknown protein; FUNCTIONS IN: molecular_function unknown; INVOLVED IN: biological_process unknown; LOCATED IN: endomembrane system; Has 35333 Blast hits to 34131 proteins in 2444 species: Archae - 798; Bacteria - 22429; Metazoa - 974; Fungi - 991; Plants - 531; Viruses - 0; Other Eukaryotes - 9610 (source: NCBI BLink).|chr3:19323394-19323606 FORWARD LENGTH=70
Glyma.12G238300	1.94087	1.6167	0	1.11636	0	0	0	0	0	0	NA	NA
Glyma.12G238400	1.20578	0	0	0	0	0	0	0	0	0	UniRef100_Q41123 PVPR3 protein n=1 Tax=Phaseolus vulgaris RepID=Q41123_PHAVU	AT3G12630.1|Symbols:|A20/AN1-like zinc finger family protein|chr3:4012707-4013189 FORWARD LENGTH=160
Glyma.12G239900	1.35887	0	0	1.08007	0	0	0	0	0	0	UniRef100_G7JVS2 DUF246 domain-containing protein n=2 Tax=Medicago truncatula RepID=G7JVS2_MEDTR	AT2G44500.1|Symbols:|O-fucosyltransferase family protein|chr2:18374447-18376435 FORWARD LENGTH=573
Glyma.13G003200	1.64016	0	0	1.76436	0	0	0	0	0	0	UniRef100_Q5JZR1 N-rich protein n=1 Tax=Glycine max RepID=Q5JZR1_SOYBN	AT5G42050.1|Symbols:|DCD (Development and Cell Death) domain protein|chr5:16815630-16816932 FORWARD LENGTH=349
Glyma.13G006400	-2.19029	-2.27023	-3.28553	0	0	0	0	0	0	0	NA	NA
Glyma.13G008900	-1.39373	0	0	0	0	0	0	0	0	0	NA	AT1G47980.1|Symbols:|unknown protein; FUNCTIONS IN: molecular_function unknown; INVOLVED IN: biological_process unknown; LOCATED IN: endomembrane system; EXPRESSED IN: 6 plant structures; EXPRESSED DURING: 4 anthesis, F mature embryo stage, petal differentiation and expansion stage, E expanded cotyledon stage; BEST Arabidopsis thaliana protein match is: unknown protein (TAIR:AT3G62730.1); Has 169…
Glyma.13G011200	-2.47334	-2.7316	-2.08994	-2.63208	-2.89508	0	0	0	0	0	UniRef100_G7K0D4 RRNA intron-encoded homing endonuclease n=1 Tax=Medicago truncatula RepID=G7K0D4_MEDTR	NA
Glyma.13G011400	-2.21861	-3.29633	-3.19668	-2.94932	-3.27321	0	0	0	0	0	NA	NA
Glyma.13G011500	-2.40473	-2.47105	0	0	0	0	0	0	0	0	UniRef100_K8YQC8 Transcript antisense to ribosomal rna protein n=1 Tax=Nannochloropsis gaditana CCMP526 RepID=K8YQC8_9STRA	NA
Glyma.13G012000	-2.41888	-2.53462	0	-2.29954	0	0	0	0	0	0	UniRef100_Q9NJ15-3 Isoform C of Proprotein convertase subtilisin/kexin type 5 n=1 Tax=Branchiostoma californiense RepID=Q9NJ15-3	NA
Glyma.13G012400	-3.02574	-3.27127	0	-2.19568	0	0	0	0	0	0	UniRef100_G7K0D6 RRNA intron-encoded homing endonuclease n=1 Tax=Medicago truncatula RepID=G7K0D6_MEDTR	NA
Glyma.13G012600	-2.12433	0	0	0	0	0	0	0	0	0	UniRef100_C1NAM9 Senescence-associated protein n=1 Tax=Micromonas pusilla (strain CCMP1545) RepID=C1NAM9_MICPC	NA
Glyma.13G013200	-2.96545	-4.09811	-2.83926	-2.46002	-2.27475	0	0	0	0	0	UniRef100_G7LEH3 ATP synthase subunit beta n=1 Tax=Medicago truncatula RepID=G7LEH3_MEDTR	NA
Glyma.13G013300	-2.05407	0	0	0	0	0	0	0	0	0	UniRef100_G7K0D6 RRNA intron-encoded homing endonuclease n=1 Tax=Medicago truncatula RepID=G7K0D6_MEDTR	NA
Glyma.13G014400	-2.15656	-3.05843	-2.0417	-2.31041	-2.17577	0	0	0	0	0	UniRef100_G7K0D6 RRNA intron-encoded homing endonuclease n=1 Tax=Medicago truncatula RepID=G7K0D6_MEDTR	NA
Glyma.13G014700	-2.75859	-2.8249	-2.72114	0	-2.58141	0	0	0	0	0	UniRef100_G7K0D8 RRNA intron-encoded homing endonuclease n=1 Tax=Medicago truncatula RepID=G7K0D8_MEDTR	NA
Glyma.13G014900	-2.8154	-2.82526	0	0	0	0	0	0	0	0	UniRef100_G7K0D6 RRNA intron-encoded homing endonuclease n=1 Tax=Medicago truncatula RepID=G7K0D6_MEDTR	NA
Glyma.13G015700	-2.71873	0	0	0	0	0	0	0	0	0	UniRef100_G7K0C9 Cytochrome P450 likeTBP n=1 Tax=Medicago truncatula RepID=G7K0C9_MEDTR	NA
Glyma.13G015800	-2.48598	-3.39826	-2.82727	-3.13894	0	0	0	0	0	0	UniRef100_G7K0C9 Cytochrome P450 likeTBP n=1 Tax=Medicago truncatula RepID=G7K0C9_MEDTR	NA
Glyma.13G016400	-3.00761	-3.29693	0	0	0	0	0	0	0	0	UniRef100_G7LEH3 ATP synthase subunit beta n=1 Tax=Medicago truncatula RepID=G7LEH3_MEDTR	NA
Glyma.13G016600	-2.4848	-2.43239	0	-2.29553	-2.20714	0	0	0	0	0	UniRef100_G7K0D6 RRNA intron-encoded homing endonuclease n=1 Tax=Medicago truncatula RepID=G7K0D6_MEDTR	NA
Glyma.13G016800	-2.91988	-3.75764	-2.06408	-2.83807	-2.55491	0	0	0	0	0	UniRef100_G7K0D6 RRNA intron-encoded homing endonuclease n=1 Tax=Medicago truncatula RepID=G7K0D6_MEDTR	NA
Glyma.13G016900	-2.16137	-3.32137	0	0	0	0	0	0	0	0	UniRef100_G7K0D6 RRNA intron-encoded homing endonuclease n=1 Tax=Medicago truncatula RepID=G7K0D6_MEDTR	NA
Glyma.13G017700	-2.56565	-3.2194	-3.70889	-2.36763	-3.33946	0	0	0	0	0	UniRef100_G7K0D6 RRNA intron-encoded homing endonuclease n=1 Tax=Medicago truncatula RepID=G7K0D6_MEDTR	NA
Glyma.13G017800	-2.46323	-2.59844	0	0	0	0	0	0	0	0	UniRef100_G7K0D6 RRNA intron-encoded homing endonuclease n=1 Tax=Medicago truncatula RepID=G7K0D6_MEDTR	NA
Glyma.13G018000	-2.60846	-3.17349	-2.98883	-2.87185	-2.61909	0	0	0	0	0	UniRef100_G7K0E0 Tar1p n=1 Tax=Medicago truncatula RepID=G7K0E0_MEDTR	NA
[truncated: 4,389 more rows]
