# Supplementary material for: Inference of Transcription Regulatory Network in Low Phytic Acid Soybean Seeds
Source: Front Plant Sci. 2017 Nov 30;8:2029. doi: 10.3389/fpls.2017.02029 (PMC5714895; doi:10.3389/fpls.2017.02029)
Supplement: Supplementary file 3 [file Table3.XLSX]

## Sheet: Enzyme related to phytic acid
Supplementary Table 3. Log2 fold change for differentially expressed genes with specific function. Fold change of 0 indicate that the comparison is not statistically significant.
This table includes genes related to enzymes that are related to phytic acid mutants.
	3mlpa_vs_3MWT_Stage1	3mlpa_vs_3MWT_Stage2	3mlpa_vs_3MWT_Stage3	3mlpa_vs_3MWT_Stage4	3mlpa_vs_3MWT_Stage5	1mlpa_vs_1MWT_Stage1	1mlpa_vs_1MWT_Stage2	1mlpa_vs_1MWT_Stage3	1mlpa_vs_1MWT_Stage4	1mlpa_vs_1MWT_Stage5	3MWT_STAGE2_VS_STAGE1	3MWT_STAGE3_VS_STAGE2	3MWT_STAGE4_VS_STAGE3	3MWT_STAGE5_VS_STAGE4	3mlpa_STAGE2_VS_STAGE1	3lmpa_STAGE3_VS_STAGE2	3lmpa_STAGE4_VS_STAGE3	3lmpa_STAGE5_VS_STAGE4	1mlpa_STAGE2_VS_STAGE1	1lmpa_STAGE3_VS_STAGE2	1lmpa_STAGE4_VS_STAGE3	1lmpa_STAGE5_VS_STAGE4	1MWT_STAGE2_VS_STAGE1	1MWT_STAGE3_VS_STAGE2	1MWT_STAGE4_VS_STAGE3	1MWT_STAGE5_VS_STAGE4	Gene Annotation: Top.Descriptive.Uniref100.BLASTP.Hit	Gene Annotation: Top.Arabidopsis..TAIR10..BLASTP.Hit
Glyma.01G200500	1.57033	1.24843	1.07437	1.03638	0	0	0	0	0	0	0	0	0	0	0	0	0	0	0	0	0	0	0	0	0	0	UniRef100_A8IDV8 Inositol-1,4,5-triphosphate-5-phosphatase n=1 Tax=Solanum lycopersicum RepID=A8IDV8_SOLLC	AT4G18010.2|Symbols:IP5PII|myo-inositol polyphosphate 5-phosphatase 2|chr4:9991194-9994099 REVERSE LENGTH=613
Glyma.08G143500	0	0	0	0	0	0	0	0	0	0	1.01372	0	0	0	0	0	0	0	0	0	0	0	0	0	0	0	UniRef100_G7LBD0 Alkaline/neutral invertase n=1 Tax=Medicago truncatula RepID=G7LBD0_MEDTR	AT5G22510.1|Symbols:INV-E, At-A/N-InvE|alkaline/neutral invertase|chr5:7474974-7477479 REVERSE LENGTH=617
Glyma.10G086600	0	0	0	0	0	0	0	0	0	0	1.02929	0	0	0	0	0	0	0	0	0	0	0	0	0	0	0	UniRef100_Q9FQ10 Sucrose-phosphatase n=2 Tax=Medicago truncatula RepID=Q9FQ10_MEDTR	AT2G35840.3|Symbols:|Sucrose-6F-phosphate phosphohydrolase family protein|chr2:15053952-15055776 FORWARD LENGTH=422
Glyma.14G029100	0	0	0	0	0	0	0	0	0	0	1.06828	0	0	0	0	0	0	0	1.08436	0	0	0	0	0	0	0	UniRef100_G7KD49 Sucrose-phosphate synthase n=1 Tax=Medicago truncatula RepID=G7KD49_MEDTR	AT1G04920.1|Symbols:ATSPS3F, SPS3F|sucrose phosphate synthase 3F|chr1:1391674-1395756 REVERSE LENGTH=1062
Glyma.05G040300	1.8152	0	0	0	0	0	0	0	0	0	-1.8333	0	0	0	0	0	0	0	-1.78976	0	0	0	0	0	0	-1.14715	UniRef100_G7J4U7 Galactinol-sucrose galactosyltransferase n=1 Tax=Medicago truncatula RepID=G7J4U7_MEDTR	AT5G40390.1|Symbols:SIP1|Raffinose synthase family protein|chr5:16161720-16165085 FORWARD LENGTH=783
Glyma.19G227800	0	0	0	0	1.94962	0	0	0	0	0	0	0	0	0	0	0	0	0	0	0	0	0	0	0	0	0	UniRef100_A0EVX3 Galactinol synthase n=1 Tax=Ammopiptanthus mongolicus RepID=A0EVX3_9FABA	AT1G56600.1|Symbols:AtGolS2, GolS2|galactinol synthase 2|chr1:21207620-21209291 FORWARD LENGTH=335
Glyma.03G222000	0	0	0	0	0	0	0	0	0	0	-1.1106	0	0	0	0	0	0	0	0	0	0	0	0	0	0	0	UniRef100_G7KTP3 Galactinol synthase n=1 Tax=Medicago truncatula RepID=G7KTP3_MEDTR	AT2G47180.1|Symbols:AtGolS1, GolS1|galactinol synthase 1|chr2:19369049-19370372 REVERSE LENGTH=344
Glyma.09G167000	0	0	0	0	-1.17772	0	0	0	0	0	0	0	0	0	0	0	0	0	0	0	0	0	0	0	0	0	UniRef100_I1L3X9 Sucrose synthase n=1 Tax=Glycine max RepID=I1L3X9_SOYBN	AT1G73370.1|Symbols:SUS6, ATSUS6|sucrose synthase 6|chr1:27584533-27588326 REVERSE LENGTH=942
Glyma.14G215900	0	0	0	0	0	0	0	0	0	0	0	0	0	1.39551	0	0	0	0	0	0	0	0	0	0	0	1.54594	UniRef100_B9H384 PfkB-type carbohydrate kinase family protein n=1 Tax=Populus trichocarpa RepID=B9H384_POPTR	AT1G66430.1|Symbols:|pfkB-like carbohydrate kinase family protein|chr1:24778400-24780393 FORWARD LENGTH=384
Glyma.08G093200	0	0	0	0	0	0	0	0	0	0	1.4663	0	0	0	0	2.14845	0	0	1.7604	0	0	0	0	0	0	0	UniRef100_G7IBG6 Type II inositol-1,4,5-trisphosphate 5-phosphatase n=1 Tax=Medicago truncatula RepID=G7IBG6_MEDTR	AT2G01900.1|Symbols:|DNAse I-like superfamily protein|chr2:406136-408933 FORWARD LENGTH=417
Glyma.08G308600	0	0	0	0	0	0	0	0	0	0	0	0	0	0	0	0	0	0	0	0	0	-1.23346	0	0	0	0	UniRef100_G7IXI3 Sucrose-phosphate synthase n=1 Tax=Medicago truncatula RepID=G7IXI3_MEDTR	AT1G04920.1|Symbols:ATSPS3F, SPS3F|sucrose phosphate synthase 3F|chr1:1391674-1395756 REVERSE LENGTH=1062
Glyma.08G138200	-2.8601	-2.49034	-2.35292	0	-3.10263	0	0	0	0	0	0	0	0	0	0	0	0	0	1.45204	0	0	0	0	0	0	0	UniRef100_Q2MJR3 Myo-inositol-1-phosphate synthase n=1 Tax=Glycine max RepID=Q2MJR3_SOYBN	AT5G10170.1|Symbols:ATMIPS3, MIPS3|myo-inositol-1-phosphate synthase 3|chr5:3187538-3190161 REVERSE LENGTH=510
Glyma.09G285200	-3.54708	0	0	0	0	0	0	0	0	0	0	0	0	0	0	0	0	0	0	0	0	0	0	0	0	0	UniRef100_G7IBG6 Type II inositol-1,4,5-trisphosphate 5-phosphatase n=1 Tax=Medicago truncatula RepID=G7IBG6_MEDTR	AT2G01900.1|Symbols:|DNAse I-like superfamily protein|chr2:406136-408933 FORWARD LENGTH=417
Glyma.09G273400	-1.39036	0	0	0	0	0	0	0	0	0	1.84659	-1.16102	0	0	0	-1.122	0	0	1.11428	0	-1.04189	0	0	0	-1.16741	0	UniRef100_Q5ZP79 Alpha-galactosidase 1 n=1 Tax=Pisum sativum RepID=Q5ZP79_PEA	AT5G08380.1|Symbols:AtAGAL1, AGAL1|alpha-galactosidase 1|chr5:2694851-2697616 REVERSE LENGTH=410
Glyma.18G215700	-1.1604	0	0	0	0	0	0	0	0	0	1.44311	0	0	0	0	0	0	0	0	0	0	0	0	0	0	0	UniRef100_Q5ZP79 Alpha-galactosidase 1 n=1 Tax=Pisum sativum RepID=Q5ZP79_PEA	AT5G08380.1|Symbols:AtAGAL1, AGAL1|alpha-galactosidase 1|chr5:2694851-2697616 REVERSE LENGTH=410
Glyma.U027900	0	0	0	0	0	0	0	0	0	0	-1.01812	0	0	0	0	0	0	0	0	0	0	0	0	0	0	0	UniRef100_Q9M325 Phosphatidylinositol:ceramide inositolphosphotransferase 1 n=1 Tax=Arabidopsis thaliana RepID=IPCS1_ARATH	AT3G54020.1|Symbols:AtIPCS1|Arabidopsis Inositol phosphorylceramide synthase 1|chr3:20006098-20008020 FORWARD LENGTH=305
Glyma.20G170500	0	0	0	0	0	0	0	0	0	0	-1.55221	0	0	0	-1.39782	0	0	0	-1.73631	0	0	0	-1.1374	0	0	0	UniRef100_G7KIC8 Type I inositol-1,4,5-trisphosphate 5-phosphatase n=1 Tax=Medicago truncatula RepID=G7KIC8_MEDTR	AT1G71710.2|Symbols:|DNAse I-like superfamily protein|chr1:26973796-26976747 REVERSE LENGTH=655
Glyma.09G011100	0	0	0	0	0	0	0	0	0	0	0	0	0	0	0	-1.25907	0	1.05199	-1.03749	0	0	0	0	0	-1.28107	0	UniRef100_C1LZ50 3.1.2 inositol monophosphatase n=2 Tax=Phaseolus vulgaris RepID=C1LZ50_PHAVU	AT3G02870.1|Symbols:VTC4|Inositol monophosphatase family protein|chr3:627742-629682 REVERSE LENGTH=271
Glyma.06G159500	0	0	0	0	0	0	0	0	0	0	0	0	0	0	0	0	0	0	0	0	0	0	0	0	0	1.33164	UniRef100_G7LFT1 Phosphatidylinositol-4-phosphate 5-kinase n=1 Tax=Medicago truncatula RepID=G7LFT1_MEDTR	AT1G21980.1|Symbols:ATPIP5K1, ATPIPK1, PIP5K1|phosphatidylinositol-4-phosphate 5-kinase 1|chr1:7735053-7738309 FORWARD LENGTH=752
Glyma.10G255000	0	0	0	0	0	0	0	0	0	0	0	0	0	0	0	0	0	0	0	0	0	0	0	0	0	1.02839	UniRef100_A7X680 Inositol phosphate kinase n=1 Tax=Glycine max RepID=A7X680_SOYBN	AT4G08170.2|Symbols:|Inositol 1,3,4-trisphosphate 5/6-kinase family protein|chr4:5163707-5167000 REVERSE LENGTH=353
Glyma.07G142000	0	0	0	0	-1.06688	0	0	0	0	0	0	0	0	0	0	0	0	0	0	0	0	0	0	0	0	0	UniRef100_Q9M325 Phosphatidylinositol:ceramide inositolphosphotransferase 1 n=1 Tax=Arabidopsis thaliana RepID=IPCS1_ARATH	AT3G54020.1|Symbols:AtIPCS1|Arabidopsis Inositol phosphorylceramide synthase 1|chr3:20006098-20008020 FORWARD LENGTH=305
Glyma.13G132700	0	0	0	0	0	0	0	0	0	0	0	1.25692	0	0	0	1.08574	0	0	0	0	0	0	0	0	0	0	UniRef100_G7L0M4 Inositol-1,4,5-trisphosphate 5-phosphatase n=1 Tax=Medicago truncatula RepID=G7L0M4_MEDTR	AT2G37440.1|Symbols:|DNAse I-like superfamily protein|chr2:15719230-15721885 FORWARD LENGTH=479
Glyma.11G231700	0	0	0	0	0	0	0	0	0	0	0	0	0	0	0	0	0	0	0	0	1.1113	0	0	0	0	0	UniRef100_F4IY62 UDP-glucose pyrophosphorylase 3 n=1 Tax=Arabidopsis thaliana RepID=F4IY62_ARATH	AT3G56040.1|Symbols:UGP3|UDP-glucose pyrophosphorylase 3|chr3:20792689-20797482 REVERSE LENGTH=883
Glyma.01G226200	0	0	0	0	0	0	0	0	0	0	0	0	0	0	0	0	0	0	0	0	0	1.43481	0	0	0	1.64998	UniRef100_G7K9A8 Phosphatidylinositol 4-kinase type 2-beta n=1 Tax=Medicago truncatula RepID=G7K9A8_MEDTR	AT2G46500.2|Symbols:ATPI4K GAMMA 4, UBDK GAMMA 4, PI4K GAMMA 4|phosphoinositide 4-kinase gamma 4|chr2:19086741-19088534 REVERSE LENGTH=566
Glyma.04G009800	0	0	0	0	0	0	0	0	0	0	0	0	0	0	0	0	0	0	0	0	0	0	0	0	0	1.04984	UniRef100_G7J7Q5 Inositol-1-monophosphatase n=1 Tax=Medicago truncatula RepID=G7J7Q5_MEDTR	AT4G39120.1|Symbols:IMPL2, HISN7|myo-inositol monophosphatase like 2|chr4:18225578-18227988 REVERSE LENGTH=375
Glyma.06G089800	1.09902	0	0	0	0	-1.40114	0	0	0	0	0	0	0	0	0	0	0	0	0	0	0	0	0	0	0	0	UniRef100_A7X672 Inositol phosphate kinase n=2 Tax=Glycine max RepID=A7X672_SOYBN	AT4G08170.2|Symbols:|Inositol 1,3,4-trisphosphate 5/6-kinase family protein|chr4:5163707-5167000 REVERSE LENGTH=353
Glyma.20G213300	0	0	0	0	0	0	0	0	0	0	0	0	0	0	1.01939	0	0	0	0	0	0	0	0	0	0	0	UniRef100_G7L6C7 Fructokinase-2 n=1 Tax=Medicago truncatula RepID=G7L6C7_MEDTR	AT4G10260.1|Symbols:|pfkB-like carbohydrate kinase family protein|chr4:6371486-6372770 REVERSE LENGTH=324
Glyma.08G199300	2.16773	0	0	0	0	0	0	-2.13763	0	0	0	0	0	0	2.02412	0	0	0	0	0	0	0	0	0	1.68905	0	UniRef100_F4HW72 Inositol oxygenase 1 n=1 Tax=Arabidopsis thaliana RepID=F4HW72_ARATH	AT1G14520.2|Symbols:MIOX1|myo-inositol oxygenase 1|chr1:4968376-4969954 REVERSE LENGTH=309
Glyma.17G153000	1.25836	0	0	0	0	0	0	0	0	0	0	0	0	0	0	0	0	0	0	0	0	0	0	0	0	0	UniRef100_G7JZV2 Type I inositol-1,4,5-trisphosphate 5-phosphatase n=1 Tax=Medicago truncatula RepID=G7JZV2_MEDTR	AT4G18010.2|Symbols:IP5PII|myo-inositol polyphosphate 5-phosphatase 2|chr4:9991194-9994099 REVERSE LENGTH=613
Glyma.03G002000	0	0	1.77049	0	1.85318	0	0	0	0	0	0	0	0	0	0	0	0	-1.58037	-1.80686	0	-1.87652	0	0	0	-1.78449	0	UniRef100_Q5ZP79 Alpha-galactosidase 1 n=1 Tax=Pisum sativum RepID=Q5ZP79_PEA	AT5G08380.1|Symbols:AtAGAL1, AGAL1|alpha-galactosidase 1|chr5:2694851-2697616 REVERSE LENGTH=410
Glyma.18G108100	0	0	0	0	0	0	0	0	0	0	0	-2.10857	0	0	0	-3.33712	0	0	0	0	-2.09589	0	0	0	0	-2.27552	UniRef100_G7IXI3 Sucrose-phosphate synthase n=1 Tax=Medicago truncatula RepID=G7IXI3_MEDTR	AT1G04920.1|Symbols:ATSPS3F, SPS3F|sucrose phosphate synthase 3F|chr1:1391674-1395756 REVERSE LENGTH=1062
Glyma.15G151000	0	-1.03098	0	0	0	0	0	0	0	0	-1.82237	0	0	0	-1.5756	0	0	0	-2.24606	0	0	0	0	0	0	0	UniRef100_K7MBG3 Sucrose synthase n=1 Tax=Glycine max RepID=K7MBG3_SOYBN	AT5G49190.1|Symbols:SUS2, SSA, ATSUS2|sucrose synthase 2|chr5:19943369-19947189 REVERSE LENGTH=807
Glyma.14G072200	0	0	0	0	0	0	0	0	0	0	-1.65283	0	0	0	-1.17749	-1.39195	0	0	-1.65505	0	0	0	0	0	0	0	UniRef100_A7X641 Inositol pentakisphosphate 2-kinase n=4 Tax=Glycine RepID=A7X641_SOYBN	AT1G22100.1|Symbols:|Inositol-pentakisphosphate 2-kinase family protein|chr1:7798023-7800030 REVERSE LENGTH=441
Glyma.02G303300	0	1.17221	0	0	0	0	0	0	0	0	1.55843	0	0	0	0	0	0	0	1.05223	0	0	0	0	0	0	0	UniRef100_G7K4U6 Alkaline alpha galactosidase I n=1 Tax=Medicago truncatula RepID=G7K4U6_MEDTR	AT1G55740.1|Symbols:AtSIP1, SIP1|seed imbibition 1|chr1:20835507-20838707 REVERSE LENGTH=754
Glyma.14G010500	0	1.33772	0	0	0	0	0	0	0	0	1.14398	0	0	0	0	0	0	0	0	0	1.53651	0	0	0	1.40601	0	UniRef100_G7K4U6 Alkaline alpha galactosidase I n=1 Tax=Medicago truncatula RepID=G7K4U6_MEDTR	AT1G55740.1|Symbols:AtSIP1, SIP1|seed imbibition 1|chr1:20835507-20838707 REVERSE LENGTH=754
Glyma.05G003900	0	0	0	0	0	0	0	0	0	0	0	0	0	0	-1.04393	0	0	0	0	0	0	0	0	0	0	0	UniRef100_B2ZF65 Raffionse synthase 3 n=1 Tax=Glycine max RepID=B2ZF65_SOYBN	AT5G40390.1|Symbols:SIP1|Raffinose synthase family protein|chr5:16161720-16165085 FORWARD LENGTH=783
Glyma.05G002500	0	0	0	0	0	0	0	0	0	0	0	0	0	0	0	0	0	0	-1.26805	0	0	0	0	0	0	0	UniRef100_M4QSS9 Mevalonate kinase n=1 Tax=Asparagus officinalis RepID=M4QSS9_ASPOF	AT3G01640.1|Symbols:ATGLCAK, GLCAK|glucuronokinase G|chr3:239418-241198 FORWARD LENGTH=362
Glyma.17G178700	0	0	1.15889	0	0	0	0	0	0	0	0	0	0	0	0	0	0	0	0	0	0	0	0	0	0	0	UniRef100_G7KIC8 Type I inositol-1,4,5-trisphosphate 5-phosphatase n=1 Tax=Medicago truncatula RepID=G7KIC8_MEDTR	AT1G71710.2|Symbols:|DNAse I-like superfamily protein|chr1:26973796-26976747 REVERSE LENGTH=655
Glyma.06G179200	0	0	0	1.09146	1.14541	0	0	0	0	0	-1.71743	0	0	0	-1.17596	-1.11188	0	0	-1.20519	0	0	0	-1.05934	0	0	0	UniRef100_G7J4U7 Galactinol-sucrose galactosyltransferase n=1 Tax=Medicago truncatula RepID=G7J4U7_MEDTR	AT5G40390.1|Symbols:SIP1|Raffinose synthase family protein|chr5:16161720-16165085 FORWARD LENGTH=783
Glyma.11G238800	0	0	0	0	0	0	0	0	0	0	-1.68132	0	0	0	-1.58932	0	0	0	-1.39862	0	0	0	-1.09954	0	0	0	UniRef100_Q94C02 Myo-inositol-1-phosphate synthase n=4 Tax=Glycine RepID=Q94C02_SOYBN	AT2G22240.1|Symbols:ATMIPS2, MIPS2, ATIPS2|myo-inositol-1-phosphate synthase 2|chr2:9451901-9453938 REVERSE LENGTH=510
Glyma.17G045800	0	0	0	0	0	0	0	0	0	0	-1.50357	0	0	0	-1.35936	0	0	0	-1.82371	0	0	0	0	0	0	0	UniRef100_K7MJY8 Sucrose synthase n=2 Tax=Glycine max RepID=K7MJY8_SOYBN	AT3G43190.1|Symbols:SUS4, ATSUS4|sucrose synthase 4|chr3:15179204-15182577 REVERSE LENGTH=808
Glyma.07G045600	1.01791	0	0	0	0	0	0	0	0	0	0	0	0	0	0	0	0	0	0	0	0	0	0	0	0	0	UniRef100_G7L966 1-phosphatidylinositol-3-phosphate 5-kinase n=1 Tax=Medicago truncatula RepID=G7L966_MEDTR	AT3G14270.1|Symbols:FAB1B|phosphatidylinositol-4-phosphate 5-kinase family protein|chr3:4754624-4761185 FORWARD LENGTH=1791
Glyma.10G221000	0	0	0	0	0	0	0	0	0	0	0	0	0	0	0	0	0	0	-1.37893	0	0	0	0	0	0	0	UniRef100_G7KIC8 Type I inositol-1,4,5-trisphosphate 5-phosphatase n=1 Tax=Medicago truncatula RepID=G7KIC8_MEDTR	AT1G71710.2|Symbols:|DNAse I-like superfamily protein|chr1:26973796-26976747 REVERSE LENGTH=655
Glyma.04G251700	0	0	-1.05995	0	0	0	0	0	0	0	0	0	0	0	0	0	0	0	0	0	0	0	0	0	0	0	UniRef100_G7J328 Phosphatidylinositol-4-phosphate 5-kinase n=1 Tax=Medicago truncatula RepID=G7J328_MEDTR	AT1G21920.1|Symbols:|Histone H3 K4-specific methyltransferase SET7/9 family protein|chr1:7704454-7705866 REVERSE LENGTH=417
Glyma.09G073600	0	0	0	0	-1.20986	0	0	0	-1.07173	0	0	0	0	0	0	0	0	0	0	0	0	-1.25564	0	0	0	0	UniRef100_I1L1U2 Sucrose synthase n=1 Tax=Glycine max RepID=I1L1U2_SOYBN	AT3G43190.1|Symbols:SUS4, ATSUS4|sucrose synthase 4|chr3:15179204-15182577 REVERSE LENGTH=808
Glyma.02G078700	0	0	0	0	0	0	0	0	0	0	1.00386	0	0	0	0	0	0	0	0	0	0	0	0	0	0	0	UniRef100_G7KIC8 Type I inositol-1,4,5-trisphosphate 5-phosphatase n=1 Tax=Medicago truncatula RepID=G7KIC8_MEDTR	AT1G71710.2|Symbols:|DNAse I-like superfamily protein|chr1:26973796-26976747 REVERSE LENGTH=655
Glyma.05G197200	0	0	0	0	0	0	0	0	0	0	0	1.1077	0	0	0	0	0	0	0	0	0	0	0	0	0	0	UniRef100_G7LFT1 Phosphatidylinositol-4-phosphate 5-kinase n=1 Tax=Medicago truncatula RepID=G7LFT1_MEDTR	AT1G21980.1|Symbols:ATPIP5K1, ATPIPK1, PIP5K1|phosphatidylinositol-4-phosphate 5-kinase 1|chr1:7735053-7738309 FORWARD LENGTH=752
Glyma.08G004600	0	0	0	0	0	0	0	0	0	0	0	1.08636	0	0	0	0	0	0	1.04758	0	0	0	0	0	0	0	UniRef100_G7LFT1 Phosphatidylinositol-4-phosphate 5-kinase n=1 Tax=Medicago truncatula RepID=G7LFT1_MEDTR	AT1G21980.1|Symbols:ATPIP5K1, ATPIPK1, PIP5K1|phosphatidylinositol-4-phosphate 5-kinase 1|chr1:7735053-7738309 FORWARD LENGTH=752
Glyma.07G107000	0	0	0	0	-1.03246	0	0	0	0	0	0	0	0	0	0	0	0	0	0	0	0	0	0	0	0	0	UniRef100_G7KHW0 Inositol 1 4 5-trisphosphate 5-phosphatase n=1 Tax=Medicago truncatula RepID=G7KHW0_MEDTR	AT2G01900.1|Symbols:|DNAse I-like superfamily protein|chr2:406136-408933 FORWARD LENGTH=417
Glyma.05G180600	0	0	0	0	0	0	0	0	0	0	2.23696	0	0	0	0	0	1.22327	0	1.49204	0	0	0	0	0	0	0	UniRef100_Q2MJR4 Myo-inositol-1-phosphate synthase n=1 Tax=Glycine max RepID=Q2MJR4_SOYBN	AT5G10170.1|Symbols:ATMIPS3, MIPS3|myo-inositol-1-phosphate synthase 3|chr5:3187538-3190161 REVERSE LENGTH=510
Glyma.14G210700	0	0	0	0	0	0	0	0	0	0	0	-1.10961	0	0	0	-1.03906	0	0	0	0	0	0	0	0	0	0	UniRef100_Q8W557 UDP-glucose pyrophosphorylase n=1 Tax=Amorpha fruticosa RepID=Q8W557_9FABA	AT5G17310.2|Symbols:UGP2|UDP-glucose pyrophosphorylase 2|chr5:5696955-5700845 REVERSE LENGTH=470
Glyma.02G226600	0	0	0	0	0	0	0	0	0	0	0	0	0	0	0	-1.03097	0	0	0	0	0	0	0	0	0	0	UniRef100_G7KE51 5-dehydro-2-deoxygluconokinase n=1 Tax=Medicago truncatula RepID=G7KE51_MEDTR	AT5G58730.1|Symbols:|pfkB-like carbohydrate kinase family protein|chr5:23723627-23725324 REVERSE LENGTH=353
Glyma.03G229800	-1.97318	0	0	0	0	0	0	0	0	0	0	0	0	0	0	0	0	0	0	0	0	0	0	0	0	0	UniRef100_A0EVX3 Galactinol synthase n=1 Tax=Ammopiptanthus mongolicus RepID=A0EVX3_9FABA	AT1G56600.1|Symbols:AtGolS2, GolS2|galactinol synthase 2|chr1:21207620-21209291 FORWARD LENGTH=335
Glyma.14G209900	-1.09954	0	0	0	-1.50337	0	0	0	0	0	0	0	0	0	0	0	0	0	0	0	0	0	0	0	0	0	UniRef100_I1MBQ9 Sucrose synthase n=1 Tax=Glycine max RepID=I1MBQ9_SOYBN	AT1G73370.1|Symbols:SUS6, ATSUS6|sucrose synthase 6|chr1:27584533-27588326 REVERSE LENGTH=942
Glyma.11G016600	0	0	1.74216	0	0	0	0	0	0	0	0	0	0	0	0	0	2.1679	0	0	0	0	0	0	0	0	0	UniRef100_G7K9A8 Phosphatidylinositol 4-kinase type 2-beta n=1 Tax=Medicago truncatula RepID=G7K9A8_MEDTR	AT1G64460.1|Symbols:|Protein kinase superfamily protein|chr1:23943688-23944680 REVERSE LENGTH=301
Glyma.17G111400	0	0	0	0	0	0	0	0	0	0	1.04008	0	0	0	1.2066	0	0	0	0	0	0	0	0	0	0	0	UniRef100_G7JFC4 Seed imbibition protein n=1 Tax=Medicago truncatula RepID=G7JFC4_MEDTR	AT5G20250.4|Symbols:DIN10|Raffinose synthase family protein|chr5:6833730-6836635 FORWARD LENGTH=844
Glyma.04G190000	1.44589	0	1.35262	1.14719	1.47806	0	0	0	0	0	0	0	0	0	0	0	0	0	0	0	0	0	0	0	0	0	UniRef100_Q25AK2 H0510A06.3 protein n=1 Tax=Oryza sativa RepID=Q25AK2_ORYSA	AT3G57520.1|Symbols:AtSIP2, SIP2|seed imbibition 2|chr3:21288982-21292694 REVERSE LENGTH=773
Glyma.07G236000	0	0	1.02	0	0	0	0	0	0	0	0	0	0	0	0	0	0	0	0	0	0	0	0	0	0	0	UniRef100_G5DC09 Neutral/alkaline invertase n=1 Tax=Manihot esculenta RepID=G5DC09_MANES	AT3G06500.1|Symbols:|Plant neutral invertase family protein|chr3:2012309-2015471 FORWARD LENGTH=664
Glyma.18G018600	0	0	0	0	0	0	0	0	0	0	0	0	0	0	0	0	0	0	0	0	1.20071	0	0	0	0	0	UniRef100_Q2MJR5 Myo-inositol-1-phosphate synthase n=1 Tax=Glycine max RepID=Q2MJR5_SOYBN	AT2G22240.1|Symbols:ATMIPS2, MIPS2, ATIPS2|myo-inositol-1-phosphate synthase 2|chr2:9451901-9453938 REVERSE LENGTH=510
Glyma.05G224500	1.85088	1.90759	2.11327	0	0	0	0	0	0	0	0	0	0	0	0	0	1.97187	0	0	0	0	0	0	0	0	0	UniRef100_G7LJN9 Inositol oxygenase n=2 Tax=Medicago truncatula RepID=G7LJN9_MEDTR	AT4G26260.2|Symbols:MIOX4|myo-inositol oxygenase 4|chr4:13297939-13300146 FORWARD LENGTH=318
Glyma.19G219100	2.76184	0	0	0	0	0	0	0	0	0	0	0	0	0	0	0	0	0	0	0	0	0	0	0	0	0	UniRef100_G7KTP3 Galactinol synthase n=1 Tax=Medicago truncatula RepID=G7KTP3_MEDTR	AT2G47180.1|Symbols:AtGolS1, GolS1|galactinol synthase 1|chr2:19369049-19370372 REVERSE LENGTH=344
Glyma.07G266200	0	0	0	0	0	0	0	0	0	0	0	0	0	0	0	0	0	1.57009	0	0	0	0	0	0	0	0	UniRef100_C1LZ50 3.1.2 inositol monophosphatase n=2 Tax=Phaseolus vulgaris RepID=C1LZ50_PHAVU	AT3G02870.1|Symbols:VTC4|Inositol monophosphatase family protein|chr3:627742-629682 REVERSE LENGTH=271
Glyma.06G175500	2.12596	0	0	0	0	0	0	0	0	0	0	0	0	0	0	0	0	0	0	0	0	0	0	0	0	0	UniRef100_Q94A08 Probable galactinol--sucrose galactosyltransferase 2 n=1 Tax=Arabidopsis thaliana RepID=RFS2_ARATH	AT3G57520.1|Symbols:AtSIP2, SIP2|seed imbibition 2|chr3:21288982-21292694 REVERSE LENGTH=773
Glyma.07G013900	2.96787	0	0	-2.81102	-1.70797	0	0	0	-2.39164	0	0	-2.36236	0	0	0	0	1.98212	0	0	0	0	0	0	0	-1.58901	0	UniRef100_F4HW72 Inositol oxygenase 1 n=1 Tax=Arabidopsis thaliana RepID=F4HW72_ARATH	AT1G14520.2|Symbols:MIOX1|myo-inositol oxygenase 1|chr1:4968376-4969954 REVERSE LENGTH=309

## Sheet: Transporters
Supplementary Table 3. Log2 fold change for differentially expressed genes with specific function. Fold change of 0 indicate that the comparison is not statistically significant.
This table include genes encode transporters.
	3mlpa_vs_3MWT_Stage1	3mlpa_vs_3MWT_Stage2	3mlpa_vs_3MWT_Stage3	3mlpa_vs_3MWT_Stage4	3mlpa_vs_3MWT_Stage5	1mlpa_vs_1MWT_Stage1	1mlpa_vs_1MWT_Stage2	1mlpa_vs_1MWT_Stage3	1mlpa_vs_1MWT_Stage4	1mlpa_vs_1MWT_Stage5	3MWT_STAGE2_VS_STAGE1	3MWT_STAGE3_VS_STAGE2	3MWT_STAGE4_VS_STAGE3	3MWT_STAGE5_VS_STAGE4	3mlpa_STAGE2_VS_STAGE1	3lmpa_STAGE3_VS_STAGE2	3lmpa_STAGE4_VS_STAGE3	3lmpa_STAGE5_VS_STAGE4	1mlpa_STAGE2_VS_STAGE1	1lmpa_STAGE3_VS_STAGE2	1lmpa_STAGE4_VS_STAGE3	1lmpa_STAGE5_VS_STAGE4	1MWT_STAGE2_VS_STAGE1	1MWT_STAGE3_VS_STAGE2	1MWT_STAGE4_VS_STAGE3	1MWT_STAGE5_VS_STAGE4	Gene Annotation: Top.Descriptive.Uniref100.BLASTP.Hit	Gene Annotation: Top.Arabidopsis..TAIR10..BLASTP.Hit
Glyma.01G033500	1.02587	0	0	0	0	0	0	0	0	0	0	0	0	0	0	0	0	0	0	0	-1.07293	0	0	0	0	0	UniRef100_H2D7G7 Auxin-induced nodulin n=1 Tax=Copaifera officinalis RepID=H2D7G7_9FABA	AT5G40240.1|Symbols:|nodulin MtN21 /EamA-like transporter family protein|chr5:16082325-16084466 REVERSE LENGTH=368
Glyma.01G042100	1.01947	0	0	0	0	0	0	0	0	0	0	0	0	0	0	0	0	0	0	0	0	1.16941	0	0	0	0	UniRef100_G7K9S1 Nitrate transporter NTL1 n=1 Tax=Medicago truncatula RepID=G7K9S1_MEDTR	AT1G69850.1|Symbols:ATNRT1:2, NTL1, NRT1:2|nitrate transporter 1:2|chr1:26296945-26300407 REVERSE LENGTH=585
Glyma.01G077700	1.30513	2.44317	1.91433	1.85455	1.73784	0	0	0	0	0	1.94178	0	0	0	0	0	0	0	1.72024	0	0	0	0	0	0	0	UniRef100_U5GVE4 Nodulin MtN21 family protein n=1 Tax=Populus trichocarpa RepID=U5GVE4_POPTR	AT3G28050.1|Symbols:|nodulin MtN21 /EamA-like transporter family protein|chr3:10442984-10445216 FORWARD LENGTH=367
Glyma.01G091100	-1.77096	0	0	0	0	0	0	0	0	0	2.72877	0	0	0	0	0	0	0	2.34288	0	0	0	0	0	0	0	UniRef100_G7I4Z2 ABC transporter G family member n=1 Tax=Medicago truncatula RepID=G7I4Z2_MEDTR	AT3G25620.2|Symbols:|ABC-2 type transporter family protein|chr3:9316677-9319505 REVERSE LENGTH=672
Glyma.02G008000	1.48486	1.05364	1.11789	0	0	0	0	0	0	0	0	0	0	0	0	0	0	0	0	0	0	0	0	0	0	0	UniRef100_G7IBR0 ABC transporter B family member n=1 Tax=Medicago truncatula RepID=G7IBR0_MEDTR	AT2G47000.1|Symbols:MDR4, PGP4, ABCB4, ATPGP4|ATP binding cassette subfamily B4|chr2:19310008-19314750 REVERSE LENGTH=1286
Glyma.02G081900	-1.38015	0	0	0	0	0	0	0	0	0	0	0	0	0	0	0	0	0	0	0	0	0	0	0	0	0	UniRef100_G7KHQ6 Auxin-induced protein 5NG4 n=1 Tax=Medicago truncatula RepID=G7KHQ6_MEDTR	AT1G43650.1|Symbols:|nodulin MtN21 /EamA-like transporter family protein|chr1:16443861-16446814 REVERSE LENGTH=343
Glyma.02G082500	-1.16974	0	0	0	0	0	0	0	0	0	2.91292	0	0	0	0	0	0	0	1.7533	0	0	0	1.1592	0	0	0	UniRef100_G7ID02 Nodulin-like protein n=1 Tax=Medicago truncatula RepID=G7ID02_MEDTR	AT3G43660.1|Symbols:|Vacuolar iron transporter (VIT) family protein|chr3:15565332-15565928 FORWARD LENGTH=198
Glyma.02G174200	2.3699	0	0	0	0	0	0	0	0	0	0	0	0	0	0	0	0	0	0	0	0	0	0	0	0	0	UniRef100_G7K2S5 Auxin-induced protein 5NG4 n=2 Tax=Medicago truncatula RepID=G7K2S5_MEDTR	AT3G28050.1|Symbols:|nodulin MtN21 /EamA-like transporter family protein|chr3:10442984-10445216 FORWARD LENGTH=367
Glyma.02G301800	2.26323	1.78865	0	0	0	0	0	0	0	0	0	0	0	0	1.46998	1.47812	0	0	0	0	0	0	0	0	0	0	UniRef100_G7KEI9 Oligopeptide transporter OPT family n=1 Tax=Medicago truncatula RepID=G7KEI9_MEDTR	AT5G55930.1|Symbols:ATOPT1, OPT1|oligopeptide transporter 1|chr5:22652988-22655827 FORWARD LENGTH=755
Glyma.03G122200	1.10758	0	0	0	0	0	0	0	0	0	0	0	0	0	0	0	0	0	0	0	0	-1.24901	0	0	0	-1.0076	UniRef100_Q5ZFS7 Nodulin-like protein (Fragment) n=1 Tax=Plantago major RepID=Q5ZFS7_PLAMJ	AT5G07050.1|Symbols:|nodulin MtN21 /EamA-like transporter family protein|chr5:2191533-2193416 REVERSE LENGTH=402
Glyma.03G175300	1.52844	1.84056	0	0	0	0	0	0	0	0	0	0	0	0	0	0	0	0	0	0	1.48496	0	0	0	0	1.40777	UniRef100_G7L0M9 ABC transporter G family member n=1 Tax=Medicago truncatula RepID=G7L0M9_MEDTR	AT2G37360.1|Symbols:|ABC-2 type transporter family protein|chr2:15673555-15675822 REVERSE LENGTH=755
Glyma.03G185100	2.48536	0	0	0	0	0	0	0	0	0	0	0	0	0	0	0	0	0	0	0	0	0	0	0	0	0	UniRef100_G7ZZA4 Nitrate and chloride transporter n=1 Tax=Medicago truncatula RepID=G7ZZA4_MEDTR	AT2G39210.1|Symbols:|Major facilitator superfamily protein|chr2:16366287-16368231 REVERSE LENGTH=601
Glyma.03G205700	1.39497	0	0	0	0	0	0	0	0	0	0	0	0	0	0	0	0	0	0	0	0	0	0	0	0	0	UniRef100_B9IIF6 Aromatic and neutral transporter 1 family protein n=2 Tax=Populus trichocarpa RepID=B9IIF6_POPTR	AT3G11900.1|Symbols:ANT1|aromatic and neutral transporter 1|chr3:3758523-3760103 FORWARD LENGTH=432
Glyma.03G241200	1.7538	1.74955	1.59765	1.49296	0	0	0	0	0	0	0	0	0	0	0	0	0	0	0	0	0	0	0	0	0	1.13242	UniRef100_A2Q3I4 General substrate transporter n=1 Tax=Medicago truncatula RepID=A2Q3I4_MEDTR	AT1G54730.3|Symbols:|Major facilitator superfamily protein|chr1:20425399-20429445 FORWARD LENGTH=332
Glyma.04G066200	1.00996	1.33739	1.25895	0	0	0	0	0	0	0	0	0	0	0	0	0	0	0	0	0	0	0	0	0	0	0	UniRef100_G7I713 UDP-N-acetylglucosamine/UDP-glucose/GDP-mannose transporter n=1 Tax=Medicago truncatula RepID=G7I713_MEDTR	AT4G32272.1|Symbols:|Nucleotide/sugar transporter family protein|chr4:15577195-15579689 REVERSE LENGTH=344
Glyma.04G069500	2.16912	0	2.26472	2.6306	0	-2.05262	0	0	0	0	0	0	0	0	0	0	0	2.10586	0	0	0	0	0	0	0	0	UniRef100_G7JBM4 Anion exchanger family protein n=1 Tax=Medicago truncatula RepID=G7JBM4_MEDTR	AT1G15460.1|Symbols:ATBOR4, BOR4|HCO3- transporter family|chr1:5310196-5313376 REVERSE LENGTH=683
Glyma.04G123700	2.27052	0	2.40245	0	0	0	0	0	0	0	0	0	0	0	0	0	2.0475	0	0	0	0	0	0	0	0	0	UniRef100_G7K6S1 Urea active transporter-like protein n=1 Tax=Medicago truncatula RepID=G7K6S1_MEDTR	AT5G45380.1|Symbols:ATDUR3, DUR3|solute:sodium symporters;urea transmembrane transporters|chr5:18391337-18395696 FORWARD LENGTH=704
Glyma.04G126500	1.07686	1.30697	1.54097	1.24009	0	0	0	0	0	0	0	0	0	0	0	0	0	0	0	0	0	0	0	0	0	0	UniRef100_G7ZZF0 ABC transporter C family member n=1 Tax=Medicago truncatula RepID=G7ZZF0_MEDTR	AT2G34660.2|Symbols:MRP2, ABCC2, AtABCC2|multidrug resistance-associated protein 2|chr2:14603267-14612387 FORWARD LENGTH=1623
Glyma.04G127900	2.51569	2.93885	0	0	0	0	0	0	0	0	0	0	0	0	0	0	0	0	0	0	0	0	0	0	0	0	UniRef100_O24091 MtN21 protein n=2 Tax=Medicago truncatula RepID=O24091_MEDTR	AT5G07050.1|Symbols:|nodulin MtN21 /EamA-like transporter family protein|chr5:2191533-2193416 REVERSE LENGTH=402
Glyma.04G184000	1.19374	0	0	0	0	0	0	0	0	0	0	0	0	0	0	0	0	0	0	0	0	0	0	0	0	0	UniRef100_G7J5E8 Boron transporter n=1 Tax=Medicago truncatula RepID=G7J5E8_MEDTR	AT3G62270.1|Symbols:|HCO3- transporter family|chr3:23042528-23045633 REVERSE LENGTH=703
Glyma.04G252300	1.28333	1.34225	1.25153	0	0	0	0	0	0	0	0	0	0	0	0	0	0	0	0	0	0	-1.20841	0	0	0	-1.30726	UniRef100_Q9FEL6 Auxin transporter-like protein 3 n=2 Tax=Medicago truncatula RepID=LAX3_MEDTR	AT1G77690.1|Symbols:LAX3|like AUX1 3|chr1:29201232-29203317 REVERSE LENGTH=470
Glyma.06G071200	2.30047	0	0	2.46585	0	0	0	0	0	0	0	0	0	0	0	0	0	1.97776	0	0	0	0	0	0	0	0	UniRef100_G7JBM4 Anion exchanger family protein n=1 Tax=Medicago truncatula RepID=G7JBM4_MEDTR	AT1G15460.1|Symbols:ATBOR4, BOR4|HCO3- transporter family|chr1:5310196-5313376 REVERSE LENGTH=683
Glyma.06G131800	1.15299	0	1.15059	0	1.0935	0	0	0	0	0	0	0	0	0	0	0	0	0	0	0	0	0	0	0	0	0	UniRef100_D7MDS1 ATOPT6 n=1 Tax=Arabidopsis lyrata subsp. lyrata RepID=D7MDS1_ARALL	AT4G27730.1|Symbols:ATOPT6, OPT6|oligopeptide transporter 1|chr4:13834024-13836468 REVERSE LENGTH=736
Glyma.06G156600	1.38101	0	1.07164	1.16767	0	0	0	0	0	0	-1.28858	0	0	0	0	0	0	0	0	0	0	0	0	0	0	0	UniRef100_A7XVK0 Amino acid transporter n=2 Tax=Phaseolus vulgaris RepID=A7XVK0_PHAVU	AT5G09220.1|Symbols:AAP2|amino acid permease 2|chr5:2866867-2868863 FORWARD LENGTH=493
Glyma.06G200800	2.43397	3.75827	4.69987	4.95163	4.1682	0	0	0	0	0	0	0	0	0	0	0	0	0	-1.37835	0	0	0	0	0	0	0	UniRef100_UPI0001A7B0D3 bidirectional sugar transporter SWEET17 n=1 Tax=Arabidopsis thaliana RepID=UPI0001A7B0D3	AT4G15920.1|Symbols:SWEET17, AtSWEET17|Nodulin MtN3 family protein|chr4:9030742-9033343 REVERSE LENGTH=241
Glyma.06G212800	-7.21823	-7.0543	-6.43025	-6.45475	-6.80429	0	0	0	0	0	0	0	0	0	0	0	0	0	0	0	0	0	0	0	0	0	UniRef100_Q1M2R7 PDR-like ABC-transporter n=1 Tax=Glycine max RepID=Q1M2R7_SOYBN	AT1G15520.1|Symbols:PDR12, ATPDR12, ABCG40, ATABCG40|pleiotropic drug resistance 12|chr1:5331993-5338175 REVERSE LENGTH=1423
Glyma.06G246000	-2.46915	-2.23357	-2.61949	0	-2.7295	0	0	0	0	0	0	0	0	0	0	0	0	0	0	0	0	0	0	0	0	0	UniRef100_Q5ZFS7 Nodulin-like protein (Fragment) n=1 Tax=Plantago major RepID=Q5ZFS7_PLAMJ	AT5G07050.1|Symbols:|nodulin MtN21 /EamA-like transporter family protein|chr5:2191533-2193416 REVERSE LENGTH=402
Glyma.07G015800	1.23606	1.20954	1.87875	0	1.61631	0	0	0	0	0	1.9259	0	0	0	1.95242	0	0	-1.29163	1.33042	0	-1.42863	0	0	0	0	-1.37006	UniRef100_G7LGN0 ABC transporter family pleiotropic drug resistance protein n=2 Tax=Medicago truncatula RepID=G7LGN0_MEDTR	AT1G59870.1|Symbols:PEN3, PDR8, ATPDR8, ABCG36, ATABCG36|ABC-2 and Plant PDR ABC-type transporter family protein|chr1:22034661-22039844 FORWARD LENGTH=1469
Glyma.07G153800	1.91241	0	0	0	0	0	0	0	0	0	0	0	0	0	0	0	0	0	0	0	0	0	0	0	0	0	UniRef100_G7KSC5 Ammonium transporter 3 member n=2 Tax=Medicago truncatula RepID=G7KSC5_MEDTR	AT2G38290.1|Symbols:ATAMT2, AMT2;1, AMT2|ammonium transporter 2|chr2:16039672-16042291 REVERSE LENGTH=475
Glyma.07G189500	1.0839	1.31181	1.12599	0	1.22586	0	0	0	0	0	0	0	0	0	0	0	1.19842	0	0	0	1.6805	0	0	0	1.43444	1.1547	UniRef100_Q7XA52 Monosaccharide transporter n=1 Tax=Glycine max RepID=Q7XA52_SOYBN	AT1G11260.1|Symbols:STP1, ATSTP1|sugar transporter 1|chr1:3777460-3780133 FORWARD LENGTH=522
Glyma.08G035300	1.37184	1.52584	0	0	0	0	0	0	0	0	0	0	0	0	0	0	0	0	0	0	1.04333	0	0	0	0	1.33796	UniRef100_Q7XA51 Monosaccharide transporter n=1 Tax=Glycine max RepID=Q7XA51_SOYBN	AT1G77210.2|Symbols:STP14|sugar transporter 14|chr1:29009036-29010980 REVERSE LENGTH=504
Glyma.08G129600	1.12116	0	0	0	0	0	0	0	0	0	0	0	0	0	0	0	0	0	0	0	0	0	0	0	0	0	UniRef100_G7L9L7 High affinity cationic amino acid transporter n=1 Tax=Medicago truncatula RepID=G7L9L7_MEDTR	AT4G21120.1|Symbols:AAT1, CAT1|amino acid transporter 1|chr4:11270318-11273775 FORWARD LENGTH=594
Glyma.08G129700	2.58625	2.15007	0	0	0	0	0	0	0	0	0	0	0	0	0	0	0	0	0	0	0	0	0	0	0	0	UniRef100_G7L9L7 High affinity cationic amino acid transporter n=1 Tax=Medicago truncatula RepID=G7L9L7_MEDTR	AT4G21120.1|Symbols:AAT1, CAT1|amino acid transporter 1|chr4:11270318-11273775 FORWARD LENGTH=594
Glyma.08G284000	1.01398	0	0	0	0	0	0	0	0	0	0	0	0	0	0	1.00809	0	0	0	0	0	0	0	0	0	0	UniRef100_I1X3V4 Nitrate transporter n=1 Tax=Gossypium hirsutum RepID=I1X3V4_GOSHI	AT1G12940.1|Symbols:ATNRT2.5, NRT2.5|nitrate transporter2.5|chr1:4416405-4418337 FORWARD LENGTH=502
Glyma.08G328400	1.83195	0	0	0	0	0	0	0	0	0	0	0	0	0	0	0	0	0	0	0	0	0	0	0	0	0	UniRef100_O49726 Probable purine permease 9 n=1 Tax=Arabidopsis thaliana RepID=PUP9_ARATH	AT4G18220.1|Symbols:|Drug/metabolite transporter superfamily protein|chr4:10078768-10080109 FORWARD LENGTH=344
Glyma.09G011400	1.42873	0	0	0	1.19441	0	0	0	0	0	-1.50495	0	0	0	0	0	0	0	-1.00496	0	0	0	0	0	0	0	UniRef100_G7IP93 Inositol transporter n=1 Tax=Medicago truncatula RepID=G7IP93_MEDTR	AT4G16480.1|Symbols:ATINT4, INT4|inositol transporter 4|chr4:9291246-9293083 FORWARD LENGTH=582
Glyma.09G096500	1.60455	0	0	0	0	-1.87272	0	0	0	0	0	0	0	0	1.21012	0	0	0	0	0	0	0	1.34449	0	0	0	UniRef100_B9IML0 Glycerol-3-phosphate transporter family protein n=1 Tax=Populus trichocarpa RepID=B9IML0_POPTR	AT2G13100.1|Symbols:|Major facilitator superfamily protein|chr2:5390206-5391764 FORWARD LENGTH=493
Glyma.09G126900	1.57072	0	0	0	0	0	0	0	0	0	-1.97944	0	0	0	0	0	0	0	-1.8449	0	0	0	0	0	0	0	UniRef100_G7KJM6 C4-dicarboxylate transporter/malic acid transport protein n=1 Tax=Medicago truncatula RepID=G7KJM6_MEDTR	AT5G24030.1|Symbols:SLAH3|SLAC1 homologue 3|chr5:8118618-8120993 REVERSE LENGTH=635
Glyma.09G238100	1.76683	0	0	0	0	0	0	0	0	0	0	0	0	0	0	0	0	0	0	0	0	-1.94004	0	0	0	-2.3544	UniRef100_Q2HUT2 Amino acid/polyamine transporter II n=1 Tax=Medicago truncatula RepID=Q2HUT2_MEDTR	AT3G28960.1|Symbols:|Transmembrane amino acid transporter family protein|chr3:10984245-10985767 REVERSE LENGTH=405
Glyma.10G119600	4.57375	5.36574	5.55442	5.35909	4.57211	0	0	0	0	0	0	0	0	0	0	0	0	0	0	0	0	0	0	0	0	0	UniRef100_K7KA75 Potassium transporter n=2 Tax=Glycine max RepID=K7KA75_SOYBN	AT2G30070.1|Symbols:ATKT1, ATKT1P, ATKUP1, KUP1, KT1|potassium transporter 1|chr2:12835097-12838466 FORWARD LENGTH=712
Glyma.10G132300	1.48027	1.18902	0	0	0	0	0	0	0	0	0	0	0	0	0	0	0	0	0	0	0	0	0	0	0	0	UniRef100_E2CWJ2 AMT1;1 ammonium/proton co-transporter n=1 Tax=Phaseolus vulgaris RepID=E2CWJ2_PHAVU	AT4G13510.1|Symbols:AMT1;1, ATAMT1, ATAMT1;1|ammonium transporter 1;1|chr4:7858220-7859725 FORWARD LENGTH=501
Glyma.10G137600	1.00357	0	0	0	0	0	0	0	0	0	0	0	0	0	0	0	0	0	0	0	0	0	0	0	0	0	UniRef100_G7IBR0 ABC transporter B family member n=1 Tax=Medicago truncatula RepID=G7IBR0_MEDTR	AT2G47000.1|Symbols:MDR4, PGP4, ABCB4, ATPGP4|ATP binding cassette subfamily B4|chr2:19310008-19314750 REVERSE LENGTH=1286
Glyma.10G276800	1.1451	0	0	0	0	0	0	0	0	0	0	-1.35048	0	0	0	0	0	1.63606	0	0	1.40594	0	0	0	0	1.60144	UniRef100_G7ZZA4 Nitrate and chloride transporter n=1 Tax=Medicago truncatula RepID=G7ZZA4_MEDTR	AT2G39210.1|Symbols:|Major facilitator superfamily protein|chr2:16366287-16368231 REVERSE LENGTH=601
Glyma.10G287800	1.62534	1.91138	1.50835	1.47489	0	0	0	0	0	0	0	0	0	0	0	0	0	0	0	0	0	0	0	0	0	0	UniRef100_O49696 Aluminum-activated malate transporter 12 n=2 Tax=Arabidopsis thaliana RepID=ALMTC_ARATH	AT4G17970.1|Symbols:ALMT12, ATALMT12|aluminum-activated, malate transporter 12|chr4:9975482-9977722 FORWARD LENGTH=560
Glyma.11G066600	2.25598	0	0	0	0	0	0	0	0	0	0	0	0	0	0	0	0	0	0	0	0	0	0	0	0	0	UniRef100_B9HEV0 Mannitol transporter family protein n=1 Tax=Populus trichocarpa RepID=B9HEV0_POPTR	AT4G36670.1|Symbols:|Major facilitator superfamily protein|chr4:17287680-17289483 REVERSE LENGTH=493
Glyma.13G043800	1.40588	0	1.17852	0	0	0	0	0	0	0	0	0	0	0	0	0	0	0	0	0	0	0	0	0	0	0	UniRef100_G7JCQ3 White-brown-complex ABC transporter family n=1 Tax=Medicago truncatula RepID=G7JCQ3_MEDTR	AT1G17840.1|Symbols:WBC11, ABCG11, DSO, COF1, ATWBC11|white-brown complex homolog protein 11|chr1:6142870-6145894 FORWARD LENGTH=703
Glyma.13G051100	1.23849	0	0	0	0	0	0	0	0	0	0	0	0	0	0	0	0	0	0	0	0	0	0	0	0	0	UniRef100_G7KS18 Amino acid transporter n=1 Tax=Medicago truncatula RepID=G7KS18_MEDTR	AT5G38820.1|Symbols:|Transmembrane amino acid transporter family protein|chr5:15543481-15545182 FORWARD LENGTH=456
Glyma.13G081100	2.31888	2.522	2.04852	0	2.42594	0	0	0	0	0	0	0	0	0	0	0	2.24405	0	0	0	0	0	0	0	2.34246	0	UniRef100_G7J315 Auxin-induced protein 5NG4 n=1 Tax=Medicago truncatula RepID=G7J315_MEDTR	AT4G08290.2|Symbols:|nodulin MtN21 /EamA-like transporter family protein|chr4:5239088-5240398 FORWARD LENGTH=282
Glyma.13G118800	1.831	0	0	0	0	0	0	0	0	0	0	0	0	0	0	0	0	0	0	0	0	0	0	0	0	1.47069	UniRef100_G7JR12 ABC transporter B family member n=1 Tax=Medicago truncatula RepID=G7JR12_MEDTR	AT1G02520.1|Symbols:PGP11|P-glycoprotein 11|chr1:524134-528745 FORWARD LENGTH=1278
Glyma.13G118900	1.85763	0	0	0	0	0	0	0	0	0	0	0	0	0	0	0	0	0	0	0	0	0	0	0	0	0	UniRef100_G7JR15 ABC transporter B family member n=1 Tax=Medicago truncatula RepID=G7JR15_MEDTR	AT1G02520.1|Symbols:PGP11|P-glycoprotein 11|chr1:524134-528745 FORWARD LENGTH=1278
Glyma.13G119000	1.71677	0	0	0	0	0	0	0	0	0	0	0	0	0	0	0	0	0	0	0	0	0	0	0	0	0	UniRef100_G7JR15 ABC transporter B family member n=1 Tax=Medicago truncatula RepID=G7JR15_MEDTR	AT1G02520.1|Symbols:PGP11|P-glycoprotein 11|chr1:524134-528745 FORWARD LENGTH=1278
Glyma.13G213300	5.09022	0	0	0	0	0	0	0	0	0	0	0	0	0	3.81081	0	0	0	0	0	0	0	0	0	0	0	UniRef100_G7IFL9 Sugar transporter ERD6-like protein n=1 Tax=Medicago truncatula RepID=G7IFL9_MEDTR	AT5G18840.1|Symbols:|Major facilitator superfamily protein|chr5:6282954-6286399 FORWARD LENGTH=482
Glyma.14G047200	1.49681	0	0	0	0	0	0	0	0	0	0	0	0	0	0	0	0	0	0	0	0	-1.61361	0	0	0	-2.17534	UniRef100_D5LQ68 Nitrate transporter n=3 Tax=Medicago truncatula RepID=D5LQ68_MEDTR	AT3G21670.1|Symbols:|Major facilitator superfamily protein|chr3:7626942-7628954 REVERSE LENGTH=590
Glyma.14G054800	1.7951	1.35885	0	0	0	0	0	0	0	0	0	0	0	0	0	0	0	0	0	0	0	0	0	0	0	-1.44181	UniRef100_G7K7B7 Amino acid transporter n=1 Tax=Medicago truncatula RepID=G7K7B7_MEDTR	AT3G56200.1|Symbols:|Transmembrane amino acid transporter family protein|chr3:20850087-20851779 FORWARD LENGTH=435
Glyma.14G063200	1.17602	1.41699	0	0	0	0	0	0	0	0	0	0	0	0	0	0	0	0	0	0	0	0	0	0	0	0	UniRef100_G7KBU8 Proline transporter n=1 Tax=Medicago truncatula RepID=G7KBU8_MEDTR	AT2G39890.2|Symbols:PROT1, ATPROT1|proline transporter 1|chr2:16656022-16658202 FORWARD LENGTH=442
Glyma.14G148100	2.17088	2.74716	0	0	0	0	0	0	0	0	0	0	0	0	0	0	0	0	0	0	0	0	0	0	0	0	UniRef100_G7J315 Auxin-induced protein 5NG4 n=1 Tax=Medicago truncatula RepID=G7J315_MEDTR	AT4G08290.1|Symbols:|nodulin MtN21 /EamA-like transporter family protein|chr4:5239088-5240861 FORWARD LENGTH=384
Glyma.15G049900	-1.01886	0	0	0	0	0	0	0	0	0	2.42854	0	0	0	1.05022	0	0	0	2.25297	0	0	-1.54707	0	0	0	-1.62495	UniRef100_G7IL80 Auxin-induced protein 5NG4 n=1 Tax=Medicago truncatula RepID=G7IL80_MEDTR	AT1G68170.1|Symbols:|nodulin MtN21 /EamA-like transporter family protein|chr1:25551925-25554258 FORWARD LENGTH=356
Glyma.15G099500	2.76836	0	0	0	0	0	0	0	0	0	0	0	0	0	0	0	0	0	0	0	0	0	0	0	0	0	UniRef100_G7IFL9 Sugar transporter ERD6-like protein n=1 Tax=Medicago truncatula RepID=G7IFL9_MEDTR	AT5G18840.1|Symbols:|Major facilitator superfamily protein|chr5:6282954-6286399 FORWARD LENGTH=482
Glyma.15G184500	-3.07307	-2.798	-2.51339	0	0	0	0	0	0	0	0	0	0	0	0	0	0	0	0	0	0	0	0	0	0	0	UniRef100_W0TUG3 Pleiotropic drug resistance ABC transporter n=1 Tax=Acacia mangium RepID=W0TUG3_ACAMN	AT1G15520.1|Symbols:PDR12, ATPDR12, ABCG40, ATABCG40|pleiotropic drug resistance 12|chr1:5331993-5338175 REVERSE LENGTH=1423
Glyma.16G110100	1.72365	0	0	0	0	0	0	0	0	0	0	0	0	0	0	0	0	-2.14027	0	0	0	0	0	0	0	0	UniRef100_U5GKR9 ABC transporter family protein n=1 Tax=Populus trichocarpa RepID=U5GKR9_POPTR	AT1G31770.1|Symbols:ABCG14|ATP-binding cassette 14|chr1:11375252-11377644 REVERSE LENGTH=648
Glyma.16G168200	-1.37547	0	0	0	0	0	0	0	0	0	0	-1.08742	0	0	0	0	0	0	-1.2687	0	-1.12954	0	0	0	-1.17278	0	UniRef100_G7ID02 Nodulin-like protein n=1 Tax=Medicago truncatula RepID=G7ID02_MEDTR	AT3G43660.1|Symbols:|Vacuolar iron transporter (VIT) family protein|chr3:15565332-15565928 FORWARD LENGTH=198
Glyma.16G172400	1.01062	1.47673	1.24514	0	0	0	0	0	0	0	0	0	-1.74691	0	0	0	-1.08347	0	0	0	0	-1.65161	0	0	0	-1.36292	UniRef100_G7ID28 Multidrug resistance protein ABC transporter family n=1 Tax=Medicago truncatula RepID=G7ID28_MEDTR	AT3G59140.1|Symbols:ATMRP14, MRP14, ABCC10|multidrug resistance-associated protein 14|chr3:21863519-21868701 REVERSE LENGTH=1453
Glyma.16G221000	2.47559	0	0	0	0	0	0	0	0	0	0	0	0	0	0	0	0	0	0	0	0	0	0	0	0	0	UniRef100_G7KY80 ZIP transporter n=1 Tax=Medicago truncatula RepID=G7KY80_MEDTR	AT3G08650.1|Symbols:|ZIP metal ion transporter family|chr3:2624694-2626879 REVERSE LENGTH=595
Glyma.17G069200	2.03412	2.23724	0	0	0	0	0	0	0	0	0	0	0	0	0	0	0	0	0	0	0	0	0	0	0	0	UniRef100_G7LBK8 Auxin-induced protein 5NG4 n=1 Tax=Medicago truncatula RepID=G7LBK8_MEDTR	AT4G28040.5|Symbols:|nodulin MtN21 /EamA-like transporter family protein|chr4:13940881-13942201 FORWARD LENGTH=359
Glyma.17G096400	3.6388	0	0	0	0	0	0	0	0	0	0	0	0	0	2.36699	0	0	0	0	0	0	0	0	0	0	0	UniRef100_Q9FRU5 Nitrate transporter NRT1-2 n=1 Tax=Glycine max RepID=Q9FRU5_SOYBN	AT5G62680.1|Symbols:|Major facilitator superfamily protein|chr5:25165430-25167822 REVERSE LENGTH=616
Glyma.17G139400	2.30226	2.21553	0	0	0	0	0	0	0	0	0	0	0	0	0	0	0	0	0	0	0	0	0	0	0	0	UniRef100_G7JK37 Nitrate transporter n=1 Tax=Medicago truncatula RepID=G7JK37_MEDTR	AT1G12110.1|Symbols:NRT1.1, CHL1-1, NRT1, B-1, ATNRT1, CHL1|nitrate transporter 1.1|chr1:4105341-4109290 FORWARD LENGTH=590
Glyma.17G192000	1.1938	0	1.47084	0	0	0	0	0	0	0	0	0	0	0	0	0	0	0	0	0	0	0	0	0	0	0	UniRef100_G7I283 Amino acid transporter n=1 Tax=Medicago truncatula RepID=G7I283_MEDTR	AT5G49630.1|Symbols:AAP6|amino acid permease 6|chr5:20142681-20146441 REVERSE LENGTH=481
Glyma.18G031300	1.40458	0	0	0	0	0	0	0	0	0	0	0	0	0	0	0	0	0	0	0	0	0	0	0	0	0	UniRef100_F1LIZ9 Proline transporter 2 n=1 Tax=Vigna unguiculata RepID=F1LIZ9_VIGUN	AT2G39890.2|Symbols:PROT1, ATPROT1|proline transporter 1|chr2:16656022-16658202 FORWARD LENGTH=442
Glyma.18G064900	1.16683	0	0	0	0	0	0	0	0	0	0	0	0	0	0	0	0	0	0	0	0	0	0	0	0	0	UniRef100_B9IG55 Proton-dependent oligopeptide transport family protein n=1 Tax=Populus trichocarpa RepID=B9IG55_POPTR	AT3G54140.1|Symbols:ATPTR1, PTR1|peptide transporter 1|chr3:20045885-20048154 REVERSE LENGTH=570
Glyma.18G078300	1.17611	0	0	0	0	0	0	0	0	0	-2.20299	0	0	0	-1.35513	0	0	0	-2.53972	0	0	0	-1.78805	0	0	0	UniRef100_O49726 Probable purine permease 9 n=1 Tax=Arabidopsis thaliana RepID=PUP9_ARATH	AT4G18220.1|Symbols:|Drug/metabolite transporter superfamily protein|chr4:10078768-10080109 FORWARD LENGTH=344
Glyma.18G099700	2.78171	3.13306	3.17586	4.10195	2.78925	0	0	0	0	0	0	0	0	0	0	0	0	0	0	0	0	0	0	0	0	0	UniRef100_Q8RWQ5 Probable folate-biopterin transporter 4 n=1 Tax=Arabidopsis thaliana RepID=FBT4_ARATH	AT5G54860.1|Symbols:|Major facilitator superfamily protein|chr5:22284721-22287025 FORWARD LENGTH=491
Glyma.18G260000	1.54777	1.32195	1.12468	0	0	0	0	0	0	0	0	0	-1.00876	0	0	0	0	0	0	0	0	0	0	0	0	0	UniRef100_Q2HUR9 TGF-beta receptor, type I/II extracellular region n=1 Tax=Medicago truncatula RepID=Q2HUR9_MEDTR	AT1G32450.1|Symbols:NRT1.5|nitrate transporter 1.5|chr1:11715337-11719807 REVERSE LENGTH=614
Glyma.19G176000	1.45482	2.25284	0	0	0	0	0	0	0	0	0	0	0	0	0	1.68258	0	0	0	0	1.51483	0	0	0	0	0	UniRef100_G7L0M9 ABC transporter G family member n=1 Tax=Medicago truncatula RepID=G7L0M9_MEDTR	AT2G37360.1|Symbols:|ABC-2 type transporter family protein|chr2:15673555-15675822 REVERSE LENGTH=755
Glyma.19G185500	2.68995	0	0	0	0	0	0	0	0	0	0	0	0	0	0	0	0	0	0	0	0	0	0	0	0	0	UniRef100_G7ZZA4 Nitrate and chloride transporter n=1 Tax=Medicago truncatula RepID=G7ZZA4_MEDTR	AT2G39210.1|Symbols:|Major facilitator superfamily protein|chr2:16366287-16368231 REVERSE LENGTH=601
Glyma.19G202200	2.07106	3.01911	0	0	0	0	0	0	0	0	2.11918	0	0	0	0	0	0	0	0	0	0	0	0	0	0	-2.5028	UniRef100_B9IIG9 ABC transporter family protein n=1 Tax=Populus trichocarpa RepID=B9IIG9_POPTR	AT5G06530.1|Symbols:|ABC-2 type transporter family protein|chr5:1990060-1994605 REVERSE LENGTH=751
Glyma.20G004200	-1.23844	0	0	0	0	0	0	0	0	0	1.39482	0	0	0	0	0	0	0	1.94979	0	1.57645	0	0	0	1.44279	0	UniRef100_Q9SHY2 Probable metal-nicotianamine transporter YSL7 n=1 Tax=Arabidopsis thaliana RepID=YSL7_ARATH	AT1G65730.1|Symbols:YSL7|YELLOW STRIPE like 7|chr1:24442639-24446122 FORWARD LENGTH=688
Glyma.20G112900	1.72756	0	0	0	0	0	0	0	0	0	0	0	1.97997	0	0	0	1.92559	0	0	0	2.63376	0	0	0	2.31379	0	UniRef100_G7ZZA4 Nitrate and chloride transporter n=1 Tax=Medicago truncatula RepID=G7ZZA4_MEDTR	AT2G39210.1|Symbols:|Major facilitator superfamily protein|chr2:16366287-16368231 REVERSE LENGTH=601
Glyma.20G181900	-1.46763	-1.20758	0	0	-1.95157	0	0	0	0	0	1.179	0	0	0	0	0	0	1.12533	1.17224	0	0	0	0	0	0	0	UniRef100_G7I4Z9 Amino acid transporter n=1 Tax=Medicago truncatula RepID=G7I4Z9_MEDTR	AT2G39130.1|Symbols:|Transmembrane amino acid transporter family protein|chr2:16323171-16326744 REVERSE LENGTH=550
Glyma.20G204000	1.71882	1.81644	1.95588	0	0	0	0	0	0	0	0	0	0	0	0	0	1.36171	0	0	0	0	0	0	0	0	0	UniRef100_C0LZ80 Phosphate transporter n=1 Tax=Glycine max RepID=C0LZ80_SOYBN	AT3G54700.1|Symbols:PHT1;7|phosphate transporter 1;7|chr3:20248463-20250070 REVERSE LENGTH=535
Glyma.20G242000	1.29046	0	0	0	0	0	0	0	0	0	0	0	0	0	0	0	0	0	1.82284	0	0	0	0	0	0	0	UniRef100_G7IEZ3 ABC transporter G family member n=1 Tax=Medicago truncatula RepID=G7IEZ3_MEDTR	AT2G39350.1|Symbols:|ABC-2 type transporter family protein|chr2:16430174-16432396 REVERSE LENGTH=740
Glyma.20G247400	-2.93718	0	0	0	0	0	0	0	0	0	2.94941	0	0	0	0	0	0	0	0	0	0	0	0	0	0	0	UniRef100_G7ICA6 Peptide transporter PTR1 n=1 Tax=Medicago truncatula RepID=G7ICA6_MEDTR	AT5G19640.1|Symbols:|Major facilitator superfamily protein|chr5:6636460-6638590 FORWARD LENGTH=609
Glyma.01G084800	0	1.32065	0	0	0	0	0	0	0	0	1.10176	0	0	0	0	0	0	0	0	0	0	0	0	0	0	0	UniRef100_G7JYD9 Lysine/histidine transporter n=1 Tax=Medicago truncatula RepID=G7JYD9_MEDTR	AT1G25530.1|Symbols:|Transmembrane amino acid transporter family protein|chr1:8964827-8967391 REVERSE LENGTH=440
Glyma.01G238800	0	1.44102	0	0	0	0	0	0	0	0	1.54391	0	0	0	0	1.56927	0	0	1.19087	0	2.21941	0	0	0	2.05362	1.49494	UniRef100_W0TSU6 Hexose transporter n=1 Tax=Acacia mangium RepID=W0TSU6_ACAMN	AT5G26340.1|Symbols:MSS1, STP13, ATSTP13|Major facilitator superfamily protein|chr5:9243851-9246994 REVERSE LENGTH=526
Glyma.02G003400	0	2.28162	0	0	0	0	0	0	0	0	4.032	0	0	0	1.56649	1.7927	0	0	3.32848	0	0	0	2.10179	0	0	0	UniRef100_G7I4R9 Peptide transporter PTR3-A n=1 Tax=Medicago truncatula RepID=G7I4R9_MEDTR	AT5G46050.1|Symbols:ATPTR3, PTR3|peptide transporter 3|chr5:18675062-18679071 REVERSE LENGTH=582
Glyma.02G011600	0	1.19502	0	0	0	0	0	0	0	0	0	0	0	0	0	0	0	0	0	0	0	0	0	0	0	0	UniRef100_G7KXR0 Peptide transporter-like protein n=1 Tax=Medicago truncatula RepID=G7KXR0_MEDTR	AT5G13400.1|Symbols:|Major facilitator superfamily protein|chr5:4296854-4299079 REVERSE LENGTH=624
Glyma.02G013200	0	2.08671	0	0	0	0	0	0	0	0	0	0	0	0	0	0	0	0	0	0	0	0	0	0	0	0	UniRef100_G7IDR9 Multidrug resistance protein ABC transporter family protein n=1 Tax=Medicago truncatula RepID=G7IDR9_MEDTR	AT4G02090.1|Symbols:|unknown protein; FUNCTIONS IN: molecular_function unknown; INVOLVED IN: N-terminal protein myristoylation; LOCATED IN: cellular_component unknown; EXPRESSED IN: root; Has 132 Blast hits to 132 proteins in 12 species: Archae - 0; Bacteria - 0; Metazoa - 0; Fungi - 0; Plants - 132; Viruses - 0; Other Eukaryotes - 0 (source: NCBI BLink).|chr4:923122-923730 FORWARD LENGTH=202
Glyma.02G047200	0	2.28229	0	0	0	0	0	0	0	0	0	0	0	0	-2.55154	0	0	0	0	0	0	0	0	0	0	0	UniRef100_G7LDQ5 Oligopeptide transporter n=1 Tax=Medicago truncatula RepID=G7LDQ5_MEDTR	AT4G10770.1|Symbols:ATOPT7, OPT7|oligopeptide transporter 7|chr4:6628646-6632517 REVERSE LENGTH=766
Glyma.03G139100	0	1.1375	0	0	0	0	0	0	0	0	0	0	0	0	0	0	0	0	0	0	0	0	0	0	0	0	UniRef100_G7KTL2 Oligopeptide transporter OPT family n=1 Tax=Medicago truncatula RepID=G7KTL2_MEDTR	AT4G26590.1|Symbols:ATOPT5, OPT5|oligopeptide transporter 5|chr4:13414134-13416850 REVERSE LENGTH=753
Glyma.04G090700	0	1.1651	0	0	0	0	0	0	0	0	1.53445	0	0	0	0	0	0	0	1.2416	0	0	0	0	0	0	0	UniRef100_G7J4L5 Oligopeptide transporter n=1 Tax=Medicago truncatula RepID=G7J4L5_MEDTR	AT1G09930.1|Symbols:ATOPT2, OPT2|oligopeptide transporter 2|chr1:3227490-3230043 REVERSE LENGTH=734
Glyma.04G233000	0	2.79197	2.9767	0	2.1132	0	0	0	0	0	2.06617	0	0	0	0	0	2.47343	0	0	0	0	0	0	0	0	0	UniRef100_D7MDS1 ATOPT6 n=1 Tax=Arabidopsis lyrata subsp. lyrata RepID=D7MDS1_ARALL	AT4G27730.1|Symbols:ATOPT6, OPT6|oligopeptide transporter 1|chr4:13834024-13836468 REVERSE LENGTH=736
Glyma.04G250600	0	2.42705	0	0	0	0	0	0	0	0	0	0	0	0	0	0	0	0	0	0	0	0	0	0	0	0	UniRef100_G7J311 Auxin-induced protein 5NG4 n=1 Tax=Medicago truncatula RepID=G7J311_MEDTR	AT4G08300.1|Symbols:|nodulin MtN21 /EamA-like transporter family protein|chr4:5245024-5248153 FORWARD LENGTH=373
Glyma.05G038300	0	1.04243	0	0	0	0	0	0	0	0	1.36839	0	0	0	0	1.05503	0	0	1.24367	0	0	0	0	0	0	0	UniRef100_G7J5E8 Boron transporter n=1 Tax=Medicago truncatula RepID=G7J5E8_MEDTR	AT3G62270.1|Symbols:|HCO3- transporter family|chr3:23042528-23045633 REVERSE LENGTH=703
Glyma.05G233400	0	1.51043	1.58368	0	0	0	0	0	0	0	1.26725	0	0	0	0	0	0	0	0	0	0	0	0	0	0	-1.10655	UniRef100_G7L918 Aluminum activated malate transporter n=1 Tax=Medicago truncatula RepID=G7L918_MEDTR	AT3G18440.1|Symbols:AtALMT9, ALMT9|aluminum-activated malate transporter 9|chr3:6328181-6330652 FORWARD LENGTH=598
Glyma.06G106100	0	1.85276	0	0	0	0	0	0	0	0	0	0	0	0	0	0	0	0	0	0	0	0	0	0	0	0	UniRef100_G7KA24 Sulfate transporter n=1 Tax=Medicago truncatula RepID=G7KA24_MEDTR	AT1G22150.1|Symbols:SULTR1;3|sulfate transporter 1;3|chr1:7818361-7821344 FORWARD LENGTH=656
Glyma.06G191400	0	1.14336	0	0	0	0	0	0	0	0	0	0	0	0	0	0	0	0	0	0	0	0	0	0	0	0	UniRef100_W0TS79 ATP-binding cassette transporter subfamily A member n=1 Tax=Acacia mangium RepID=W0TS79_ACAMN	AT3G47780.1|Symbols:ATATH6, ATH6|ABC2 homolog 6|chr3:17624500-17628972 FORWARD LENGTH=935
Glyma.07G042500	0	1.44196	0	1.92774	0	0	0	0	0	0	1.68972	0	0	0	0	1.43206	0	1.62769	1.86754	0	2.67188	0	0	0	1.49671	0	UniRef100_I1KHF1 Potassium transporter n=1 Tax=Glycine max RepID=I1KHF1_SOYBN	AT4G13420.1|Symbols:HAK5, ATHAK5|high affinity K+ transporter 5|chr4:7797038-7802174 REVERSE LENGTH=785
Glyma.07G088200	0	1.47234	0	0	0	0	0	0	0	0	0	0	0	0	0	0	0	0	0	0	0	0	0	0	0	0	UniRef100_L7X2W8 SST1-like protein n=1 Tax=Pisum sativum RepID=L7X2W8_PEA	AT5G19600.1|Symbols:SULTR3;5|sulfate transporter 3;5|chr5:6613113-6616891 REVERSE LENGTH=634
Glyma.07G147000	0	1.03507	0	0	0	0	0	0	0	0	1.43045	0	0	0	0	0	0	0	1.01912	0	0	0	0	0	0	0	UniRef100_Q76DT1 AUX1-like auxin influx carrier protein n=1 Tax=Pisum sativum RepID=Q76DT1_PEA	AT2G38120.1|Symbols:AUX1, WAV5, PIR1, MAP1|Transmembrane amino acid transporter family protein|chr2:15973493-15976792 FORWARD LENGTH=485
Glyma.08G059700	0	1.92263	1.79932	0	1.30708	0	0	0	0	0	1.79376	0	0	0	0	0	1.47661	0	1.33044	0	0	0	0	0	0	0	UniRef100_Q7XA52 Monosaccharide transporter n=1 Tax=Glycine max RepID=Q7XA52_SOYBN	AT1G11260.1|Symbols:STP1, ATSTP1|sugar transporter 1|chr1:3777460-3780133 FORWARD LENGTH=522
Glyma.08G101500	0	-1.0114	0	0	0	0	0	0	0	0	-1.5281	0	0	1.32074	0	0	0	1.46658	-1.02662	0	0	1.25584	0	0	0	1.31373	UniRef100_M7YF87 ABC transporter C family member 3 n=1 Tax=Triticum urartu RepID=M7YF87_TRIUA	AT3G13080.1|Symbols:ATMRP3, MRP3, ABCC3|multidrug resistance-associated protein 3|chr3:4196019-4201250 REVERSE LENGTH=1514
Glyma.08G148000	0	1.00129	0	0	0	0	0	0	0	0	1.35689	0	0	0	0	0	0	0	0	0	0	0	0	0	0	0	UniRef100_Q7XAC3 Peptide transporter 1 n=1 Tax=Vicia faba RepID=Q7XAC3_VICFA	AT2G02040.1|Symbols:ATPTR2-B, NTR1, PTR2-B, PTR2, ATPTR2|peptide transporter 2|chr2:487542-489707 FORWARD LENGTH=585
Glyma.08G182500	0	1.18732	0	0	0	0	0	0	0	0	3.29158	0	0	0	1.64279	2.01484	0	0	2.96854	0	1.7601	0	1.41618	0	1.32828	2.73168	UniRef100_G7IL80 Auxin-induced protein 5NG4 n=1 Tax=Medicago truncatula RepID=G7IL80_MEDTR	AT1G25270.1|Symbols:|nodulin MtN21 /EamA-like transporter family protein|chr1:8857726-8859909 FORWARD LENGTH=355
Glyma.09G010700	0	1.07169	1.24296	0	0	0	0	0	0	0	0	0	0	0	0	0	1.83623	0	0	0	0	0	0	0	0	0	UniRef100_G7IM40 Tonoplast dicarboxylate transporter n=1 Tax=Medicago truncatula RepID=G7IM40_MEDTR	AT5G47560.1|Symbols:ATTDT, ATSDAT, TDT|tonoplast dicarboxylate transporter|chr5:19287895-19290347 REVERSE LENGTH=540
Glyma.09G166400	0	1.12122	0	0	-1.29256	0	0	0	0	0	2.23558	0	-1.21753	0	0	0	0	0	1.20649	0	0	0	0	0	0	0	UniRef100_U5FQ39 Sugar transporter family protein n=2 Tax=Populus trichocarpa RepID=U5FQ39_POPTR	AT1G73220.1|Symbols:AtOCT1, 1-Oct|organic cation/carnitine transporter1|chr1:27538387-27540109 FORWARD LENGTH=539
Glyma.09G168400	0	1.64532	1.17285	0	0	0	0	0	0	0	1.53365	0	0	0	0	0	0	1.17172	1.13754	0	0	0	0	0	0	0	UniRef100_G7K6G2 Cyclic nucleotide gated channel n=1 Tax=Medicago truncatula RepID=G7K6G2_MEDTR	AT3G17700.1|Symbols:CNBT1, CNGC20, ATCNGC20|cyclic nucleotide-binding transporter 1|chr3:6049074-6052449 FORWARD LENGTH=764
Glyma.09G171300	0	-1.85473	-3.31298	-4.29817	-4.49391	0	0	0	0	0	0	0	-2.10463	0	0	0	0	0	0	0	0	0	0	0	0	0	UniRef100_C1K530 Cytochrome b6-f complex subunit 8 n=1 Tax=Centaurea pichleri RepID=C1K530_9ASTR	ATCG00210.1|Symbols:YCF6|electron transporter, transferring electrons within cytochrome b6/f complex of photosystem IIs|chrC:28089-28178 FORWARD LENGTH=29
Glyma.09G188700	0	1.89728	0	0	0	0	0	0	0	0	0	0	0	0	0	0	0	0	0	0	0	0	0	0	0	0	UniRef100_Q0P7I2 Sst1 protein n=1 Tax=Lotus japonicus RepID=Q0P7I2_LOTJA	AT5G19600.1|Symbols:SULTR3;5|sulfate transporter 3;5|chr5:6613113-6616891 REVERSE LENGTH=634
Glyma.10G005300	0	3.10664	0	0	0	0	0	0	0	0	3.62615	0	0	0	0	0	0	0	0	0	0	0	0	0	0	0	UniRef100_G7I4R9 Peptide transporter PTR3-A n=1 Tax=Medicago truncatula RepID=G7I4R9_MEDTR	AT5G46050.1|Symbols:ATPTR3, PTR3|peptide transporter 3|chr5:18675062-18679071 REVERSE LENGTH=582
Glyma.10G044800	0	2.67505	2.40477	0	0	0	0	0	0	0	1.65946	0	0	0	0	0	0	-1.65142	0	0	0	0	0	0	0	0	UniRef100_G7IBM5 Auxin-induced protein 5NG4 n=2 Tax=Medicago truncatula RepID=G7IBM5_MEDTR	AT2G37460.1|Symbols:|nodulin MtN21 /EamA-like transporter family protein|chr2:15726667-15729010 REVERSE LENGTH=380
Glyma.10G183900	0	1.18014	0	0	1.04261	0	0	0	0	0	1.3624	0	0	0	0	0	0	0	1.07827	0	1.09913	0	0	0	0	0	UniRef100_G7I4R9 Peptide transporter PTR3-A n=1 Tax=Medicago truncatula RepID=G7I4R9_MEDTR	AT5G46050.1|Symbols:ATPTR3, PTR3|peptide transporter 3|chr5:18675062-18679071 REVERSE LENGTH=582
Glyma.11G224500	0	1.61462	0	0	0	0	0	0	0	0	0	0	0	0	0	0	0	0	1.34397	0	0	0	0	0	0	1.5935	UniRef100_G7JA20 Peptide transporter PTR3-B n=1 Tax=Medicago truncatula RepID=G7JA20_MEDTR	AT2G37900.1|Symbols:|Major facilitator superfamily protein|chr2:15864396-15866408 REVERSE LENGTH=575
Glyma.11G226000	0	1.34084	2.50131	1.57045	0	0	0	0	0	0	0	0	0	0	0	-1.30479	0	0	0	0	0	0	0	0	0	0	UniRef100_F1LIZ9 Proline transporter 2 n=1 Tax=Vigna unguiculata RepID=F1LIZ9_VIGUN	AT2G39890.2|Symbols:PROT1, ATPROT1|proline transporter 1|chr2:16656022-16658202 FORWARD LENGTH=442
Glyma.12G010700	0	1.04594	0	0	0	0	0	0	0	0	0	0	0	0	0	0	0	0	0	0	0	0	0	0	0	0	UniRef100_F6IA07 Equilibrative nucleoside transporter 1 n=1 Tax=Solanum tuberosum RepID=F6IA07_SOLTU	AT1G70330.1|Symbols:ENT1,AT, ENT1|equilibrative nucleotide transporter 1|chr1:26502920-26504360 FORWARD LENGTH=450
Glyma.12G037000	0	1.21077	0	-1.03789	0	0	0	0	0	0	0	0	0	0	0	0	0	0	0	0	0	0	0	0	0	0	UniRef100_G7JJX1 Sorbitol-like transporter n=1 Tax=Medicago truncatula RepID=G7JJX1_MEDTR	AT3G18830.1|Symbols:ATPLT5, PMT5, ATPMT5|polyol/monosaccharide transporter 5|chr3:6489000-6491209 REVERSE LENGTH=539
Glyma.13G077800	0	2.9857	2.91459	0	0	0	0	0	0	0	2.10849	0	0	0	0	0	0	0	0	0	0	0	0	0	0	0	UniRef100_G7J316 Auxin-induced protein 5NG4 n=2 Tax=Medicago truncatula RepID=G7J316_MEDTR	AT4G08290.1|Symbols:|nodulin MtN21 /EamA-like transporter family protein|chr4:5239088-5240861 FORWARD LENGTH=384
Glyma.13G132500	0	2.25666	2.15101	0	0	0	0	0	0	0	0	0	0	0	-2.06303	0	0	0	0	0	0	0	0	0	0	0	UniRef100_G7IBM5 Auxin-induced protein 5NG4 n=2 Tax=Medicago truncatula RepID=G7IBM5_MEDTR	AT2G37460.1|Symbols:|nodulin MtN21 /EamA-like transporter family protein|chr2:15726667-15729010 REVERSE LENGTH=380
Glyma.13G189700	0	1.74884	1.59376	0	0	0	0	0	0	0	0	0	0	0	0	0	1.84824	0	0	0	0	0	0	0	0	0	UniRef100_G7LID0 Auxin-induced protein 5NG4 n=2 Tax=Medicago truncatula RepID=G7LID0_MEDTR	AT5G07050.1|Symbols:|nodulin MtN21 /EamA-like transporter family protein|chr5:2191533-2193416 REVERSE LENGTH=402
Glyma.13G197500	0	1.04649	0	0	0	0	0	0	0	0	0	0	0	0	0	0	0	0	0	0	0	0	0	0	0	0	UniRef100_G7LG04 Peptide transporter PTR1 n=1 Tax=Medicago truncatula RepID=G7LG04_MEDTR	AT3G54450.1|Symbols:|Major facilitator superfamily protein|chr3:20158534-20161937 FORWARD LENGTH=555
Glyma.13G329500	0	2.18759	1.33291	0	0	0	0	0	0	0	2.10526	0	0	0	0	0	0	0	0	0	0	0	0	0	0	0	UniRef100_G7IU45 Nitrate/chlorate transporter n=1 Tax=Medicago truncatula RepID=G7IU45_MEDTR	AT3G45660.1|Symbols:|Major facilitator superfamily protein|chr3:16762205-16764241 FORWARD LENGTH=557
Glyma.14G015300	0	1.16427	0	0	0	0	0	0	0	0	0	0	0	0	0	0	0	0	1.15815	0	0	0	0	0	0	0	UniRef100_G7K4H3 Multidrug resistance protein ABC transporter family n=1 Tax=Medicago truncatula RepID=G7K4H3_MEDTR	AT3G13080.1|Symbols:ATMRP3, MRP3, ABCC3|multidrug resistance-associated protein 3|chr3:4196019-4201250 REVERSE LENGTH=1514
Glyma.14G151600	0	2.48305	0	0	0	0	0	0	0	0	2.21377	0	0	0	0	0	0	0	0	0	0	0	0	0	0	0	UniRef100_G7J316 Auxin-induced protein 5NG4 n=2 Tax=Medicago truncatula RepID=G7J316_MEDTR	AT4G08290.1|Symbols:|nodulin MtN21 /EamA-like transporter family protein|chr4:5239088-5240861 FORWARD LENGTH=384
Glyma.14G169700	0	1.1364	0	0	0	0	0	0	0	0	1.18942	0	0	0	0	0	0	0	1.64937	0	0	0	0	0	0	0	UniRef100_G7KA24 Sulfate transporter n=1 Tax=Medicago truncatula RepID=G7KA24_MEDTR	AT1G22150.1|Symbols:SULTR1;3|sulfate transporter 1;3|chr1:7818361-7821344 FORWARD LENGTH=656
Glyma.14G172600	0	1.06156	0	0	0	0	0	0	0	0	1.06973	0	0	0	0	0	0	0	0	0	0	0	0	0	0	0	UniRef100_Q6BDD4 Hexose transporter HT2 n=1 Tax=Vitis vinifera RepID=Q6BDD4_VITVI	AT1G34580.1|Symbols:|Major facilitator superfamily protein|chr1:12660631-12663553 FORWARD LENGTH=506
Glyma.15G062100	0	1.05589	1.18244	0	0	0	0	0	0	0	0	0	0	0	0	0	0	0	0	0	0	0	0	0	0	0	UniRef100_G7JTY3 Metal transporter CNNM4 n=1 Tax=Medicago truncatula RepID=G7JTY3_MEDTR	AT4G33700.1|Symbols:|CBS domain-containing protein with a domain of unknown function (DUF21)|chr4:16176547-16179188 REVERSE LENGTH=424
Glyma.15G227700	0	1.99693	0	0	0	0	0	0	0	0	0	0	0	0	0	0	0	0	1.72112	0	0	0	0	0	0	0	UniRef100_G7LID0 Auxin-induced protein 5NG4 n=2 Tax=Medicago truncatula RepID=G7LID0_MEDTR	AT5G07050.1|Symbols:|nodulin MtN21 /EamA-like transporter family protein|chr5:2191533-2193416 REVERSE LENGTH=402
Glyma.15G262800	0	1.08461	0	0	-1.41664	0	0	0	0	0	1.72046	0	0	0	0	0	0	0	1.25127	0	0	0	0	0	0	0	UniRef100_Q6VM20 Metal transport protein n=1 Tax=Medicago truncatula RepID=Q6VM20_MEDTR	AT3G12750.1|Symbols:ZIP1|zinc transporter 1 precursor|chr3:4051950-4053156 REVERSE LENGTH=355
Glyma.16G062500	0	1.62356	0	0	0	0	0	0	0	0	0	0	0	0	0	0	0	0	0	0	0	0	0	0	0	0	UniRef100_G7II25 Lysine/histidine transporter n=1 Tax=Medicago truncatula RepID=G7II25_MEDTR	AT5G40780.1|Symbols:LHT1|lysine histidine transporter 1|chr5:16323823-16327082 FORWARD LENGTH=446
Glyma.16G167300	0	-1.58867	0	0	0	0	0	0	0	0	0	1.60507	0	0	0	0	0	0	0	0	0	0	0	0	0	0	UniRef100_G7KHQ6 Auxin-induced protein 5NG4 n=1 Tax=Medicago truncatula RepID=G7KHQ6_MEDTR	AT1G43650.1|Symbols:|nodulin MtN21 /EamA-like transporter family protein|chr1:16443861-16446814 REVERSE LENGTH=343
Glyma.16G209400	0	1.01159	0	0	0	0	0	0	0	0	0	0	0	0	0	0	0	0	0	0	0	0	0	0	0	0	UniRef100_Q6X4V5 ABC transporter n=1 Tax=Gossypium hirsutum RepID=Q6X4V5_GOSHI	AT1G17840.1|Symbols:WBC11, ABCG11, DSO, COF1, ATWBC11|white-brown complex homolog protein 11|chr1:6142870-6145894 FORWARD LENGTH=703
Glyma.16G216500	0	1.37507	0	0	0	0	0	0	0	0	0	-1.02737	0	0	0	0	0	0	0	0	0	0	0	0	0	0	UniRef100_U5FQ39 Sugar transporter family protein n=2 Tax=Populus trichocarpa RepID=U5FQ39_POPTR	AT1G73220.1|Symbols:AtOCT1, 1-Oct|organic cation/carnitine transporter1|chr1:27538387-27540109 FORWARD LENGTH=539
Glyma.17G098300	0	1.48515	1.25621	0	0	0	0	0	0	0	1.54042	0	0	0	0	0	0	0	0	0	0	0	0	0	0	0	UniRef100_W0TS79 ATP-binding cassette transporter subfamily A member n=1 Tax=Acacia mangium RepID=W0TS79_ACAMN	AT3G47780.1|Symbols:ATATH6, ATH6|ABC2 homolog 6|chr3:17624500-17628972 FORWARD LENGTH=935
Glyma.17G203500	0	-2.63298	0	0	0	0	0	0	0	0	-2.63583	0	0	0	0	-3.15853	0	0	-2.50549	0	-1.38042	0	-1.92609	0	-1.82635	0	UniRef100_D7LBF8 Sulfate transporter n=1 Tax=Arabidopsis lyrata subsp. lyrata RepID=D7LBF8_ARALL	AT2G25680.1|Symbols:MOT1|molybdate transporter 1|chr2:10933167-10934537 REVERSE LENGTH=456
Glyma.18G004500	0	1.42739	0	1.67881	2.09918	0	0	0	0	0	0	0	0	0	0	0	0	0	0	0	0	0	0	0	0	0	UniRef100_G7JBE3 Amino acid transporter n=1 Tax=Medicago truncatula RepID=G7JBE3_MEDTR	AT5G16740.1|Symbols:|Transmembrane amino acid transporter family protein|chr5:5501044-5502856 REVERSE LENGTH=426
Glyma.18G127200	0	1.90196	1.5582	0	0	0	0	0	0	0	1.8221	-1.29663	-2.29816	0	0	0	0	0	0	0	0	0	0	0	0	0	UniRef100_G7K9P5 Peptide transporter PTR1 n=1 Tax=Medicago truncatula RepID=G7K9P5_MEDTR	AT1G69870.1|Symbols:NRT1.7|nitrate transporter 1.7|chr1:26316208-26320097 FORWARD LENGTH=620
Glyma.18G191300	0	1.80792	0	0	0	0	0	0	0	0	0	0	0	0	0	0	0	0	0	0	0	0	0	0	0	0	UniRef100_B9HPB1 Copper transporter family protein n=1 Tax=Populus trichocarpa RepID=B9HPB1_POPTR	AT2G26975.1|Symbols:|Ctr copper transporter family|chr2:11512992-11513429 FORWARD LENGTH=145
Glyma.19G076800	0	2.15069	0	0	0	0	0	0	0	0	0	0	0	0	0	0	0	2.1181	0	0	0	0	0	0	0	1.86484	UniRef100_Q9FKS8 Lysine histidine transporter 1 n=1 Tax=Arabidopsis thaliana RepID=LHT1_ARATH	AT5G40780.1|Symbols:LHT1|lysine histidine transporter 1|chr5:16323823-16327082 FORWARD LENGTH=446
Glyma.19G084200	0	2.29794	0	0	0	0	0	0	0	0	0	0	0	0	0	0	0	0	0	0	0	0	0	0	0	0	UniRef100_G7II25 Lysine/histidine transporter n=1 Tax=Medicago truncatula RepID=G7II25_MEDTR	AT5G40780.1|Symbols:LHT1|lysine histidine transporter 1|chr5:16323823-16327082 FORWARD LENGTH=446
Glyma.19G185600	0	1.92414	0	0	0	0	0	0	0	0	0	0	0	0	0	0	0	0	0	0	1.89577	0	0	0	0	0	UniRef100_G7ZZA4 Nitrate and chloride transporter n=1 Tax=Medicago truncatula RepID=G7ZZA4_MEDTR	AT2G39210.1|Symbols:|Major facilitator superfamily protein|chr2:16366287-16368231 REVERSE LENGTH=601
Glyma.20G063100	0	1.54358	0	0	0	0	0	0	-1.4962	0	1.36028	0	0	0	0	0	0	0	0	0	0	-1.34049	0	0	0	0	UniRef100_Q6VM19 Metal transport protein n=1 Tax=Medicago truncatula RepID=Q6VM19_MEDTR	AT3G12750.1|Symbols:ZIP1|zinc transporter 1 precursor|chr3:4051950-4053156 REVERSE LENGTH=355
Glyma.20G094100	0	1.18427	0	0	-1.09584	0	0	0	0	0	1.84853	0	0	0	0	0	0	0	1.14914	0	0	0	0	0	0	1.37342	UniRef100_G7I8G0 Auxin-induced protein 5NG4 n=1 Tax=Medicago truncatula RepID=G7I8G0_MEDTR	AT1G09380.1|Symbols:|nodulin MtN21 /EamA-like transporter family protein|chr1:3026351-3029322 REVERSE LENGTH=374
Glyma.20G111900	0	1.28235	0	0	0	0	0	0	0	0	1.09194	0	0	0	0	0	0	0	0	0	0	0	0	0	0	0	UniRef100_G7ZYQ0 High affinity cationic amino acid transporter n=1 Tax=Medicago truncatula RepID=G7ZYQ0_MEDTR	AT3G10600.1|Symbols:CAT7|cationic amino acid transporter 7|chr3:3313969-3317162 FORWARD LENGTH=584
Glyma.20G206300	0	1.69033	0	0	0	0	0	0	0	0	0	0	0	0	0	0	0	0	0	0	0	0	0	0	0	0	UniRef100_G7I4R9 Peptide transporter PTR3-A n=1 Tax=Medicago truncatula RepID=G7I4R9_MEDTR	AT5G46050.1|Symbols:ATPTR3, PTR3|peptide transporter 3|chr5:18675062-18679071 REVERSE LENGTH=582
Glyma.02G226400	0	0	2.50025	0	0	0	0	0	0	0	0	0	0	0	0	0	0	0	0	0	0	0	0	0	0	0	UniRef100_G7KE48 Pleiotropic drug resistance ABC transporter family protein n=1 Tax=Medicago truncatula RepID=G7KE48_MEDTR	AT2G29940.1|Symbols:PDR3, ATPDR3|pleiotropic drug resistance 3|chr2:12760139-12766455 FORWARD LENGTH=1426
Glyma.02G260100	0	0	1.28579	0	0	0	0	0	0	0	0	0	-1.49228	0	0	0	0	0	1.37414	-1.45593	-1.97008	-1.29444	0	0	-1.57856	-2.22058	UniRef100_G7K7B8 Sodium-coupled neutral amino acid transporter n=1 Tax=Medicago truncatula RepID=G7K7B8_MEDTR	AT3G56200.1|Symbols:|Transmembrane amino acid transporter family protein|chr3:20850087-20851779 FORWARD LENGTH=435
Glyma.02G298300	0	0	1.22205	0	0	0	0	0	0	0	0	0	0	0	0	0	0	0	0	0	0	0	0	0	0	0	UniRef100_G7K4H3 Multidrug resistance protein ABC transporter family n=1 Tax=Medicago truncatula RepID=G7K4H3_MEDTR	AT3G13080.2|Symbols:ATMRP3, MRP3, ABCC3|multidrug resistance-associated protein 3|chr3:4196019-4201250 REVERSE LENGTH=1489
Glyma.03G122500	0	0	1.6408	0	0	0	0	0	0	0	0	0	0	0	0	0	0	0	1.48081	0	0	-1.52965	0	0	0	0	UniRef100_G7L4V0 Peptide transporter PTR5 n=1 Tax=Medicago truncatula RepID=G7L4V0_MEDTR	AT1G68570.1|Symbols:|Major facilitator superfamily protein|chr1:25746811-25750110 FORWARD LENGTH=596
Glyma.03G135500	0	0	-2.00284	0	0	0	0	0	0	0	0	0	0	0	0	0	0	0	0	0	0	0	0	0	0	0	UniRef100_G7JRM5 ABC transporter G family member n=1 Tax=Medicago truncatula RepID=G7JRM5_MEDTR	AT3G21090.1|Symbols:|ABC-2 type transporter family protein|chr3:7391497-7394933 REVERSE LENGTH=691
Glyma.03G156700	0	0	2.30613	0	0	0	0	0	0	0	0	0	0	0	0	0	2.54946	0	0	0	0	0	0	0	0	0	UniRef100_G7IDK9 Sulfate/bicarbonate/oxalate exchanger and transporter sat-1 n=1 Tax=Medicago truncatula RepID=G7IDK9_MEDTR	AT3G51895.1|Symbols:SULTR3;1, AST12|sulfate transporter 3;1|chr3:19251503-19255677 REVERSE LENGTH=658
Glyma.04G057000	0	0	-1.37229	0	0	0	0	0	0	0	0	0	0	0	0	0	0	0	0	0	0	0	0	0	0	0	UniRef100_T2DP47 Copper transporter 5-like protein n=1 Tax=Phaseolus vulgaris RepID=T2DP47_PHAVU	AT5G20650.1|Symbols:COPT5|copper transporter 5|chr5:6985481-6985921 REVERSE LENGTH=146
Glyma.04G102800	0	0	-2.31399	0	0	0	0	0	0	0	2.26116	0	0	0	0	2.56608	0	0	1.91273	0	0	0	1.53154	0	0	0	UniRef100_Q6BDD4 Hexose transporter HT2 n=1 Tax=Vitis vinifera RepID=Q6BDD4_VITVI	AT1G34580.1|Symbols:|Major facilitator superfamily protein|chr1:12660631-12663553 FORWARD LENGTH=506
Glyma.04G173000	0	0	1.02749	0	0	0	0	0	0	0	0	0	0	0	0	0	0	0	0	0	0	0	0	0	0	0	UniRef100_G7J4J8 ABC transporter A family member n=1 Tax=Medicago truncatula RepID=G7J4J8_MEDTR	AT3G47730.1|Symbols:ATATH1, ATH1, ABCA2|ATP-binding cassette A2|chr3:17594342-17598828 REVERSE LENGTH=983
Glyma.08G040700	0	0	1.31997	0	0	0	0	0	0	0	0	0	0	0	0	0	0	0	0	0	0	0	0	0	0	0	UniRef100_G7L918 Aluminum activated malate transporter n=1 Tax=Medicago truncatula RepID=G7L918_MEDTR	AT3G18440.1|Symbols:AtALMT9, ALMT9|aluminum-activated malate transporter 9|chr3:6328181-6330652 FORWARD LENGTH=598
Glyma.09G087400	0	0	1.4875	0	0	0	0	0	0	0	0	0	0	0	0	0	1.93565	0	0	0	0	0	0	0	0	0	UniRef100_G7IGM5 Carbohydrate transporter/sugar porter n=1 Tax=Medicago truncatula RepID=G7IGM5_MEDTR	AT1G30220.1|Symbols:ATINT2, INT2|inositol transporter 2|chr1:10632957-10635439 REVERSE LENGTH=580
Glyma.09G168700	0	0	1.27368	0	0	0	0	0	0	0	0	0	0	0	0	0	0	0	0	0	0	0	0	0	0	0	UniRef100_U5FPX0 Cyclic nucleotide-gated ion channel 20 family protein n=1 Tax=Populus trichocarpa RepID=U5FPX0_POPTR	AT3G17700.1|Symbols:CNBT1, CNGC20, ATCNGC20|cyclic nucleotide-binding transporter 1|chr3:6049074-6052449 FORWARD LENGTH=764
Glyma.09G238000	0	0	-1.96001	0	0	0	0	0	0	0	0	0	2.32497	0	0	1.6516	0	0	1.4725	0	0	0	0	0	0	0	UniRef100_Q2HUT2 Amino acid/polyamine transporter II n=1 Tax=Medicago truncatula RepID=Q2HUT2_MEDTR	AT3G28960.1|Symbols:|Transmembrane amino acid transporter family protein|chr3:10984245-10985767 REVERSE LENGTH=405
Glyma.10G109500	0	0	1.41126	0	0	0	0	0	0	0	0	0	0	0	0	0	0	0	0	0	0	0	0	0	0	-2.00318	UniRef100_G7I4Z9 Amino acid transporter n=1 Tax=Medicago truncatula RepID=G7I4Z9_MEDTR	AT2G39130.1|Symbols:|Transmembrane amino acid transporter family protein|chr2:16323171-16326744 REVERSE LENGTH=550
Glyma.10G208800	0	0	-1.33666	-1.53641	-2.71366	0	0	0	0	0	0	0	0	0	1.49655	1.0801	0	0	1.32329	0	0	0	0	0	0	0	UniRef100_G7I4Z9 Amino acid transporter n=1 Tax=Medicago truncatula RepID=G7I4Z9_MEDTR	AT2G39130.1|Symbols:|Transmembrane amino acid transporter family protein|chr2:16323171-16326744 REVERSE LENGTH=550
Glyma.11G004800	0	0	1.50365	0	2.59433	0	0	0	0	0	1.60392	1.6331	0	0	1.42239	0	0	-1.8957	1.9788	0	0	-1.44589	0	0	0	-1.43843	UniRef100_W0TSU6 Hexose transporter n=1 Tax=Acacia mangium RepID=W0TSU6_ACAMN	AT5G26340.1|Symbols:MSS1, STP13, ATSTP13|Major facilitator superfamily protein|chr5:9243851-9246994 REVERSE LENGTH=526
Glyma.11G082700	0	0	1.42751	0	0	0	0	0	0	0	0	0	0	0	0	0	2.14311	0	0	0	0	0	0	0	0	0	UniRef100_G7JYU3 Lysine histidine transporter-like protein n=1 Tax=Medicago truncatula RepID=G7JYU3_MEDTR	AT1G47670.1|Symbols:|Transmembrane amino acid transporter family protein|chr1:17536834-17539486 REVERSE LENGTH=519
Glyma.12G032000	0	0	1.8053	0	0	0	0	0	0	0	0	0	0	0	0	0	0	0	0	0	0	0	0	0	0	0	UniRef100_Q9ARG2 Amino acid transporter n=1 Tax=Glycine max RepID=Q9ARG2_SOYBN	AT5G09220.1|Symbols:AAP2|amino acid permease 2|chr5:2866867-2868863 FORWARD LENGTH=493
Glyma.12G157000	0	0	1.39653	0	0	0	0	0	0	0	0	0	0	0	0	0	1.34641	0	0	0	0	0	0	0	0	0	UniRef100_G7K2R8 Auxin-induced protein 5NG4 n=1 Tax=Medicago truncatula RepID=G7K2R8_MEDTR	AT3G28050.1|Symbols:|nodulin MtN21 /EamA-like transporter family protein|chr3:10442984-10445216 FORWARD LENGTH=367
Glyma.13G043000	0	0	1.39713	0	1.95711	0	0	0	0	0	0	0	0	0	-1.68771	0	0	0	-1.7082	0	0	0	0	0	0	-1.6625	UniRef100_G7JCQ3 White-brown-complex ABC transporter family n=1 Tax=Medicago truncatula RepID=G7JCQ3_MEDTR	AT1G17840.1|Symbols:WBC11, ABCG11, DSO, COF1, ATWBC11|white-brown complex homolog protein 11|chr1:6142870-6145894 FORWARD LENGTH=703
Glyma.13G071300	0	0	1.47418	0	1.37557	0	0	0	0	0	1.13863	0	0	0	0	0	0	0	0	0	0	0	0	0	0	0	UniRef100_U5GVE4 Nodulin MtN21 family protein n=1 Tax=Populus trichocarpa RepID=U5GVE4_POPTR	AT3G28050.1|Symbols:|nodulin MtN21 /EamA-like transporter family protein|chr3:10442984-10445216 FORWARD LENGTH=367
Glyma.13G170800	0	0	2.06636	0	2.45064	0	0	0	0	0	0	0	0	0	0	-1.92524	0	0	0	0	0	0	0	0	0	0	UniRef100_G7ZZW8 Potassium transporter n=1 Tax=Medicago truncatula RepID=G7ZZW8_MEDTR	AT5G14890.1|Symbols:|NHL domain-containing protein|chr5:4818056-4821534 FORWARD LENGTH=754
Glyma.13G210900	0	0	1.0637	0	0	0	0	0	0	0	0	0	0	0	0	0	0	0	0	0	0	0	0	0	0	0	UniRef100_G7IKD5 Protein ABCI12 n=1 Tax=Medicago truncatula RepID=G7IKD5_MEDTR	AT3G21580.1|Symbols:|cobalt ion transmembrane transporters|chr3:7602009-7603720 REVERSE LENGTH=391
Glyma.13G223800	0	0	-1.78926	0	0	0	0	0	0	0	0	0	0	0	0	0	-1.64578	0	0	0	0	0	0	0	0	0	UniRef100_G7ILM2 Peptide transporter PTR1 n=1 Tax=Medicago truncatula RepID=G7ILM2_MEDTR	AT1G69850.1|Symbols:ATNRT1:2, NTL1, NRT1:2|nitrate transporter 1:2|chr1:26296945-26300407 REVERSE LENGTH=585
Glyma.13G252800	0	0	1.07454	0	1.2215	0	0	0	0	0	0	0	0	0	0	0	0	0	0	0	0	0	0	0	0	0	UniRef100_G7JTY3 Metal transporter CNNM4 n=1 Tax=Medicago truncatula RepID=G7JTY3_MEDTR	AT4G33700.1|Symbols:|CBS domain-containing protein with a domain of unknown function (DUF21)|chr4:16176547-16179188 REVERSE LENGTH=424
Glyma.16G218300	0	0	1.81968	0	0	0	0	0	0	0	0	1.86734	0	0	0	0	0	0	0	0	0	0	0	0	0	0	UniRef100_U5FPX0 Cyclic nucleotide-gated ion channel 20 family protein n=1 Tax=Populus trichocarpa RepID=U5FPX0_POPTR	AT3G17700.1|Symbols:CNBT1, CNGC20, ATCNGC20|cyclic nucleotide-binding transporter 1|chr3:6049074-6052449 FORWARD LENGTH=764
Glyma.17G179700	0	0	1.37216	0	0	0	0	0	0	0	0	0	0	0	0	0	0	0	0	0	0	0	0	0	0	0	UniRef100_G7K2R8 Auxin-induced protein 5NG4 n=1 Tax=Medicago truncatula RepID=G7K2R8_MEDTR	AT3G28050.1|Symbols:|nodulin MtN21 /EamA-like transporter family protein|chr3:10442984-10445216 FORWARD LENGTH=367
Glyma.18G147700	0	0	1.03912	0	0	0	0	0	0	0	0	0	-1.25738	0	0	0	0	0	0	0	0	0	0	0	0	0	UniRef100_G7JWD8 Nucleobase-ascorbate transporter n=1 Tax=Medicago truncatula RepID=G7JWD8_MEDTR	AT4G38050.1|Symbols:|Xanthine/uracil permease family protein|chr4:17869529-17872461 REVERSE LENGTH=709
Glyma.19G011600	0	0	1.74703	0	1.71582	0	0	0	0	0	0	0	0	0	0	0	1.48893	0	0	0	0	0	0	0	0	0	UniRef100_U5GVE4 Nodulin MtN21 family protein n=1 Tax=Populus trichocarpa RepID=U5GVE4_POPTR	AT3G28050.1|Symbols:|nodulin MtN21 /EamA-like transporter family protein|chr3:10442984-10445216 FORWARD LENGTH=367
Glyma.19G126600	0	0	1.03164	0	0	0	0	0	0	0	0	0	-1.87157	0	0	0	0	-1.21994	-1.01834	0	0	-1.03683	0	0	0	-1.2684	UniRef100_G7L4V0 Peptide transporter PTR5 n=1 Tax=Medicago truncatula RepID=G7L4V0_MEDTR	AT1G68570.1|Symbols:|Major facilitator superfamily protein|chr1:25746811-25750110 FORWARD LENGTH=596
Glyma.19G137700	0	0	-2.23977	0	0	0	0	0	0	0	0	0	0	0	0	0	0	0	0	0	0	0	0	0	0	0	UniRef100_G7JRM3 ABC transporter G family member n=1 Tax=Medicago truncatula RepID=G7JRM3_MEDTR	AT3G21090.1|Symbols:|ABC-2 type transporter family protein|chr3:7391497-7394933 REVERSE LENGTH=691
Glyma.20G082600	0	0	1.88599	1.62173	0	0	0	0	0	0	0	0	0	0	0	0	0	0	0	0	0	0	0	0	0	0	UniRef100_G7K2S5 Auxin-induced protein 5NG4 n=2 Tax=Medicago truncatula RepID=G7K2S5_MEDTR	AT3G28050.1|Symbols:|nodulin MtN21 /EamA-like transporter family protein|chr3:10442984-10445216 FORWARD LENGTH=367
Glyma.20G082700	0	0	1.8141	0	0	0	0	0	0	0	0	0	0	0	0	0	0	0	0	0	0	0	0	0	0	0	UniRef100_UPI0001A7B0D3 bidirectional sugar transporter SWEET17 n=1 Tax=Arabidopsis thaliana RepID=UPI0001A7B0D3	AT4G15920.1|Symbols:SWEET17, AtSWEET17|Nodulin MtN3 family protein|chr4:9030742-9033343 REVERSE LENGTH=241
Glyma.04G209200	0	0	0	1.67039	0	0	0	0	0	0	0	0	1.8314	0	0	0	0	0	0	0	1.55422	0	0	0	0	0	UniRef100_A7XVK0 Amino acid transporter n=2 Tax=Phaseolus vulgaris RepID=A7XVK0_PHAVU	AT5G09220.1|Symbols:AAP2|amino acid permease 2|chr5:2866867-2868863 FORWARD LENGTH=493
Glyma.04G221100	0	0	0	2.01884	0	0	0	0	0	0	2.0298	1.92356	0	0	1.4844	1.66923	0	0	2.90859	0	0	0	0	2.26916	0	0	UniRef100_F4HNU3 Nodulin MtN21 /EamA-like transporter protein n=1 Tax=Arabidopsis thaliana RepID=F4HNU3_ARATH	AT1G06890.2|Symbols:|nodulin MtN21 /EamA-like transporter family protein|chr1:2111728-2114038 REVERSE LENGTH=357
Glyma.06G115800	0	0	0	1.50916	1.29323	0	0	0	0	0	-1.27658	0	0	0	0	0	0	0	0	0	0	0	0	0	0	0	UniRef100_J7ILM4 Natural resistance-associated macrophage protein 1 n=1 Tax=Arachis hypogaea RepID=J7ILM4_ARAHY	AT1G15960.1|Symbols:NRAMP6, ATNRAMP6|NRAMP metal ion transporter 6|chr1:5482202-5485066 REVERSE LENGTH=527
Glyma.07G267800	0	0	0	-1.15795	0	0	0	0	0	0	0	0	0	0	0	0	0	0	0	0	0	0	0	0	0	0	UniRef100_O23482 Oligopeptide transporter 3 n=1 Tax=Arabidopsis thaliana RepID=OPT3_ARATH	AT4G16370.1|Symbols:ATOPT3, OPT3|oligopeptide transporter|chr4:9247514-9250071 REVERSE LENGTH=737
Glyma.08G207100	0	0	0	-1.39867	-3.06112	0	0	0	0	0	0	-1.51343	0	-1.70491	0	0	0	0	0	0	0	0	0	0	-1.76864	0	UniRef100_D4IIB0 Sulphate transporter n=1 Tax=Astragalus bisulcatus RepID=D4IIB0_ASTBI	AT3G15990.1|Symbols:SULTR3;4|sulfate transporter 3;4|chr3:5427081-5430679 FORWARD LENGTH=653
Glyma.13G369900	0	0	0	1.20746	0	0	0	0	0	0	0	0	0	0	0	0	0	0	1.13756	0	0	0	0	0	0	0	UniRef100_B9N9Y7 Metal transporter Nramp1 family protein n=1 Tax=Populus trichocarpa RepID=B9N9Y7_POPTR	AT1G15960.1|Symbols:NRAMP6, ATNRAMP6|NRAMP metal ion transporter 6|chr1:5482202-5485066 REVERSE LENGTH=527
Glyma.17G113500	0	0	0	-2.23149	-2.48705	0	0	0	0	0	2.465	0	0	0	0	0	0	0	1.88987	0	0	0	0	0	0	0	UniRef100_G7JE40 Equilibrative nucleoside transporter n=1 Tax=Medicago truncatula RepID=G7JE40_MEDTR	AT1G02630.1|Symbols:|Nucleoside transporter family protein|chr1:561007-562382 REVERSE LENGTH=389
Glyma.17G146300	0	0	0	-2.10467	0	0	0	0	0	0	0	0	0	0	0	0	0	0	0	0	0	0	0	0	0	0	UniRef100_B9MUJ6 Glycerol-3-phosphate transporter family protein n=1 Tax=Populus trichocarpa RepID=B9MUJ6_POPTR	AT4G17550.1|Symbols:|Major facilitator superfamily protein|chr4:9777938-9779738 REVERSE LENGTH=544
Glyma.01G110300	0	0	0	0	-1.67381	0	0	0	0	0	0	0	0	0	0	0	0	0	0	0	0	0	0	0	0	0	UniRef100_G7JR70 Solute carrier family 35 member E4 n=1 Tax=Medicago truncatula RepID=G7JR70_MEDTR	AT3G11320.1|Symbols:|Nucleotide-sugar transporter family protein|chr3:3547017-3548539 REVERSE LENGTH=308
Glyma.02G032400	0	0	0	0	-1.54657	0	0	0	0	0	1.92624	0	0	0	0	1.21632	0	0	1.56484	0	0	0	0	0	0	0	UniRef100_G7K2S7 Auxin-induced protein 5NG4 n=1 Tax=Medicago truncatula RepID=G7K2S7_MEDTR	AT5G40240.1|Symbols:|nodulin MtN21 /EamA-like transporter family protein|chr5:16082325-16084466 REVERSE LENGTH=368
Glyma.02G067700	0	0	0	0	1.44628	0	0	0	0	0	-1.40708	0	0	0	0	0	0	0	-1.40345	0	0	0	0	0	0	0	UniRef100_I1MNQ3 Potassium transporter n=1 Tax=Glycine max RepID=I1MNQ3_SOYBN	AT3G02050.1|Symbols:KUP3, ATKUP3, ATKT4|K+ uptake transporter 3|chr3:350815-354135 FORWARD LENGTH=789
Glyma.02G222000	0	0	0	0	-1.08566	0	0	0	0	0	0	0	0	0	0	0	0	0	0	0	0	0	0	0	0	0	UniRef100_G7K693 Auxin-induced protein 5NG4 n=1 Tax=Medicago truncatula RepID=G7K693_MEDTR	AT1G09380.1|Symbols:|nodulin MtN21 /EamA-like transporter family protein|chr1:3026351-3029322 REVERSE LENGTH=374
Glyma.02G302100	0	0	0	0	-1.49275	0	0	0	0	0	0	0	0	0	0	0	0	0	-1.17968	0	0	0	0	0	0	1.26569	UniRef100_G7KEK1 Solute carrier family 35 member E3 n=1 Tax=Medicago truncatula RepID=G7KEK1_MEDTR	AT5G55950.1|Symbols:|Nucleotide/sugar transporter family protein|chr5:22658411-22660253 REVERSE LENGTH=398
Glyma.03G192800	0	0	0	0	-2.09729	0	0	0	0	0	1.66981	0	0	0	1.57817	0	0	0	2.08137	0	0	0	0	0	0	0	UniRef100_G7L5Z6 Pleiotropic drug resistance ABC transporter family protein n=1 Tax=Medicago truncatula RepID=G7L5Z6_MEDTR	AT1G66950.1|Symbols:PDR11, ATPDR11|pleiotropic drug resistance 11|chr1:24978239-24984461 FORWARD LENGTH=1454
Glyma.04G044000	0	0	0	0	-1.17055	0	0	0	0	0	0	0	0	0	0	0	0	0	0	0	0	0	0	0	0	0	UniRef100_G8A2C0 Natural resistance-associated macrophage protein n=2 Tax=Medicago truncatula RepID=G8A2C0_MEDTR	AT1G47240.1|Symbols:NRAMP2, ATNRAMP2|NRAMP metal ion transporter 2|chr1:17309043-17311308 REVERSE LENGTH=530
Glyma.04G250900	0	0	0	0	2.25443	0	0	0	0	0	0	0	0	0	0	0	0	0	0	0	0	0	0	0	0	-3.27867	UniRef100_G7J315 Auxin-induced protein 5NG4 n=1 Tax=Medicago truncatula RepID=G7J315_MEDTR	AT4G08290.1|Symbols:|nodulin MtN21 /EamA-like transporter family protein|chr4:5239088-5240861 FORWARD LENGTH=384
Glyma.04G251100	0	0	0	0	-1.97562	0	0	0	0	0	0	0	0	0	0	0	0	0	0	0	0	0	0	0	0	0	UniRef100_G7J320 Auxin-induced protein 5NG4 n=1 Tax=Medicago truncatula RepID=G7J320_MEDTR	AT4G08290.1|Symbols:|nodulin MtN21 /EamA-like transporter family protein|chr4:5239088-5240861 FORWARD LENGTH=384
Glyma.05G030600	0	0	0	0	-1.22226	0	0	0	0	0	0	0	0	0	0	0	0	1.7632	0	0	1.39207	0	0	0	0	2.09292	UniRef100_Q9FRU2 Nitrate transporter NRT1-5 (Fragment) n=1 Tax=Glycine max RepID=Q9FRU2_SOYBN	AT5G62680.1|Symbols:|Major facilitator superfamily protein|chr5:25165430-25167822 REVERSE LENGTH=616
Glyma.06G299600	0	0	0	0	2.37804	0	0	0	0	0	0	0	0	0	0	0	0	0	0	0	0	0	0	0	0	0	UniRef100_G7IRM9 Equilibrative nucleoside transporter n=1 Tax=Medicago truncatula RepID=G7IRM9_MEDTR	AT4G05120.1|Symbols:ENT3, FUR1, ATENT3|Major facilitator superfamily protein|chr4:2632886-2634824 REVERSE LENGTH=418
Glyma.07G006500	0	0	0	0	-2.55098	0	0	0	0	0	1.83991	0	0	0	0	0	0	0	0	0	0	0	0	0	0	0	UniRef100_D4IIB0 Sulphate transporter n=1 Tax=Astragalus bisulcatus RepID=D4IIB0_ASTBI	AT3G15990.1|Symbols:SULTR3;4|sulfate transporter 3;4|chr3:5427081-5430679 FORWARD LENGTH=653
Glyma.08G056100	0	0	0	0	1.21258	0	0	0	0	0	1.08973	-1.19576	0	0	0	-1.25961	0	0	1.25842	0	-1.16548	0	0	0	-1.30582	0	UniRef100_V7CQR6 Potassium transporter n=1 Tax=Phaseolus vulgaris RepID=V7CQR6_PHAVU	AT1G70300.1|Symbols:KUP6|K+ uptake permease 6|chr1:26477993-26481233 REVERSE LENGTH=782
Glyma.08G290600	0	0	0	0	-1.40909	0	0	0	0	0	0	0	0	0	0	0	0	0	0	0	0	0	0	0	0	0	UniRef100_G7LFG1 Nucleobase ascorbate transporter n=1 Tax=Medicago truncatula RepID=G7LFG1_MEDTR	AT5G62890.3|Symbols:|Xanthine/uracil permease family protein|chr5:25243723-25247075 FORWARD LENGTH=532
Glyma.10G088400	0	0	0	0	-1.06478	0	0	0	0	0	0	0	0	0	0	0	0	0	0	0	0	0	0	0	0	0	UniRef100_A4UTS7 Chloroplast pentose phosphate transporter (Fragment) n=1 Tax=Glycine max RepID=A4UTS7_SOYBN	AT5G17630.1|Symbols:|Nucleotide/sugar transporter family protein|chr5:5809475-5810728 FORWARD LENGTH=417
Glyma.10G145000	0	0	0	0	-1.72358	0	0	0	0	0	0	0	0	0	0	0	0	0	0	0	0	0	0	0	0	0	UniRef100_G7I8G0 Auxin-induced protein 5NG4 n=1 Tax=Medicago truncatula RepID=G7I8G0_MEDTR	AT1G09380.1|Symbols:|nodulin MtN21 /EamA-like transporter family protein|chr1:3026351-3029322 REVERSE LENGTH=374
Glyma.10G221700	0	0	0	0	-1.03389	0	0	0	0	0	2.08279	0	0	0	0	0	0	1.25842	1.25776	0	0	0	0	0	0	1.45322	NA	AT4G09810.1|Symbols:|Nucleotide-sugar transporter family protein|chr4:6175415-6176892 REVERSE LENGTH=335
Glyma.11G083300	0	0	0	0	-1.92279	0	0	0	0	0	0	0	0	0	0	0	0	0	0	0	0	0	0	0	0	0	UniRef100_Q9M2C0 Vacuolar iron transporter homolog 4 n=1 Tax=Arabidopsis thaliana RepID=VITH4_ARATH	AT3G43660.1|Symbols:|Vacuolar iron transporter (VIT) family protein|chr3:15565332-15565928 FORWARD LENGTH=198
Glyma.11G169300	0	0	0	0	-1.02727	0	0	0	0	0	0	0	0	0	0	0	0	0	0	0	0	0	0	0	0	0	UniRef100_G7K740 Zinc transporter n=1 Tax=Medicago truncatula RepID=G7K740_MEDTR	AT2G30080.1|Symbols:ZIP6, ATZIP6|ZIP metal ion transporter family|chr2:12838730-12840112 REVERSE LENGTH=341
Glyma.11G196100	0	0	0	0	1.95268	0	0	0	0	0	2.01591	0	0	0	0	0	0	0	2.03353	0	0	0	0	0	0	0	UniRef100_Q9FF46 ABC transporter G family member 28 n=1 Tax=Arabidopsis thaliana RepID=AB28G_ARATH	AT5G60740.1|Symbols:|ABC transporter family protein|chr5:24425824-24430269 REVERSE LENGTH=1109
Glyma.11G235200	0	0	0	0	1.66652	0	0	0	0	0	-2.09381	0	0	0	0	0	0	0	-2.05236	0	0	0	0	0	0	0	UniRef100_G7J2Z4 Peptide transporter PTR3-A n=1 Tax=Medicago truncatula RepID=G7J2Z4_MEDTR	AT2G40460.1|Symbols:|Major facilitator superfamily protein|chr2:16897123-16901171 FORWARD LENGTH=583
Glyma.14G035600	0	0	0	0	-1.89767	0	0	0	0	0	1.4063	0	0	0	1.10612	0	0	0	0	0	0	0	0	0	0	0	UniRef100_G7K322 Crt-like protein n=1 Tax=Medicago truncatula RepID=G7K322_MEDTR	AT5G12170.2|Symbols:CLT3|CRT (chloroquine-resistance transporter)-like transporter 3|chr5:3931649-3934961 FORWARD LENGTH=452
Glyma.14G148300	0	0	0	0	2.8474	0	0	0	0	0	0	0	0	0	0	0	0	-1.77953	0	0	0	0	0	0	0	-1.9496	UniRef100_G7J311 Auxin-induced protein 5NG4 n=1 Tax=Medicago truncatula RepID=G7J311_MEDTR	AT1G44800.1|Symbols:|nodulin MtN21 /EamA-like transporter family protein|chr1:16914342-16916858 REVERSE LENGTH=370
Glyma.14G169300	0	0	0	0	-1.70414	0	0	0	0	0	0	0	0	0	0	0	0	0	0	0	0	0	0	0	0	0	UniRef100_G7KA22 Sulfate transporter-like protein n=1 Tax=Medicago truncatula RepID=G7KA22_MEDTR	AT5G10180.1|Symbols:AST68, SULTR2;1|slufate transporter 2;1|chr5:3193225-3196818 FORWARD LENGTH=677
Glyma.15G011200	0	0	0	0	-1.13853	0	0	0	0	0	0	0	0	0	0	0	0	0	0	0	0	0	0	0	0	0	UniRef100_G7IMI3 Anion exchanger family protein n=1 Tax=Medicago truncatula RepID=G7IMI3_MEDTR	AT1G15460.1|Symbols:ATBOR4, BOR4|HCO3- transporter family|chr1:5310196-5313376 REVERSE LENGTH=683
Glyma.15G099600	0	0	0	0	-2.40794	0	0	0	0	0	0	0	0	0	0	0	0	0	0	0	0	0	0	0	0	0	UniRef100_G7IFL9 Sugar transporter ERD6-like protein n=1 Tax=Medicago truncatula RepID=G7IFL9_MEDTR	AT5G18840.1|Symbols:|Major facilitator superfamily protein|chr5:6282954-6286399 FORWARD LENGTH=482
Glyma.16G035700	0	0	0	0	-1.92563	0	0	0	0	0	0	0	0	0	0	0	0	0	0	0	0	0	0	0	0	0	UniRef100_G7L1K3 Protein pns1 n=1 Tax=Medicago truncatula RepID=G7L1K3_MEDTR	AT3G03700.1|Symbols:|Plasma-membrane choline transporter family protein|chr3:916503-918327 FORWARD LENGTH=482
Glyma.16G154700	0	0	0	0	1.00172	0	0	0	0	0	0	0	0	0	0	0	0	0	0	0	0	0	0	0	0	0	UniRef100_A4S9I9 HAAAP family transporter: tyrosine (Fragment) n=1 Tax=Ostreococcus lucimarinus (strain CCE9901) RepID=A4S9I9_OSTLU	AT5G19500.1|Symbols:|Tryptophan/tyrosine permease|chr5:6579019-6581699 FORWARD LENGTH=505
Glyma.17G043000	0	0	0	0	1.08389	0	0	0	0	0	0	0	0	0	0	0	0	0	0	0	0	0	0	0	0	0	UniRef100_G7IAD6 Peptide transporter PTR1 n=1 Tax=Medicago truncatula RepID=G7IAD6_MEDTR	AT1G27040.2|Symbols:|Major facilitator superfamily protein|chr1:9386893-9389838 REVERSE LENGTH=563
Glyma.17G191300	0	0	0	0	-1.07318	0	0	0	0	0	0	0	0	0	0	0	0	0	0	0	0	0	0	0	0	0	UniRef100_G7J868 YSL transporter n=2 Tax=Medicago truncatula RepID=G7J868_MEDTR	AT5G53550.2|Symbols:YSL3|YELLOW STRIPE like 3|chr5:21756081-21758776 FORWARD LENGTH=675
Glyma.18G033800	0	0	0	0	-1.48751	0	0	0	0	0	-1.26521	0	0	0	-1.3994	0	0	0	-1.33316	0	0	0	0	0	0	1.23627	UniRef100_G7JA20 Peptide transporter PTR3-B n=1 Tax=Medicago truncatula RepID=G7JA20_MEDTR	AT2G37900.1|Symbols:|Major facilitator superfamily protein|chr2:15864396-15866408 REVERSE LENGTH=575
Glyma.18G228200	0	0	0	0	1.61848	0	0	0	0	0	-1.34648	0	0	0	0	0	0	0	-1.65627	0	-1.42249	0	0	0	-1.60137	-1.42635	UniRef100_C1E094 Vacuolar iron family transporter n=1 Tax=Micromonas sp. (strain RCC299 / NOUM17) RepID=C1E094_MICSR	AT2G01770.1|Symbols:VIT1, ATVIT1|vacuolar iron transporter 1|chr2:334775-336425 REVERSE LENGTH=250
Glyma.02G032500	0	0	0	0	0	-1.15726	0	0	0	0	-1.43169	0	-1.20358	0	-1.57711	0	0	0	-1.94619	0	0	0	0	0	0	-1.05881	UniRef100_G7K2R8 Auxin-induced protein 5NG4 n=1 Tax=Medicago truncatula RepID=G7K2R8_MEDTR	AT5G40210.1|Symbols:|nodulin MtN21 /EamA-like transporter family protein|chr5:16073725-16076088 REVERSE LENGTH=339
Glyma.19G016400	0	0	0	0	0	1.61635	0	0	0	0	0	0	0	0	0	0	0	0	1.94528	0	0	0	0	0	0	2.3621	UniRef100_G7KJX5 ABC transporter B family member n=1 Tax=Medicago truncatula RepID=G7KJX5_MEDTR	AT3G28345.1|Symbols:|ABC transporter family protein|chr3:10593921-10598775 REVERSE LENGTH=1240
Glyma.01G123400	0	0	0	0	0	0	0	0	-2.38	0	0	0	1.74467	0	0	0	2.06345	0	0	0	3.70454	0	0	0	1.70851	2.35299	UniRef100_G7KSC5 Ammonium transporter 3 member n=2 Tax=Medicago truncatula RepID=G7KSC5_MEDTR	AT2G38290.1|Symbols:ATAMT2, AMT2;1, AMT2|ammonium transporter 2|chr2:16039672-16042291 REVERSE LENGTH=475
Glyma.05G228400	0	0	0	0	0	0	0	0	-1.26815	0	0	0	0	0	0	0	0	1.35816	0	0	1.7095	0	0	0	0	1.21298	UniRef100_Q7XA51 Monosaccharide transporter n=1 Tax=Glycine max RepID=Q7XA51_SOYBN	AT1G77210.2|Symbols:STP14|sugar transporter 14|chr1:29009036-29010980 REVERSE LENGTH=504
Glyma.18G299200	0	0	0	0	0	0	0	0	-1.50573	0	0	0	0	0	0	0	0	0	0	0	1.75255	0	0	0	0	1.06621	UniRef100_G7KXR0 Peptide transporter-like protein n=1 Tax=Medicago truncatula RepID=G7KXR0_MEDTR	AT5G13400.1|Symbols:|Major facilitator superfamily protein|chr5:4296854-4299079 REVERSE LENGTH=624
Glyma.19G199900	0	0	0	0	0	0	0	0	2.37587	0	0	0	0	0	0	0	0	0	-1.76374	0	0	1.55863	0	0	0	-2.44706	UniRef100_B2LUQ7 Aluminum-activated malate transporter n=1 Tax=Glycine max RepID=B2LUQ7_SOYBN	AT3G11680.1|Symbols:|Aluminium activated malate transporter family protein|chr3:3686995-3689329 REVERSE LENGTH=488
Glyma.01G033700	0	0	0	0	0	0	0	0	0	0	1.20567	0	0	0	0	0	0	0	0	0	0	0	0	0	0	0	UniRef100_G7K2R8 Auxin-induced protein 5NG4 n=1 Tax=Medicago truncatula RepID=G7K2R8_MEDTR	AT5G40210.1|Symbols:|nodulin MtN21 /EamA-like transporter family protein|chr5:16073725-16076088 REVERSE LENGTH=339
Glyma.01G035000	0	0	0	0	0	0	0	0	0	0	1.29999	0	0	0	0	0	0	0	1.39838	0	1.14644	0	0	0	0	1.50683	UniRef100_G7LFG1 Nucleobase ascorbate transporter n=1 Tax=Medicago truncatula RepID=G7LFG1_MEDTR	AT1G60030.1|Symbols:ATNAT7, NAT7|nucleobase-ascorbate transporter 7|chr1:22113993-22116648 REVERSE LENGTH=538
Glyma.01G067600	0	0	0	0	0	0	0	0	0	0	1.25963	0	0	0	0	0	0	0	0	0	0	0	0	0	0	0	UniRef100_G7IWC2 Hexose transporter n=1 Tax=Medicago truncatula RepID=G7IWC2_MEDTR	AT1G11260.1|Symbols:STP1, ATSTP1|sugar transporter 1|chr1:3777460-3780133 FORWARD LENGTH=522
Glyma.01G106700	0	0	0	0	0	0	0	0	0	0	2.41276	0	0	0	0	0	0	0	0	0	0	0	0	0	0	0	UniRef100_B9HPB1 Copper transporter family protein n=1 Tax=Populus trichocarpa RepID=B9HPB1_POPTR	AT2G26975.1|Symbols:|Ctr copper transporter family|chr2:11512992-11513429 FORWARD LENGTH=145
Glyma.01G112500	0	0	0	0	0	0	0	0	0	0	-1.53368	0	-1.34801	0	-1.82261	0	0	0	-1.65048	0	0	0	0	0	0	1.55918	UniRef100_G7JMY6 Peptide transporter PTR1 n=1 Tax=Medicago truncatula RepID=G7JMY6_MEDTR	AT3G54140.1|Symbols:ATPTR1, PTR1|peptide transporter 1|chr3:20045885-20048154 REVERSE LENGTH=570
Glyma.01G154400	0	0	0	0	0	0	0	0	0	0	2.268	0	0	0	0	0	0	0	0	0	0	0	0	0	0	0	UniRef100_G7K406 ABC transporter-like protein n=1 Tax=Medicago truncatula RepID=G7K406_MEDTR	AT1G31770.1|Symbols:ABCG14|ATP-binding cassette 14|chr1:11375252-11377644 REVERSE LENGTH=648
Glyma.01G218500	0	0	0	0	0	0	0	0	0	0	-1.82594	0	0	0	0	0	0	0	-2.77969	0	0	0	-1.59129	0	0	0	UniRef100_G7KQT1 Proton-coupled amino acid transporter n=2 Tax=Medicago truncatula RepID=G7KQT1_MEDTR	AT2G41190.1|Symbols:|Transmembrane amino acid transporter family protein|chr2:17167561-17170145 REVERSE LENGTH=536
Glyma.01G218600	0	0	0	0	0	0	0	0	0	0	-1.88116	0	0	0	0	0	0	0	-2.288	0	0	0	-1.82086	0	0	0	UniRef100_G7JSI7 Amino acid transporter family protein n=1 Tax=Medicago truncatula RepID=G7JSI7_MEDTR	AT2G41190.1|Symbols:|Transmembrane amino acid transporter family protein|chr2:17167561-17170145 REVERSE LENGTH=536
Glyma.02G124100	0	0	0	0	0	0	0	0	0	0	1.36399	0	0	0	0	0	0	0	0	0	0	0	0	0	0	0	UniRef100_G7IWC2 Hexose transporter n=1 Tax=Medicago truncatula RepID=G7IWC2_MEDTR	AT1G11260.1|Symbols:STP1, ATSTP1|sugar transporter 1|chr1:3777460-3780133 FORWARD LENGTH=522
Glyma.02G255800	0	0	0	0	0	0	0	0	0	0	1.02122	0	0	0	0	1.04008	0	0	0	0	0	0	0	0	0	0	UniRef100_Q9FEL8 Auxin transporter-like protein 1 n=2 Tax=Medicago truncatula RepID=LAX1_MEDTR	AT2G38120.1|Symbols:AUX1, WAV5, PIR1, MAP1|Transmembrane amino acid transporter family protein|chr2:15973493-15976792 FORWARD LENGTH=485
Glyma.02G269700	0	0	0	0	0	0	0	0	0	0	-2.42091	0	0	0	-1.60149	0	0	0	-1.74361	0	0	0	-1.41971	0	0	-1.37678	UniRef100_D5LQ68 Nitrate transporter n=3 Tax=Medicago truncatula RepID=D5LQ68_MEDTR	AT3G21670.1|Symbols:|Major facilitator superfamily protein|chr3:7626942-7628954 REVERSE LENGTH=590
Glyma.02G285600	0	0	0	0	0	0	0	0	0	0	-1.41791	0	0	0	-1.47091	0	0	0	-1.73413	0	0	0	0	0	0	0	UniRef100_F4I348 Magnesium transporter CorA-like family protein n=1 Tax=Arabidopsis thaliana RepID=F4I348_ARATH	AT2G42950.1|Symbols:|Magnesium transporter CorA-like family protein|chr2:17864059-17866407 FORWARD LENGTH=501
Glyma.03G075700	0	0	0	0	0	0	0	0	0	0	2.85875	0	0	0	0	0	0	0	2.26118	0	0	0	0	0	0	0	UniRef100_G7IES6 UDP-N-acetylglucosamine/UDP-glucose/GDP-mannose transporter n=1 Tax=Medicago truncatula RepID=G7IES6_MEDTR	AT1G76340.1|Symbols:GONST3|golgi nucleotide sugar transporter 3|chr1:28635188-28636306 REVERSE LENGTH=372
Glyma.03G123000	0	0	0	0	0	0	0	0	0	0	-1.91303	0	0	0	-1.48509	0	0	0	-2.23557	0	0	0	-1.37969	0	0	0	UniRef100_G7L4V0 Peptide transporter PTR5 n=1 Tax=Medicago truncatula RepID=G7L4V0_MEDTR	AT1G68570.1|Symbols:|Major facilitator superfamily protein|chr1:25746811-25750110 FORWARD LENGTH=596
Glyma.03G192500	0	0	0	0	0	0	0	0	0	0	-1.53816	0	0	0	-1.61835	0	0	0	-1.68833	0	0	0	0	0	0	0	UniRef100_G7L5Z3 ABC transporter G family member n=1 Tax=Medicago truncatula RepID=G7L5Z3_MEDTR	AT2G36380.1|Symbols:PDR6, ATPDR6|pleiotropic drug resistance 6|chr2:15257583-15263627 FORWARD LENGTH=1453
Glyma.03G192600	0	0	0	0	0	0	0	0	0	0	-2.00001	0	0	0	-2.1266	0	0	0	-1.41643	0	0	0	0	0	0	0	UniRef100_G7L5Z3 ABC transporter G family member n=1 Tax=Medicago truncatula RepID=G7L5Z3_MEDTR	AT2G36380.1|Symbols:PDR6, ATPDR6|pleiotropic drug resistance 6|chr2:15257583-15263627 FORWARD LENGTH=1453
Glyma.03G192700	0	0	0	0	0	0	0	0	0	0	2.13573	0	0	0	0	1.5297	0	0	2.1529	0	0	0	0	0	1.74398	0	UniRef100_G7L5Z6 Pleiotropic drug resistance ABC transporter family protein n=1 Tax=Medicago truncatula RepID=G7L5Z6_MEDTR	AT1G66950.1|Symbols:PDR11, ATPDR11|pleiotropic drug resistance 11|chr1:24978239-24984461 FORWARD LENGTH=1454
Glyma.03G202200	0	0	0	0	0	0	0	0	0	0	-1.88559	0	0	0	-2.57322	0	0	0	-1.73108	0	0	-1.75563	0	0	0	-2.24357	UniRef100_B2LUQ7 Aluminum-activated malate transporter n=1 Tax=Glycine max RepID=B2LUQ7_SOYBN	AT3G11680.1|Symbols:|Aluminium activated malate transporter family protein|chr3:3686995-3689329 REVERSE LENGTH=488
Glyma.03G204800	0	0	0	0	0	0	0	0	0	0	2.32676	0	0	0	0	0	0	0	0	0	0	0	0	0	0	0	UniRef100_B9IIG9 ABC transporter family protein n=1 Tax=Populus trichocarpa RepID=B9IIG9_POPTR	AT5G06530.1|Symbols:|ABC-2 type transporter family protein|chr5:1990060-1994605 REVERSE LENGTH=751
Glyma.03G224100	0	0	0	0	0	0	0	0	0	0	1.88963	0	0	0	0	0	0	0	1.80443	0	0	0	0	0	0	0	UniRef100_G7IBR0 ABC transporter B family member n=1 Tax=Medicago truncatula RepID=G7IBR0_MEDTR	AT1G02520.1|Symbols:PGP11|P-glycoprotein 11|chr1:524134-528745 FORWARD LENGTH=1278
Glyma.03G229700	0	0	0	0	0	0	0	0	0	0	-1.2109	0	0	0	-1.40424	0	0	0	-1.22692	0	0	0	0	0	0	0	UniRef100_G7I8G0 Auxin-induced protein 5NG4 n=1 Tax=Medicago truncatula RepID=G7I8G0_MEDTR	AT1G09380.1|Symbols:|nodulin MtN21 /EamA-like transporter family protein|chr1:3026351-3029322 REVERSE LENGTH=374
Glyma.03G241000	0	0	0	0	0	0	0	0	0	0	1.50542	0	0	0	0	0	0	0	0	0	0	0	0	0	0	0	UniRef100_A2Q5Z1 General substrate transporter; Sugar transporter superfamily n=1 Tax=Medicago truncatula RepID=A2Q5Z1_MEDTR	AT1G54730.2|Symbols:|Major facilitator superfamily protein|chr1:20424471-20429978 FORWARD LENGTH=470
Glyma.04G069400	0	0	0	0	0	0	0	0	0	0	1.35963	0	0	0	0	0	0	0	1.05685	0	0	0	0	0	0	2.04489	UniRef100_G7JBM3 Potassium channel n=1 Tax=Medicago truncatula RepID=G7JBM3_MEDTR	AT2G26650.1|Symbols:AKT1, ATAKT1, KT1|K+ transporter 1|chr2:11331965-11336444 REVERSE LENGTH=857
Glyma.04G073000	0	0	0	0	0	0	0	0	0	0	2.39952	0	0	0	0	0	0	0	2.27989	0	0	0	0	0	0	0	UniRef100_Q9SL95 Molybdate transporter 1 n=1 Tax=Arabidopsis thaliana RepID=MOT1_ARATH	AT2G25680.1|Symbols:MOT1|molybdate transporter 1|chr2:10933167-10934537 REVERSE LENGTH=456
Glyma.04G090600	0	0	0	0	0	0	0	0	0	0	1.89713	0	0	0	0	0	0	0	1.7503	0	0	0	0	0	0	0	UniRef100_G7J4L5 Oligopeptide transporter n=1 Tax=Medicago truncatula RepID=G7J4L5_MEDTR	AT1G09930.1|Symbols:ATOPT2, OPT2|oligopeptide transporter 2|chr1:3227490-3230043 REVERSE LENGTH=734
Glyma.04G150900	0	0	0	0	0	0	0	0	0	0	1.6151	0	0	0	1.05625	0	0	0	1.42964	0	0	0	0	0	0	0	UniRef100_G7JU69 Argonaute protein group n=1 Tax=Medicago truncatula RepID=G7JU69_MEDTR	AT5G43810.2|Symbols:ZLL|Stabilizer of iron transporter SufD / Polynucleotidyl transferase|chr5:17611939-17616562 FORWARD LENGTH=988
Glyma.04G171800	0	0	0	0	0	0	0	0	0	0	-1.7483	0	0	0	-1.64223	0	0	0	-1.97133	0	0	0	0	0	0	0	UniRef100_O64515 Organic cation/carnitine transporter 2 n=1 Tax=Arabidopsis thaliana RepID=OCT2_ARATH	AT1G79360.1|Symbols:ATOCT2, OCT2, 2-Oct|organic cation/carnitine transporter 2|chr1:29854140-29855723 REVERSE LENGTH=527
Glyma.04G171900	0	0	0	0	0	0	0	0	0	0	-1.93159	-1.8238	0	0	-1.38851	-1.77264	0	0	-1.67903	-1.49538	-1.2538	0	-1.48316	0	-1.10178	0	UniRef100_Q9SA38 Organic cation/carnitine transporter 3 n=1 Tax=Arabidopsis thaliana RepID=OCT3_ARATH	AT1G16390.1|Symbols:ATOCT3, 3-Oct|organic cation/carnitine transporter 3|chr1:5602921-5604477 FORWARD LENGTH=518
Glyma.04G225300	0	0	0	0	0	0	0	0	0	0	-2.07001	0	0	0	-2.91087	0	0	0	-1.99247	-1.10736	-1.07281	0	-1.54983	0	0	0	UniRef100_G7K650 Integral membrane protein-like protein n=1 Tax=Medicago truncatula RepID=G7K650_MEDTR	AT4G27870.1|Symbols:|Vacuolar iron transporter (VIT) family protein|chr4:13878983-13882679 FORWARD LENGTH=761
Glyma.05G011300	0	0	0	0	0	0	0	0	0	0	2.14416	1.3413	0	0	1.42473	2.3578	0	0	1.65638	1.29046	0	0	1.4159	0	0	0	UniRef100_G7JU69 Argonaute protein group n=1 Tax=Medicago truncatula RepID=G7JU69_MEDTR	AT5G43810.2|Symbols:ZLL|Stabilizer of iron transporter SufD / Polynucleotidyl transferase|chr5:17611939-17616562 FORWARD LENGTH=988
Glyma.05G056900	0	0	0	0	0	0	0	0	0	0	3.48116	0	0	0	0	0	0	0	2.70595	0	0	0	0	0	0	0	UniRef100_G7JK37 Nitrate transporter n=1 Tax=Medicago truncatula RepID=G7JK37_MEDTR	AT1G12110.1|Symbols:NRT1.1, CHL1-1, NRT1, B-1, ATNRT1, CHL1|nitrate transporter 1.1|chr1:4105341-4109290 FORWARD LENGTH=590
Glyma.05G142400	0	0	0	0	0	0	0	0	0	0	1.12077	0	0	0	0	0	0	0	1.05802	0	0	0	0	0	0	0	UniRef100_G7IGM5 Carbohydrate transporter/sugar porter n=1 Tax=Medicago truncatula RepID=G7IGM5_MEDTR	AT1G30220.1|Symbols:ATINT2, INT2|inositol transporter 2|chr1:10632957-10635439 REVERSE LENGTH=580
Glyma.05G145000	0	0	0	0	0	0	0	0	0	0	1.83842	0	0	1.49813	1.37254	0	0	0	1.90461	0	1.25056	0	0	0	0	1.79705	UniRef100_M7YF87 ABC transporter C family member 3 n=1 Tax=Triticum urartu RepID=M7YF87_TRIUA	AT3G13080.1|Symbols:ATMRP3, MRP3, ABCC3|multidrug resistance-associated protein 3|chr3:4196019-4201250 REVERSE LENGTH=1514
Glyma.05G153000	0	0	0	0	0	0	0	0	0	0	1.10778	0	0	0	0	0	0	0	0	0	0	0	0	0	0	0	UniRef100_G7JA72 Magnesium transporter NIPA2 n=1 Tax=Medicago truncatula RepID=G7JA72_MEDTR	AT4G13800.1|Symbols:|Protein of unknown function (DUF803)|chr4:8002129-8003858 REVERSE LENGTH=336
Glyma.05G163000	0	0	0	0	0	0	0	0	0	0	2.42605	0	0	0	0	0	0	0	3.78148	0	0	0	0	0	0	0	UniRef100_G7L7C2 Nitrate/chlorate transporter n=1 Tax=Medicago truncatula RepID=G7L7C2_MEDTR	AT1G69850.1|Symbols:ATNRT1:2, NTL1, NRT1:2|nitrate transporter 1:2|chr1:26296945-26300407 REVERSE LENGTH=585
Glyma.05G185700	0	0	0	0	0	0	0	0	0	0	1.28893	0	0	0	0	0	0	0	1.09993	0	0	0	0	0	0	0	UniRef100_Q8RWW7 Nucleotide sugar transporter-KT 1 n=2 Tax=Arabidopsis thaliana RepID=Q8RWW7_ARATH	AT4G39390.2|Symbols:ATNST-KT1, NST-K1|nucleotide sugar transporter-KT 1|chr4:18316278-18317854 FORWARD LENGTH=337
Glyma.05G201400	0	0	0	0	0	0	0	0	0	0	1.92865	0	0	0	0	0	0	0	0	0	0	0	0	0	0	0	UniRef100_G7LI48 Mitochondrial phosphate carrier protein n=1 Tax=Medicago truncatula RepID=G7LI48_MEDTR	AT5G14040.1|Symbols:PHT3;1|phosphate transporter 3;1|chr5:4531059-4532965 REVERSE LENGTH=375
Glyma.06G106200	0	0	0	0	0	0	0	0	0	0	-2.07231	0	0	0	0	0	0	0	-1.19501	0	0	0	0	0	0	0	UniRef100_D4IIB2 Sulphate transporter n=1 Tax=Astragalus drummondii RepID=D4IIB2_9FABA	AT5G10180.1|Symbols:AST68, SULTR2;1|slufate transporter 2;1|chr5:3193225-3196818 FORWARD LENGTH=677
Glyma.06G154500	0	0	0	0	0	0	0	0	0	0	-1.69883	0	0	0	-1.8569	0	0	0	-1.56123	0	0	0	-1.03068	0	0	0	UniRef100_G7LE38 ABC transporter G family member n=1 Tax=Medicago truncatula RepID=G7LE38_MEDTR	AT2G13610.1|Symbols:|ABC-2 type transporter family protein|chr2:5673827-5675776 REVERSE LENGTH=649
Glyma.06G248800	0	0	0	0	0	0	0	0	0	0	-3.19329	0	0	0	-3.59384	0	0	0	-3.65986	0	0	0	-2.177	0	0	0	UniRef100_UPI000193C5CA white-brown-complex ABC transporter family n=1 Tax=Populus trichocarpa RepID=UPI000193C5CA	AT4G27420.1|Symbols:|ABC-2 type transporter family protein|chr4:13712434-13714797 REVERSE LENGTH=638
Glyma.06G318200	0	0	0	0	0	0	0	0	0	0	-1.59736	0	0	0	-1.31242	0	0	0	-1.61281	0	0	0	-1.25848	0	0	0	UniRef100_O22780 Probable folate-biopterin transporter 9, chloroplastic n=2 Tax=Arabidopsis thaliana RepID=FBT9_ARATH	AT1G04570.1|Symbols:|Major facilitator superfamily protein|chr1:1246859-1248600 REVERSE LENGTH=542
Glyma.06G324400	0	0	0	0	0	0	0	0	0	0	1.08969	0	0	0	0	0	0	0	0	0	0	0	0	0	0	0	UniRef100_B9MSS8 MADS domain transporter AGL11 n=1 Tax=Glycine max RepID=B9MSS8_SOYBN	AT4G09960.1|Symbols:STK, AGL11|K-box region and MADS-box transcription factor family protein|chr4:6236713-6239409 REVERSE LENGTH=230
Glyma.07G011400	0	0	0	0	0	0	0	0	0	0	1.30899	0	0	0	0	0	0	0	1.31075	0	0	0	0	0	0	0	UniRef100_G8A2R9 Multidrug resistance protein ABC transporter family n=1 Tax=Medicago truncatula RepID=G8A2R9_MEDTR	AT3G21250.1|Symbols:ATMRP6, MRP6, ABCC8|multidrug resistance-associated protein 6|chr3:7457668-7463261 REVERSE LENGTH=1453
Glyma.07G058900	0	0	0	0	0	0	0	0	0	0	-1.52849	0	0	0	0	0	0	0	-2.13577	0	0	0	0	0	0	0	UniRef100_G7JQS5 Natural resistance-associated macrophage protein n=1 Tax=Medicago truncatula RepID=G7JQS5_MEDTR	AT1G47240.1|Symbols:NRAMP2, ATNRAMP2|NRAMP metal ion transporter 2|chr1:17309043-17311308 REVERSE LENGTH=530
Glyma.07G145900	0	0	0	0	0	0	0	0	0	0	1.18896	0	0	0	0	0	0	0	0	0	0	0	0	0	0	0	UniRef100_G7JMY6 Peptide transporter PTR1 n=1 Tax=Medicago truncatula RepID=G7JMY6_MEDTR	AT3G54140.1|Symbols:ATPTR1, PTR1|peptide transporter 1|chr3:20045885-20048154 REVERSE LENGTH=570
Glyma.07G265900	0	0	0	0	0	0	0	0	0	0	1.06396	0	0	0	0	0	0	0	0	0	0	0	0	0	0	0	UniRef100_G7JLM6 Tonoplast malate transporter/sodium dicarboxylate symporter n=1 Tax=Medicago truncatula RepID=G7JLM6_MEDTR	AT5G47560.1|Symbols:ATTDT, ATSDAT, TDT|tonoplast dicarboxylate transporter|chr5:19287895-19290347 REVERSE LENGTH=540
Glyma.08G091900	0	0	0	0	0	0	0	0	0	0	1.2664	0	0	0	0	0	0	0	1.25643	0	0	0	0	0	0	0	UniRef100_K7L5P6 Potassium transporter n=2 Tax=Glycine max RepID=K7L5P6_SOYBN	AT2G30070.1|Symbols:ATKT1, ATKT1P, ATKUP1, KUP1, KT1|potassium transporter 1|chr2:12835097-12838466 FORWARD LENGTH=712
Glyma.08G098200	0	0	0	0	0	0	0	0	0	0	3.493	0	0	0	0	0	0	0	3.28014	0	0	0	0	0	0	0	UniRef100_G7KI44 Sugar transporter family protein n=1 Tax=Medicago truncatula RepID=G7KI44_MEDTR	AT1G30220.1|Symbols:ATINT2, INT2|inositol transporter 2|chr1:10632957-10635439 REVERSE LENGTH=580
Glyma.08G164400	0	0	0	0	0	0	0	0	0	0	1.49373	0	0	0	0	0	0	0	0	0	0	0	0	0	0	0	UniRef100_Q6VM20 Metal transport protein n=1 Tax=Medicago truncatula RepID=Q6VM20_MEDTR	AT3G12750.1|Symbols:ZIP1|zinc transporter 1 precursor|chr3:4051950-4053156 REVERSE LENGTH=355
Glyma.08G190700	0	0	0	0	0	0	0	0	0	0	1.13278	0	0	0	0	0	0	0	0	0	0	0	0	0	0	-1.31356	UniRef100_G7LHL6 ABC transporter C family member n=1 Tax=Medicago truncatula RepID=G7LHL6_MEDTR	AT3G21250.2|Symbols:MRP6, ABCC8|multidrug resistance-associated protein 6|chr3:7457668-7463261 REVERSE LENGTH=1464
Glyma.08G194600	0	0	0	0	0	0	0	0	0	0	1.53483	0	0	0	0	0	0	0	1.16232	0	0	0	0	0	0	0	UniRef100_G7LHL6 ABC transporter C family member n=1 Tax=Medicago truncatula RepID=G7LHL6_MEDTR	AT3G21250.2|Symbols:MRP6, ABCC8|multidrug resistance-associated protein 6|chr3:7457668-7463261 REVERSE LENGTH=1464
Glyma.08G254200	0	0	0	0	0	0	0	0	0	0	1.10186	0	0	0	0	0	0	0	0	0	0	0	0	0	0	0	UniRef100_G7KS18 Amino acid transporter n=1 Tax=Medicago truncatula RepID=G7KS18_MEDTR	AT3G30390.2|Symbols:|Transmembrane amino acid transporter family protein|chr3:11977112-11978827 REVERSE LENGTH=460
Glyma.08G326200	0	0	0	0	0	0	0	0	0	0	1.14645	0	0	0	0	0	0	0	1.09308	0	0	0	0	0	0	0	UniRef100_G7ZVH7 Multidrug resistance protein ABC transporter family n=1 Tax=Medicago truncatula RepID=G7ZVH7_MEDTR	AT3G13080.1|Symbols:ATMRP3, MRP3, ABCC3|multidrug resistance-associated protein 3|chr3:4196019-4201250 REVERSE LENGTH=1514
Glyma.08G328000	0	0	0	0	0	0	0	0	0	0	1.07524	0	0	0	0	0	0	0	0	0	0	0	0	0	0	0	UniRef100_Q6VM15 Metal transport protein n=1 Tax=Medicago truncatula RepID=Q6VM15_MEDTR	AT1G55910.1|Symbols:ZIP11|zinc transporter 11 precursor|chr1:20906161-20907225 FORWARD LENGTH=326
Glyma.09G050600	0	0	0	0	0	0	0	0	0	0	3.30455	0	0	0	0	0	0	0	2.98697	0	0	0	0	0	0	0	UniRef100_G7INC3 High affinity cationic amino acid transporter n=1 Tax=Medicago truncatula RepID=G7INC3_MEDTR	AT2G34960.1|Symbols:CAT5|cationic amino acid transporter 5|chr2:14744175-14745884 REVERSE LENGTH=569
Glyma.09G052700	0	0	0	0	0	0	0	0	0	0	-1.37908	0	0	0	0	0	0	0	0	0	0	0	0	0	0	0	UniRef100_I1L175 Potassium transporter n=1 Tax=Glycine max RepID=I1L175_SOYBN	AT2G35060.1|Symbols:KUP11|K+ uptake permease 11|chr2:14775184-14778184 REVERSE LENGTH=792
Glyma.09G087200	0	0	0	0	0	0	0	0	0	0	-2.18371	0	0	0	-1.71377	0	0	0	-2.72653	0	0	0	-2.30252	0	0	0	UniRef100_G7IGM5 Carbohydrate transporter/sugar porter n=1 Tax=Medicago truncatula RepID=G7IGM5_MEDTR	AT1G30220.1|Symbols:ATINT2, INT2|inositol transporter 2|chr1:10632957-10635439 REVERSE LENGTH=580
Glyma.09G118900	0	0	0	0	0	0	0	0	0	0	-3.72167	0	0	0	-3.41357	0	0	0	-3.78068	0	0	0	-2.30868	0	0	0	UniRef100_B9I4I1 Cationic amino acid transporter 1 family protein n=1 Tax=Populus trichocarpa RepID=B9I4I1_POPTR	AT4G21120.1|Symbols:AAT1, CAT1|amino acid transporter 1|chr4:11270318-11273775 FORWARD LENGTH=594
Glyma.09G130000	0	0	0	0	0	0	0	0	0	0	2.25496	0	0	0	0	0	0	0	0	0	0	0	0	0	0	0	UniRef100_G7KLG0 Metal transporter CNNM2 n=1 Tax=Medicago truncatula RepID=G7KLG0_MEDTR	AT1G47330.1|Symbols:|CBS domain-containing protein with a domain of unknown function (DUF21)|chr1:17351149-17353739 FORWARD LENGTH=527
Glyma.10G019000	0	0	0	0	0	0	0	0	0	0	1.45634	0	0	0	1.01901	0	0	0	1.29737	0	0	0	0	0	0	0	UniRef100_G7IF78 ABC transporter C family protein n=1 Tax=Medicago truncatula RepID=G7IF78_MEDTR	AT2G47800.1|Symbols:ATMRP4, EST3, MRP4, ABCC4|multidrug resistance-associated protein 4|chr2:19574944-19580383 FORWARD LENGTH=1516
Glyma.10G028900	0	0	0	0	0	0	0	0	0	0	1.33843	0	0	0	0	0	0	0	1.50998	0	0	0	0	0	0	0	UniRef100_G7IDK9 Sulfate/bicarbonate/oxalate exchanger and transporter sat-1 n=1 Tax=Medicago truncatula RepID=G7IDK9_MEDTR	AT3G51895.1|Symbols:SULTR3;1, AST12|sulfate transporter 3;1|chr3:19251503-19255677 REVERSE LENGTH=658
Glyma.10G227400	0	0	0	0	0	0	0	0	0	0	1.46457	0	0	0	0	0	0	0	1.32659	0	0	0	0	0	0	0	UniRef100_G7ID28 Multidrug resistance protein ABC transporter family n=1 Tax=Medicago truncatula RepID=G7ID28_MEDTR	AT3G59140.1|Symbols:ATMRP14, MRP14, ABCC10|multidrug resistance-associated protein 14|chr3:21863519-21868701 REVERSE LENGTH=1453
Glyma.10G256300	0	0	0	0	0	0	0	0	0	0	-1.04017	0	0	0	-1.172	0	0	0	-1.07278	0	0	0	0	0	0	0	UniRef100_M8AJ20 Nucleobase-ascorbate transporter 6 n=10 Tax=Triticeae RepID=M8AJ20_AEGTA	AT1G49960.1|Symbols:|Xanthine/uracil permease family protein|chr1:18498700-18501699 FORWARD LENGTH=526
Glyma.10G277700	0	0	0	0	0	0	0	0	0	0	1.1114	0	0	0	0	0	0	0	0	0	0	0	0	0	0	0	UniRef100_G7ZYQ0 High affinity cationic amino acid transporter n=1 Tax=Medicago truncatula RepID=G7ZYQ0_MEDTR	AT3G10600.1|Symbols:CAT7|cationic amino acid transporter 7|chr3:3313969-3317162 FORWARD LENGTH=584
Glyma.11G093800	0	0	0	0	0	0	0	0	0	0	2.09607	1.06934	0	0	1.68488	1.01161	0	0	2.3706	0	0	0	1.17223	0	0	0	UniRef100_G7JRM5 ABC transporter G family member n=1 Tax=Medicago truncatula RepID=G7JRM5_MEDTR	AT3G21090.1|Symbols:|ABC-2 type transporter family protein|chr3:7391497-7394933 REVERSE LENGTH=691
Glyma.11G097000	0	0	0	0	0	0	0	0	0	0	1.56464	0	0	0	0	0	0	0	0	0	0	0	0	0	0	0	UniRef100_G7JYU1 Lysine/histidine transporter n=1 Tax=Medicago truncatula RepID=G7JYU1_MEDTR	AT1G47670.1|Symbols:|Transmembrane amino acid transporter family protein|chr1:17536834-17539486 REVERSE LENGTH=519
Glyma.11G106000	0	0	0	0	0	0	0	0	0	0	-1.06417	0	0	0	0	0	0	0	0	0	0	0	0	0	0	1.20332	UniRef100_Q8L883 Auxin transporter-like protein 5 n=1 Tax=Medicago truncatula RepID=LAX5_MEDTR	AT2G21050.1|Symbols:LAX2|like AUXIN RESISTANT 2|chr2:9034289-9036439 FORWARD LENGTH=483
Glyma.11G166500	0	0	0	0	0	0	0	0	0	0	-1.41501	0	0	0	-1.51525	0	0	0	-1.24276	0	0	0	-1.05843	0	0	0	UniRef100_T2DMG1 Vacuolar amino acid transporter 1 n=1 Tax=Phaseolus vulgaris RepID=T2DMG1_PHAVU	AT5G15240.1|Symbols:|Transmembrane amino acid transporter family protein|chr5:4947762-4950211 FORWARD LENGTH=423
Glyma.11G166900	0	0	0	0	0	0	0	0	0	0	-1.2017	0	0	0	-1.28515	0	0	0	-1.04531	0	0	0	0	0	0	0	UniRef100_T2DMG1 Vacuolar amino acid transporter 1 n=1 Tax=Phaseolus vulgaris RepID=T2DMG1_PHAVU	AT5G15240.1|Symbols:|Transmembrane amino acid transporter family protein|chr5:4947762-4950211 FORWARD LENGTH=423
Glyma.12G105700	0	0	0	0	0	0	0	0	0	0	-2.10206	0	0	0	-2.03926	0	0	0	-1.51634	0	0	0	0	0	0	0	UniRef100_G7IRM9 Equilibrative nucleoside transporter n=1 Tax=Medicago truncatula RepID=G7IRM9_MEDTR	AT4G05120.1|Symbols:ENT3, FUR1, ATENT3|Major facilitator superfamily protein|chr4:2632886-2634824 REVERSE LENGTH=418
Glyma.12G174700	0	0	0	0	0	0	0	0	0	0	-1.1591	-1.09367	0	0	-1.10739	0	0	0	0	0	0	0	0	0	0	0	UniRef100_F4IHS9 Nucleotide/sugar transporter-like protein n=2 Tax=Arabidopsis thaliana RepID=F4IHS9_ARATH	AT2G28315.1|Symbols:|Nucleotide/sugar transporter family protein|chr2:12088896-12090570 FORWARD LENGTH=342
Glyma.13G002700	0	0	0	0	0	0	0	0	0	0	-2.23023	0	0	0	-1.98295	0	0	0	-1.79242	0	0	0	0	0	0	0	UniRef100_M7Z837 Bidirectional sugar transporter SWEET4 n=2 Tax=Triticum RepID=M7Z837_TRIUA	AT4G10850.1|Symbols:SWEET7, AtSWEET7|Nodulin MtN3 family protein|chr4:6675068-6676718 FORWARD LENGTH=258
Glyma.13G037900	0	0	0	0	0	0	0	0	0	0	-2.15511	0	0	0	-1.57174	0	0	0	-2.67524	0	0	1.1526	-1.66528	0	0	1.20433	UniRef100_T2DNB6 Bidirectional sugar transporter sweet1-like protein n=1 Tax=Phaseolus vulgaris RepID=T2DNB6_PHAVU	AT1G21460.1|Symbols:SWEET1, AtSWEET1|Nodulin MtN3 family protein|chr1:7512030-7513281 REVERSE LENGTH=247
Glyma.13G044000	0	0	0	0	0	0	0	0	0	0	-1.62421	-1.61012	0	0	0	-2.14145	0	0	-1.77356	0	-1.59588	0	0	0	-2.13026	0	UniRef100_G7JCR1 ABC transporter G family member n=1 Tax=Medicago truncatula RepID=G7JCR1_MEDTR	AT1G17840.1|Symbols:WBC11, ABCG11, DSO, COF1, ATWBC11|white-brown complex homolog protein 11|chr1:6142870-6145894 FORWARD LENGTH=703
Glyma.13G087200	0	0	0	0	0	0	0	0	0	0	1.13632	0	0	0	0	0	0	0	1.40643	0	0	0	0	0	-1.00811	0	UniRef100_G7KA24 Sulfate transporter n=1 Tax=Medicago truncatula RepID=G7KA24_MEDTR	AT1G22150.1|Symbols:SULTR1;3|sulfate transporter 1;3|chr1:7818361-7821344 FORWARD LENGTH=656
Glyma.13G091100	0	0	0	0	0	0	0	0	0	0	1.47576	0	0	0	0	0	0	0	0	0	1.71458	0	0	0	1.72993	0	UniRef100_Q3LSN1 Nodulin-like protein (Fragment) n=1 Tax=Pisum sativum RepID=Q3LSN1_PEA	AT4G28040.5|Symbols:|nodulin MtN21 /EamA-like transporter family protein|chr4:13940881-13942201 FORWARD LENGTH=359
Glyma.13G183400	0	0	0	0	0	0	0	0	0	0	1.27478	0	0	0	0	0	0	0	0	0	0	0	0	0	0	0	UniRef100_UPI000193C5CA white-brown-complex ABC transporter family n=1 Tax=Populus trichocarpa RepID=UPI000193C5CA	AT4G27420.1|Symbols:|ABC-2 type transporter family protein|chr4:13712434-13714797 REVERSE LENGTH=638
Glyma.13G319700	0	0	0	0	0	0	0	0	0	0	-2.60161	0	0	0	-1.76121	-1.56842	0	0	-2.56659	0	0	0	-1.66809	0	-1.5275	0	UniRef100_G7JM48 Lysine histidine transporter n=1 Tax=Medicago truncatula RepID=G7JM48_MEDTR	AT1G08230.2|Symbols:|Transmembrane amino acid transporter family protein|chr1:2583715-2586700 REVERSE LENGTH=451
Glyma.13G320800	0	0	0	0	0	0	0	0	0	0	-1.41668	0	0	0	0	0	0	0	0	0	0	0	0	0	0	0	UniRef100_Q058N4 Magnesium transporter MRS2-11, chloroplastic n=1 Tax=Arabidopsis thaliana RepID=MRS2B_ARATH	AT5G22830.1|Symbols:ATMGT10, GMN10, MGT10, MRS2-11|magnesium (Mg) transporter 10|chr5:7627676-7630633 FORWARD LENGTH=459
Glyma.13G324900	0	0	0	0	0	0	0	0	0	0	-1.06426	0	0	0	0	0	0	0	0	0	0	0	0	0	0	0	UniRef100_F4IHS9 Nucleotide/sugar transporter-like protein n=2 Tax=Arabidopsis thaliana RepID=F4IHS9_ARATH	AT2G28315.1|Symbols:|Nucleotide/sugar transporter family protein|chr2:12088896-12090570 FORWARD LENGTH=342
Glyma.13G356100	0	0	0	0	0	0	0	0	0	0	-2.00326	0	0	0	0	0	0	0	0	0	0	0	0	0	0	0	UniRef100_G7IUN0 Electron carrier/ electron transporter/ iron ion binding protein n=1 Tax=Medicago truncatula RepID=G7IUN0_MEDTR	AT3G16250.1|Symbols:NDF4|NDH-dependent cyclic electron flow 1|chr3:5507091-5508320 REVERSE LENGTH=204
Glyma.14G012100	0	0	0	0	0	0	0	0	0	0	-1.21786	0	-1.83826	0	-1.79325	-1.15554	0	0	-1.68429	0	-1.24012	0	0	0	-1.33291	0	UniRef100_G7KEK1 Solute carrier family 35 member E3 n=1 Tax=Medicago truncatula RepID=G7KEK1_MEDTR	AT5G55950.1|Symbols:|Nucleotide/sugar transporter family protein|chr5:22658411-22660253 REVERSE LENGTH=398
Glyma.14G090200	0	0	0	0	0	0	0	0	0	0	1.33209	0	0	0	0	0	0	0	1.35948	0	0	0	0	0	0	0	UniRef100_B9N1V7 Amino acid transporter family protein n=1 Tax=Populus trichocarpa RepID=B9N1V7_POPTR	AT3G30390.2|Symbols:|Transmembrane amino acid transporter family protein|chr3:11977112-11978827 REVERSE LENGTH=460
Glyma.14G104000	0	0	0	0	0	0	0	0	0	0	-2.68899	0	0	0	-2.47827	-2.20508	0	0	0	-1.79995	0	0	0	0	0	0	UniRef100_B6TBR3 Vacuolar membrane protein n=1 Tax=Zea mays RepID=B6TBR3_MAIZE	AT4G32140.1|Symbols:|EamA-like transporter family|chr4:15523037-15525195 REVERSE LENGTH=394
Glyma.14G120300	0	0	0	0	0	0	0	0	0	0	-1.02879	-1.27527	0	0	0	0	0	0	-1.04532	0	-1.30896	0	0	0	-1.26223	0	UniRef100_T2DNB6 Bidirectional sugar transporter sweet1-like protein n=1 Tax=Phaseolus vulgaris RepID=T2DNB6_PHAVU	AT1G21460.1|Symbols:SWEET1, AtSWEET1|Nodulin MtN3 family protein|chr1:7512030-7513281 REVERSE LENGTH=247
Glyma.14G127800	0	0	0	0	0	0	0	0	0	0	1.10547	0	0	0	0	0	0	0	1.25659	0	0	0	0	0	0	0	UniRef100_G7I6C5 Pleiotropic drug resistance ABC transporter family protein n=1 Tax=Medicago truncatula RepID=G7I6C5_MEDTR	AT1G15520.1|Symbols:PDR12, ATPDR12, ABCG40, ATABCG40|pleiotropic drug resistance 12|chr1:5331993-5338175 REVERSE LENGTH=1423
Glyma.14G130000	0	0	0	0	0	0	0	0	0	0	-1.28835	0	0	0	0	0	0	0	-1.29007	0	0	0	0	0	0	0	UniRef100_Q9SL95 Molybdate transporter 1 n=1 Tax=Arabidopsis thaliana RepID=MOT1_ARATH	AT2G25680.1|Symbols:MOT1|molybdate transporter 1|chr2:10933167-10934537 REVERSE LENGTH=456
Glyma.15G052000	0	0	0	0	0	0	0	0	0	0	1.51976	0	0	0	0	0	0	0	1.74968	0	0	0	0	0	0	0	UniRef100_P53392 High affinity sulfate transporter 2 n=1 Tax=Stylosanthes hamata RepID=SUT2_STYHA	AT1G22150.1|Symbols:SULTR1;3|sulfate transporter 1;3|chr1:7818361-7821344 FORWARD LENGTH=656
Glyma.15G059700	0	0	0	0	0	0	0	0	0	0	1.34275	0	0	0	1.13613	0	0	0	0	0	0	0	0	0	0	0	UniRef100_A7UQT0 Oligopeptide transporter n=1 Tax=Medicago truncatula RepID=A7UQT0_MEDTR	AT5G64410.1|Symbols:ATOPT4, OPT4|oligopeptide transporter 4|chr5:25750921-25754974 REVERSE LENGTH=729
Glyma.15G059800	0	0	0	0	0	0	0	0	0	0	1.1581	0	0	0	0	0	0	0	0	0	0	0	0	0	0	-1.20248	UniRef100_A7UQT0 Oligopeptide transporter n=1 Tax=Medicago truncatula RepID=A7UQT0_MEDTR	AT5G64410.1|Symbols:ATOPT4, OPT4|oligopeptide transporter 4|chr5:25750921-25754974 REVERSE LENGTH=729
Glyma.15G148500	0	0	0	0	0	0	0	0	0	0	-1.08518	0	0	0	-1.22242	0	0	0	0	0	0	0	-1.02248	0	0	0	UniRef100_G7LDT1 Multidrug resistance protein ABC transporter family n=1 Tax=Medicago truncatula RepID=G7LDT1_MEDTR	AT2G47800.1|Symbols:ATMRP4, EST3, MRP4, ABCC4|multidrug resistance-associated protein 4|chr2:19574944-19580383 FORWARD LENGTH=1516
Glyma.15G159000	0	0	0	0	0	0	0	0	0	0	-1.0833	0	0	0	0	0	0	0	-1.02659	0	0	0	0	0	0	0	UniRef100_I1MGW3 Potassium transporter n=1 Tax=Glycine max RepID=I1MGW3_SOYBN	AT1G31120.1|Symbols:KUP10|K+ uptake permease 10|chr1:11104375-11107361 REVERSE LENGTH=796
Glyma.16G148800	0	0	0	0	0	0	0	0	0	0	-1.82422	0	0	0	-1.55027	0	0	0	-1.74875	0	0	0	0	0	0	0	UniRef100_I1MNQ3 Potassium transporter n=1 Tax=Glycine max RepID=I1MNQ3_SOYBN	AT3G02050.1|Symbols:KUP3, ATKUP3, ATKT4|K+ uptake transporter 3|chr3:350815-354135 FORWARD LENGTH=789
Glyma.16G172600	0	0	0	0	0	0	0	0	0	0	-1.4232	0	0	0	-1.28571	-1.22828	0	0	-2.11392	-1.03463	0	0	-1.49657	0	0	0	UniRef100_G7ID28 Multidrug resistance protein ABC transporter family n=1 Tax=Medicago truncatula RepID=G7ID28_MEDTR	AT3G59140.1|Symbols:ATMRP14, MRP14, ABCC10|multidrug resistance-associated protein 14|chr3:21863519-21868701 REVERSE LENGTH=1453
Glyma.16G218000	0	0	0	0	0	0	0	0	0	0	-1.617	0	0	0	-1.13369	0	0	0	0	0	0	0	0	0	0	0	UniRef100_G7K6G2 Cyclic nucleotide gated channel n=1 Tax=Medicago truncatula RepID=G7K6G2_MEDTR	AT3G17700.1|Symbols:CNBT1, CNGC20, ATCNGC20|cyclic nucleotide-binding transporter 1|chr3:6049074-6052449 FORWARD LENGTH=764
Glyma.17G011600	0	0	0	0	0	0	0	0	0	0	-1.33299	0	0	0	0	0	0	0	0	0	0	0	0	0	0	0	UniRef100_D7KUS7 C4-dicarboxylate transporter/malic acid transport family protein n=1 Tax=Arabidopsis lyrata subsp. lyrata RepID=D7KUS7_ARALL	AT1G62280.1|Symbols:SLAH1|SLAC1 homologue 1|chr1:23007309-23008540 REVERSE LENGTH=385
Glyma.17G041300	0	0	0	0	0	0	0	0	0	0	-1.80342	0	0	0	0	0	0	0	0	0	0	0	0	0	0	1.85132	UniRef100_G7JR16 ABC transporter ATP-binding protein n=1 Tax=Medicago truncatula RepID=G7JR16_MEDTR	AT2G47000.1|Symbols:MDR4, PGP4, ABCB4, ATPGP4|ATP binding cassette subfamily B4|chr2:19310008-19314750 REVERSE LENGTH=1286
Glyma.17G041400	0	0	0	0	0	0	0	0	0	0	-1.05065	0	0	0	0	0	0	0	0	0	0	0	0	0	0	0	UniRef100_G7JR16 ABC transporter ATP-binding protein n=1 Tax=Medicago truncatula RepID=G7JR16_MEDTR	AT1G02520.1|Symbols:PGP11|P-glycoprotein 11|chr1:524134-528745 FORWARD LENGTH=1278
Glyma.17G205000	0	0	0	0	0	0	0	0	0	0	-1.65853	0	0	0	0	0	0	0	0	0	0	0	0	0	0	0	UniRef100_G7I6B2 Electron carrier/ electron transporter/ iron ion binding protein n=2 Tax=Medicago truncatula RepID=G7I6B2_MEDTR	AT4G32590.1|Symbols:|2Fe-2S ferredoxin-like superfamily protein|chr4:15721417-15722776 FORWARD LENGTH=173
Glyma.17G218400	0	0	0	0	0	0	0	0	0	0	1.0867	0	0	0	0	0	0	0	0	0	0	0	0	0	0	0	UniRef100_Q5FV41 Probable folate-biopterin transporter 2 n=1 Tax=Arabidopsis thaliana RepID=FBT2_ARATH	AT5G25050.1|Symbols:|Major facilitator superfamily protein|chr5:8632022-8633828 FORWARD LENGTH=499
Glyma.17G222000	0	0	0	0	0	0	0	0	0	0	-2.44608	0	0	0	-2.33099	-1.97178	0	0	-3.12131	0	-1.2877	0	-1.72772	0	-1.60401	0	NA	AT4G32140.1|Symbols:|EamA-like transporter family|chr4:15523037-15525195 REVERSE LENGTH=394
Glyma.18G059300	0	0	0	0	0	0	0	0	0	0	-1.10908	0	0	0	0	0	0	0	-1.19038	0	0	0	0	0	0	0	UniRef100_T2DMG1 Vacuolar amino acid transporter 1 n=1 Tax=Phaseolus vulgaris RepID=T2DMG1_PHAVU	AT5G15240.1|Symbols:|Transmembrane amino acid transporter family protein|chr5:4947762-4950211 FORWARD LENGTH=423
Glyma.18G066000	0	0	0	0	0	0	0	0	0	0	-1.02323	0	0	0	0	0	0	0	0	0	0	0	0	0	0	0	UniRef100_G7ZYH1 Sodium-dependent phosphate transport protein n=1 Tax=Medicago truncatula RepID=G7ZYH1_MEDTR	AT2G29650.1|Symbols:ANTR1, PHT4;1|phosphate transporter 4;1|chr2:12673685-12676003 REVERSE LENGTH=512
Glyma.18G079700	0	0	0	0	0	0	0	0	0	0	1.03112	0	0	0	0	0	0	0	0	0	0	0	0	0	0	0	UniRef100_G7ZVH7 Multidrug resistance protein ABC transporter family n=1 Tax=Medicago truncatula RepID=G7ZVH7_MEDTR	AT3G13080.1|Symbols:ATMRP3, MRP3, ABCC3|multidrug resistance-associated protein 3|chr3:4196019-4201250 REVERSE LENGTH=1514
Glyma.18G097800	0	0	0	0	0	0	0	0	0	0	-2.28723	0	0	0	-1.83736	0	0	0	-2.61886	0	0	0	-1.37336	0	0	0	UniRef100_Q2HUR9 TGF-beta receptor, type I/II extracellular region n=1 Tax=Medicago truncatula RepID=Q2HUR9_MEDTR	AT1G32450.1|Symbols:NRT1.5|nitrate transporter 1.5|chr1:11715337-11719807 REVERSE LENGTH=614
Glyma.18G136500	0	0	0	0	0	0	0	0	0	0	-1.107	0	0	0	0	0	0	0	0	0	0	0	0	0	0	0	UniRef100_K7L9J8 Potassium transporter n=1 Tax=Glycine max RepID=K7L9J8_SOYBN	AT1G70300.1|Symbols:KUP6|K+ uptake permease 6|chr1:26477993-26481233 REVERSE LENGTH=782
Glyma.18G168900	0	0	0	0	0	0	0	0	0	0	1.63571	0	0	0	0	0	0	0	0	0	0	0	0	0	0	0	UniRef100_G7J4D0 Sulfate/bicarbonate/oxalate exchanger and transporter sat-1 n=1 Tax=Medicago truncatula RepID=G7J4D0_MEDTR	AT5G10180.1|Symbols:AST68, SULTR2;1|slufate transporter 2;1|chr5:3193225-3196818 FORWARD LENGTH=677
Glyma.18G198400	0	0	0	0	0	0	0	0	0	0	1.09931	0	0	0	0	0	0	0	0	0	0	0	0	0	0	0	UniRef100_Q76DT1 AUX1-like auxin influx carrier protein n=1 Tax=Pisum sativum RepID=Q76DT1_PEA	AT2G38120.1|Symbols:AUX1, WAV5, PIR1, MAP1|Transmembrane amino acid transporter family protein|chr2:15973493-15976792 FORWARD LENGTH=485
Glyma.19G152400	0	0	0	0	0	0	0	0	0	0	1.80843	0	0	0	0	0	0	0	1.51702	0	0	0	0	0	0	0	UniRef100_B9GTB1 Sugar transporter family protein n=1 Tax=Populus trichocarpa RepID=B9GTB1_POPTR	AT2G48020.1|Symbols:|Major facilitator superfamily protein|chr2:19644441-19647007 FORWARD LENGTH=463
Glyma.19G167000	0	0	0	0	0	0	0	0	0	0	-1.11438	0	0	0	0	0	0	0	-1.19913	0	0	0	0	0	0	0	UniRef100_G7KXC9 Peptide transporter PTR3-A n=1 Tax=Medicago truncatula RepID=G7KXC9_MEDTR	AT5G46050.1|Symbols:ATPTR3, PTR3|peptide transporter 3|chr5:18675062-18679071 REVERSE LENGTH=582
Glyma.19G224400	0	0	0	0	0	0	0	0	0	0	2.53915	0	0	0	1.47118	0	0	0	1.38778	0	0	0	0	0	0	0	UniRef100_Q2HRU3 Peptide transporter PTR1 n=1 Tax=Medicago truncatula RepID=Q2HRU3_MEDTR	AT1G69850.1|Symbols:ATNRT1:2, NTL1, NRT1:2|nitrate transporter 1:2|chr1:26296945-26300407 REVERSE LENGTH=585
Glyma.19G227900	0	0	0	0	0	0	0	0	0	0	-1.21381	0	0	0	-1.18926	0	0	0	-1.37738	0	0	0	0	0	0	0	UniRef100_G7I8G0 Auxin-induced protein 5NG4 n=1 Tax=Medicago truncatula RepID=G7I8G0_MEDTR	AT1G09380.1|Symbols:|nodulin MtN21 /EamA-like transporter family protein|chr1:3026351-3029322 REVERSE LENGTH=374
Glyma.20G022500	0	0	0	0	0	0	0	0	0	0	2.52712	0	0	0	0	0	0	0	0	0	0	0	0	0	0	0	UniRef100_I1KMA5 Fe2+/Zn2+ regulated transporter n=1 Tax=Glycine max RepID=I1KMA5_SOYBN	AT1G31260.1|Symbols:ZIP10|zinc transporter 10 precursor|chr1:11175559-11177362 REVERSE LENGTH=364
Glyma.20G165000	0	0	0	0	0	0	0	0	0	0	1.65934	0	0	0	0	0	0	0	1.22208	0	0	0	0	0	0	0	UniRef100_G7ID28 Multidrug resistance protein ABC transporter family n=1 Tax=Medicago truncatula RepID=G7ID28_MEDTR	AT3G59140.1|Symbols:ATMRP14, MRP14, ABCC10|multidrug resistance-associated protein 14|chr3:21863519-21868701 REVERSE LENGTH=1453
Glyma.01G041400	0	0	0	0	0	0	0	0	0	0	0	-2.4868	0	0	0	-2.66835	-2.21147	0	0	0	-2.22875	0	0	0	-2.57087	-2.08985	UniRef100_G7K9P5 Peptide transporter PTR1 n=1 Tax=Medicago truncatula RepID=G7K9P5_MEDTR	AT1G69870.1|Symbols:NRT1.7|nitrate transporter 1.7|chr1:26316208-26320097 FORWARD LENGTH=620
Glyma.02G260200	0	0	0	0	0	0	0	0	0	0	0	-1.94173	0	0	0	-2.31547	0	0	0	0	-2.15625	0	0	0	-2.05408	-2.34729	UniRef100_G7K7B7 Amino acid transporter n=1 Tax=Medicago truncatula RepID=G7K7B7_MEDTR	AT2G40420.1|Symbols:|Transmembrane amino acid transporter family protein|chr2:16877300-16878982 FORWARD LENGTH=440
Glyma.04G019200	0	0	0	0	0	0	0	0	0	0	0	1.51187	0	0	0	0	0	0	0	0	0	0	0	0	0	0	UniRef100_G7JYU3 Lysine histidine transporter-like protein n=1 Tax=Medicago truncatula RepID=G7JYU3_MEDTR	AT1G47670.1|Symbols:|Transmembrane amino acid transporter family protein|chr1:17536834-17539486 REVERSE LENGTH=519
Glyma.04G231900	0	0	0	0	0	0	0	0	0	0	0	-1.20918	0	0	0	-1.13845	0	0	0	0	-1.24475	0	0	0	0	0	UniRef100_G7J868 YSL transporter n=2 Tax=Medicago truncatula RepID=G7J868_MEDTR	AT5G53550.2|Symbols:YSL3|YELLOW STRIPE like 3|chr5:21756081-21758776 FORWARD LENGTH=675
Glyma.05G043000	0	0	0	0	0	0	0	0	0	0	0	1.21733	0	0	0	0	0	0	1.8892	0	0	0	0	0	0	0	UniRef100_W0GJ54 Proline transporter 2 n=1 Tax=Chrysanthemum lavandulifolium RepID=W0GJ54_CHRLV	AT3G55740.1|Symbols:PROT2, ATPROT2|proline transporter 2|chr3:20695786-20698157 FORWARD LENGTH=439
Glyma.08G296000	0	0	0	0	0	0	0	0	0	0	0	1.01966	0	0	0	1.6028	0	0	1.77736	0	0	0	0	0	0	0	UniRef100_G7K9S1 Nitrate transporter NTL1 n=1 Tax=Medicago truncatula RepID=G7K9S1_MEDTR	AT1G69850.1|Symbols:ATNRT1:2, NTL1, NRT1:2|nitrate transporter 1:2|chr1:26296945-26300407 REVERSE LENGTH=585
Glyma.10G186400	0	0	0	0	0	0	0	0	0	0	0	-1.31185	0	0	0	0	0	0	0	0	0	0	0	0	0	0	UniRef100_E8Z9A4 Phosphate transporter1-6 n=1 Tax=Glycine max RepID=E8Z9A4_SOYBN	AT5G43340.1|Symbols:PHT6, PHT1;6|phosphate transporter 1;6|chr5:17393598-17395148 REVERSE LENGTH=516
Glyma.11G093900	0	0	0	0	0	0	0	0	0	0	0	1.11371	0	0	0	1.17072	0	0	1.04508	0	1.19103	0	0	0	0	0	UniRef100_G7JRM3 ABC transporter G family member n=1 Tax=Medicago truncatula RepID=G7JRM3_MEDTR	AT3G21090.1|Symbols:|ABC-2 type transporter family protein|chr3:7391497-7394933 REVERSE LENGTH=691
Glyma.12G013200	0	0	0	0	0	0	0	0	0	0	0	-1.25034	0	0	0	-1.87519	0	1.87596	0	0	0	0	0	0	-1.55138	0	UniRef100_G8XQT2 Glycerol-3-phosphate transporter n=1 Tax=Glycine max RepID=G8XQT2_SOYBN	AT3G47420.1|Symbols:ATPS3, PS3|phosphate starvation-induced gene 3|chr3:17472541-17474209 REVERSE LENGTH=523
Glyma.12G139000	0	0	0	0	0	0	0	0	0	0	0	-2.34165	0	0	0	-2.26743	0	0	-2.34691	0	-2.08416	0	0	0	-1.84803	0	UniRef100_A2Q643 Major facilitator superfamily n=1 Tax=Medicago truncatula RepID=A2Q643_MEDTR	AT3G20660.1|Symbols:AtOCT4, 4-Oct|organic cation/carnitine transporter4|chr3:7225271-7228510 REVERSE LENGTH=526
Glyma.14G012400	0	0	0	0	0	0	0	0	0	0	0	-1.80088	0	0	0	-2.60536	0	0	0	0	-2.65617	0	0	0	-2.62574	-1.74739	UniRef100_G7KEI9 Oligopeptide transporter OPT family n=1 Tax=Medicago truncatula RepID=G7KEI9_MEDTR	AT5G55930.1|Symbols:ATOPT1, OPT1|oligopeptide transporter 1|chr5:22652988-22655827 FORWARD LENGTH=755
Glyma.15G019200	0	0	0	0	0	0	0	0	0	0	0	1.42766	0	0	0	0	0	0	1.89452	0	0	0	0	0	0	0	UniRef100_W0TSU1 Pleiotropic drug resistance ABC transporter n=1 Tax=Acacia mangium RepID=W0TSU1_ACAMN	AT1G59870.1|Symbols:PEN3, PDR8, ATPDR8, ABCG36, ATABCG36|ABC-2 and Plant PDR ABC-type transporter family protein|chr1:22034661-22039844 FORWARD LENGTH=1469
Glyma.15G049800	0	0	0	0	0	0	0	0	0	0	0	-2.95958	-2.22445	0	0	-2.93359	0	-1.75921	-2.68918	0	-2.05376	0	0	0	-2.80039	-1.75671	UniRef100_G7IL80 Auxin-induced protein 5NG4 n=1 Tax=Medicago truncatula RepID=G7IL80_MEDTR	AT1G68170.1|Symbols:|nodulin MtN21 /EamA-like transporter family protein|chr1:25551925-25554258 FORWARD LENGTH=356
Glyma.15G236100	0	0	0	0	0	0	0	0	0	0	0	-1.07621	0	0	0	0	0	0	0	0	0	0	0	0	0	0	UniRef100_G7LG04 Peptide transporter PTR1 n=1 Tax=Medicago truncatula RepID=G7LG04_MEDTR	AT3G54450.1|Symbols:|Major facilitator superfamily protein|chr3:20158534-20161937 FORWARD LENGTH=555
Glyma.18G188900	0	0	0	0	0	0	0	0	0	0	0	-1.73206	0	0	0	-2.111	0	0	0	0	0	0	0	0	-1.70337	0	UniRef100_G7L5I8 Peptide transporter PTR1 n=1 Tax=Medicago truncatula RepID=G7L5I8_MEDTR	AT5G28470.1|Symbols:|Major facilitator superfamily protein|chr5:10429813-10432357 FORWARD LENGTH=559
Glyma.01G093500	0	0	0	0	0	0	0	0	0	0	0	0	1.77057	0	0	0	0	0	0	0	0	0	0	0	0	0	UniRef100_D5LQ68 Nitrate transporter n=3 Tax=Medicago truncatula RepID=D5LQ68_MEDTR	AT3G21670.1|Symbols:|Major facilitator superfamily protein|chr3:7626942-7628954 REVERSE LENGTH=590
Glyma.04G015000	0	0	0	0	0	0	0	0	0	0	0	0	-1.02821	0	0	0	0	0	0	0	0	0	0	0	0	-1.15848	UniRef100_G7J6G0 Monosaccharide-sensing protein n=2 Tax=Medicago truncatula RepID=G7J6G0_MEDTR	AT4G35300.4|Symbols:TMT2|tonoplast monosaccharide transporter2|chr4:16796432-16799071 REVERSE LENGTH=739
Glyma.05G070600	0	0	0	0	0	0	0	0	0	0	0	0	-1.02851	0	0	0	0	0	0	0	0	0	0	0	0	0	UniRef100_G7JHM5 Peptide transporter PTR1 n=1 Tax=Medicago truncatula RepID=G7JHM5_MEDTR	AT1G32450.1|Symbols:NRT1.5|nitrate transporter 1.5|chr1:11715337-11719807 REVERSE LENGTH=614
Glyma.08G138600	0	0	0	0	0	0	0	0	0	0	0	0	-1.78416	0	0	0	0	0	0	0	0	-1.82985	0	0	0	-1.25424	UniRef100_G7J4D0 Sulfate/bicarbonate/oxalate exchanger and transporter sat-1 n=1 Tax=Medicago truncatula RepID=G7J4D0_MEDTR	AT5G10180.1|Symbols:AST68, SULTR2;1|slufate transporter 2;1|chr5:3193225-3196818 FORWARD LENGTH=677
Glyma.09G134800	0	0	0	0	0	0	0	0	0	0	0	0	-1.41762	0	0	0	0	0	1.54112	0	0	-1.47589	0	0	0	-1.7475	UniRef100_F1SX53 Silicon efflux transporter CmLsi2-2 n=1 Tax=Cucurbita moschata RepID=F1SX53_CUCMO	AT1G02260.1|Symbols:|Divalent ion symporter|chr1:440757-442459 REVERSE LENGTH=502
Glyma.09G237600	0	0	0	0	0	0	0	0	0	0	0	0	-1.36847	0	0	0	0	0	0	0	0	0	0	0	0	-1.00601	UniRef100_Q2HUR9 TGF-beta receptor, type I/II extracellular region n=1 Tax=Medicago truncatula RepID=Q2HUR9_MEDTR	AT1G32450.1|Symbols:NRT1.5|nitrate transporter 1.5|chr1:11715337-11719807 REVERSE LENGTH=614
Glyma.12G030900	0	0	0	0	0	0	0	0	0	0	0	0	1.10827	0	0	0	0	0	0	0	0	1.09191	0	0	0	1.24091	UniRef100_Q8L883 Auxin transporter-like protein 5 n=1 Tax=Medicago truncatula RepID=LAX5_MEDTR	AT2G21050.1|Symbols:LAX2|like AUXIN RESISTANT 2|chr2:9034289-9036439 FORWARD LENGTH=483
Glyma.17G006100	0	0	0	0	0	0	0	0	0	0	0	0	0	1.09858	0	0	0	0	0	0	1.35496	0	0	0	0	0	UniRef100_E9NRB6 Oligopeptide transporter 3 n=1 Tax=Noccaea caerulescens RepID=E9NRB6_NOCCA	AT4G16370.1|Symbols:ATOPT3, OPT3|oligopeptide transporter|chr4:9247514-9250071 REVERSE LENGTH=737
Glyma.20G121500	0	0	0	0	0	0	0	0	0	0	0	0	0	1.21839	0	0	0	1.57848	0	0	1.72399	0	0	0	0	1.92454	UniRef100_Q9ZU50 Amino-acid permease BAT1 n=2 Tax=Arabidopsis thaliana RepID=BAT1_ARATH	AT2G01170.1|Symbols:BAT1|bidirectional amino acid transporter 1|chr2:102364-104462 REVERSE LENGTH=516
Glyma.03G149200	0	0	0	0	0	0	0	0	0	0	0	0	0	0	2.59763	0	0	0	0	0	0	0	0	0	0	0	UniRef100_B9GTB1 Sugar transporter family protein n=1 Tax=Populus trichocarpa RepID=B9GTB1_POPTR	AT2G48020.1|Symbols:|Major facilitator superfamily protein|chr2:19644441-19647007 FORWARD LENGTH=463
Glyma.03G172900	0	0	0	0	0	0	0	0	0	0	0	0	0	0	-1.48293	0	0	1.67736	-1.59833	0	0	0	0	0	0	1.66335	UniRef100_G7L0M3 Auxin-induced protein 5NG4 n=1 Tax=Medicago truncatula RepID=G7L0M3_MEDTR	AT2G37460.1|Symbols:|nodulin MtN21 /EamA-like transporter family protein|chr2:15726667-15729010 REVERSE LENGTH=380
Glyma.10G094000	0	0	0	0	0	0	0	0	0	0	0	0	0	0	-1.08804	0	0	0	0	0	1.17164	0	0	0	0	1.47876	UniRef100_G7JSI7 Amino acid transporter family protein n=1 Tax=Medicago truncatula RepID=G7JSI7_MEDTR	AT2G41190.1|Symbols:|Transmembrane amino acid transporter family protein|chr2:17167561-17170145 REVERSE LENGTH=536
Glyma.11G228300	0	0	0	0	0	0	0	0	0	0	0	0	0	0	-1.08323	0	0	0	0	0	0	0	0	0	0	0	UniRef100_Q9FEL8 Auxin transporter-like protein 1 n=2 Tax=Medicago truncatula RepID=LAX1_MEDTR	AT2G38120.1|Symbols:AUX1, WAV5, PIR1, MAP1|Transmembrane amino acid transporter family protein|chr2:15973493-15976792 FORWARD LENGTH=485
Glyma.12G135300	0	0	0	0	0	0	0	0	0	0	0	0	0	0	-1.89946	-1.31085	0	0	-2.6199	0	0	0	0	0	0	0	UniRef100_G7JF16 ABC transporter B family member n=1 Tax=Medicago truncatula RepID=G7JF16_MEDTR	AT3G28345.1|Symbols:|ABC transporter family protein|chr3:10593921-10598775 REVERSE LENGTH=1240
Glyma.15G115200	0	0	0	0	0	0	0	0	0	0	0	0	0	0	1.25896	0	0	0	0	0	0	0	0	0	0	0	UniRef100_G7IM40 Tonoplast dicarboxylate transporter n=1 Tax=Medicago truncatula RepID=G7IM40_MEDTR	AT5G47560.1|Symbols:ATTDT, ATSDAT, TDT|tonoplast dicarboxylate transporter|chr5:19287895-19290347 REVERSE LENGTH=540
Glyma.18G154200	0	0	0	0	0	0	0	0	0	0	0	0	0	0	-1.14345	0	0	0	0	0	0	0	0	0	0	0	UniRef100_G7KWX5 ABC transporter B family member n=1 Tax=Medicago truncatula RepID=G7KWX5_MEDTR	AT3G28345.1|Symbols:|ABC transporter family protein|chr3:10593921-10598775 REVERSE LENGTH=1240
Glyma.01G114000	0	0	0	0	0	0	0	0	0	0	0	0	0	0	0	1.56	0	0	0	0	0	0	0	0	0	0	UniRef100_Q9FEL7 Auxin transporter-like protein 2 n=2 Tax=Medicago truncatula RepID=LAX2_MEDTR	AT2G38120.1|Symbols:AUX1, WAV5, PIR1, MAP1|Transmembrane amino acid transporter family protein|chr2:15973493-15976792 FORWARD LENGTH=485
Glyma.03G218800	0	0	0	0	0	0	0	0	0	0	0	0	0	0	0	2.15529	0	0	1.9585	0	0	0	0	0	0	0	UniRef100_G7IDR9 Multidrug resistance protein ABC transporter family protein n=1 Tax=Medicago truncatula RepID=G7IDR9_MEDTR	AT4G02090.1|Symbols:|unknown protein; FUNCTIONS IN: molecular_function unknown; INVOLVED IN: N-terminal protein myristoylation; LOCATED IN: cellular_component unknown; EXPRESSED IN: root; Has 132 Blast hits to 132 proteins in 12 species: Archae - 0; Bacteria - 0; Metazoa - 0; Fungi - 0; Plants - 132; Viruses - 0; Other Eukaryotes - 0 (source: NCBI BLink).|chr4:923122-923730 FORWARD LENGTH=202
Glyma.06G112000	0	0	0	0	0	0	0	0	0	0	0	0	0	0	0	2.19472	0	0	0	0	0	0	0	0	0	0	UniRef100_G7J315 Auxin-induced protein 5NG4 n=1 Tax=Medicago truncatula RepID=G7J315_MEDTR	AT4G08290.1|Symbols:|nodulin MtN21 /EamA-like transporter family protein|chr4:5239088-5240861 FORWARD LENGTH=384
Glyma.08G070700	0	0	0	0	0	0	0	0	0	0	0	0	0	0	0	-2.13282	0	0	0	0	0	0	0	0	0	0	UniRef100_G7JCR1 ABC transporter G family member n=1 Tax=Medicago truncatula RepID=G7JCR1_MEDTR	AT1G17840.1|Symbols:WBC11, ABCG11, DSO, COF1, ATWBC11|white-brown complex homolog protein 11|chr1:6142870-6145894 FORWARD LENGTH=703
Glyma.08G270300	0	0	0	0	0	0	0	0	0	0	0	0	0	0	0	-2.68014	0	0	0	0	0	0	0	0	0	0	UniRef100_G7KDP1 ABC transporter B family member n=1 Tax=Medicago truncatula RepID=G7KDP1_MEDTR	AT4G25960.1|Symbols:PGP2|P-glycoprotein 2|chr4:13177438-13183425 FORWARD LENGTH=1273
Glyma.09G223700	0	0	0	0	0	0	0	0	0	0	0	0	0	0	0	-1.09727	0	0	0	0	0	0	0	0	-1.00823	0	UniRef100_G8XQT2 Glycerol-3-phosphate transporter n=1 Tax=Glycine max RepID=G8XQT2_SOYBN	AT3G47420.1|Symbols:ATPS3, PS3|phosphate starvation-induced gene 3|chr3:17472541-17474209 REVERSE LENGTH=523
Glyma.10G006700	0	0	0	0	0	0	0	0	0	0	0	0	0	0	0	-2.20722	0	0	-2.20549	0	0	0	0	0	0	0	UniRef100_I1L7H9 Soybean phosphate transporter protein 4 n=1 Tax=Glycine max RepID=I1L7H9_SOYBN	AT3G54700.1|Symbols:PHT1;7|phosphate transporter 1;7|chr3:20248463-20250070 REVERSE LENGTH=535
Glyma.10G249500	0	0	0	0	0	0	0	0	0	0	0	0	0	0	0	1.08838	0	0	0	0	0	0	0	0	0	0	UniRef100_W0TSU6 Hexose transporter n=1 Tax=Acacia mangium RepID=W0TSU6_ACAMN	AT5G26340.1|Symbols:MSS1, STP13, ATSTP13|Major facilitator superfamily protein|chr5:9243851-9246994 REVERSE LENGTH=526
Glyma.11G238400	0	0	0	0	0	0	0	0	0	0	0	0	0	0	0	-1.8057	0	0	0	0	0	0	0	0	-1.66353	0	UniRef100_G7J4D0 Sulfate/bicarbonate/oxalate exchanger and transporter sat-1 n=1 Tax=Medicago truncatula RepID=G7J4D0_MEDTR	AT5G10180.1|Symbols:AST68, SULTR2;1|slufate transporter 2;1|chr5:3193225-3196818 FORWARD LENGTH=677
Glyma.16G036300	0	0	0	0	0	0	0	0	0	0	0	0	0	0	0	-1.08628	0	0	0	0	0	0	0	0	0	0	UniRef100_Q2HVB3 Amino acid/polyamine transporter I n=2 Tax=Medicago truncatula RepID=Q2HVB3_MEDTR	AT3G03720.2|Symbols:CAT4|cationic amino acid transporter 4|chr3:925870-929700 REVERSE LENGTH=600
Glyma.20G017100	0	0	0	0	0	0	0	0	0	0	0	0	0	0	0	-1.09115	-1.11255	0	0	0	0	0	0	0	0	0	UniRef100_B9HW59 Sulfate transporter 3.3 family protein n=1 Tax=Populus trichocarpa RepID=B9HW59_POPTR	AT1G23090.1|Symbols:AST91, SULTR3;3|sulfate transporter 91|chr1:8185238-8188954 REVERSE LENGTH=631
Glyma.03G101000	0	0	0	0	0	0	0	0	0	0	0	0	0	0	0	0	1.03097	0	0	0	0	1.23754	0	0	0	1.6954	UniRef100_B9IB53 ABC transporter family protein n=1 Tax=Populus trichocarpa RepID=B9IB53_POPTR	AT3G60160.1|Symbols:ATMRP9, MRP9, ABCC9|multidrug resistance-associated protein 9|chr3:22223829-22229195 REVERSE LENGTH=1506
Glyma.04G251000	0	0	0	0	0	0	0	0	0	0	0	0	0	0	0	0	1.20097	0	0	0	0	1.3536	0	0	0	0	UniRef100_G7J316 Auxin-induced protein 5NG4 n=2 Tax=Medicago truncatula RepID=G7J316_MEDTR	AT4G08290.1|Symbols:|nodulin MtN21 /EamA-like transporter family protein|chr4:5239088-5240861 FORWARD LENGTH=384
Glyma.05G010600	0	0	0	0	0	0	0	0	0	0	0	0	0	0	0	0	-1.32797	0	0	0	0	-1.24252	0	0	0	-1.99948	UniRef100_G7JV81 Potassium channel n=1 Tax=Medicago truncatula RepID=G7JV81_MEDTR	AT2G26650.1|Symbols:AKT1, ATAKT1, KT1|K+ transporter 1|chr2:11331965-11336444 REVERSE LENGTH=857
Glyma.06G112200	0	0	0	0	0	0	0	0	0	0	0	0	0	0	0	0	2.56758	0	0	0	0	0	0	0	0	0	UniRef100_G7J311 Auxin-induced protein 5NG4 n=1 Tax=Medicago truncatula RepID=G7J311_MEDTR	AT4G08300.1|Symbols:|nodulin MtN21 /EamA-like transporter family protein|chr4:5245024-5248153 FORWARD LENGTH=373
Glyma.10G186500	0	0	0	0	0	0	0	0	0	0	0	0	0	0	0	0	1.1906	0	0	0	1.59083	0	0	0	1.03642	1.51287	UniRef100_C3UZD3 Phosphate transporter 7 n=1 Tax=Glycine max RepID=C3UZD3_SOYBN	AT3G54700.1|Symbols:PHT1;7|phosphate transporter 1;7|chr3:20248463-20250070 REVERSE LENGTH=535
Glyma.18G158400	0	0	0	0	0	0	0	0	0	0	0	0	0	0	0	0	1.01374	0	1.16012	0	1.00135	0	0	0	0	1.15493	UniRef100_G7K4H3 Multidrug resistance protein ABC transporter family n=1 Tax=Medicago truncatula RepID=G7K4H3_MEDTR	AT3G13080.1|Symbols:ATMRP3, MRP3, ABCC3|multidrug resistance-associated protein 3|chr3:4196019-4201250 REVERSE LENGTH=1514
Glyma.01G016500	0	0	0	0	0	0	0	0	0	0	0	0	0	0	0	0	0	1.26351	0	0	0	0	0	0	0	1.47873	UniRef100_G7KDP1 ABC transporter B family member n=1 Tax=Medicago truncatula RepID=G7KDP1_MEDTR	AT4G25960.1|Symbols:PGP2|P-glycoprotein 2|chr4:13177438-13183425 FORWARD LENGTH=1273
Glyma.02G228500	0	0	0	0	0	0	0	0	0	0	0	0	0	0	0	0	0	1.06594	0	0	0	1.00607	0	0	0	1.45681	UniRef100_K7KA75 Potassium transporter n=2 Tax=Glycine max RepID=K7KA75_SOYBN	AT2G30070.1|Symbols:ATKT1, ATKT1P, ATKUP1, KUP1, KT1|potassium transporter 1|chr2:12835097-12838466 FORWARD LENGTH=712
Glyma.03G076000	0	0	0	0	0	0	0	0	0	0	0	0	0	0	0	0	0	-1.25982	0	0	0	-2.05568	0	0	0	-1.48093	UniRef100_G7JR70 Solute carrier family 35 member E4 n=1 Tax=Medicago truncatula RepID=G7JR70_MEDTR	AT3G11320.1|Symbols:|Nucleotide-sugar transporter family protein|chr3:3547017-3548539 REVERSE LENGTH=308
Glyma.07G121900	0	0	0	0	0	0	0	0	0	0	0	0	0	0	0	0	0	1.60189	0	0	0	0	0	0	0	0	UniRef100_B9IB53 ABC transporter family protein n=1 Tax=Populus trichocarpa RepID=B9IB53_POPTR	AT3G60160.1|Symbols:ATMRP9, MRP9, ABCC9|multidrug resistance-associated protein 9|chr3:22223829-22229195 REVERSE LENGTH=1506
Glyma.09G206300	0	0	0	0	0	0	0	0	0	0	0	0	0	0	0	0	0	1.11897	0	0	0	0	0	0	0	1.29733	UniRef100_G7KDP1 ABC transporter B family member n=1 Tax=Medicago truncatula RepID=G7KDP1_MEDTR	AT4G25960.1|Symbols:PGP2|P-glycoprotein 2|chr4:13177438-13183425 FORWARD LENGTH=1273
Glyma.15G011800	0	0	0	0	0	0	0	0	0	0	0	0	0	0	0	0	0	1.1662	0	0	0	0	0	0	0	0	UniRef100_W0TUG3 Pleiotropic drug resistance ABC transporter n=1 Tax=Acacia mangium RepID=W0TUG3_ACAMN	AT1G15520.1|Symbols:PDR12, ATPDR12, ABCG40, ATABCG40|pleiotropic drug resistance 12|chr1:5331993-5338175 REVERSE LENGTH=1423
Glyma.19G238700	0	0	0	0	0	0	0	0	0	0	0	0	0	0	0	0	0	2.03651	0	0	0	0	0	0	0	2.18345	UniRef100_A2Q3I4 General substrate transporter n=1 Tax=Medicago truncatula RepID=A2Q3I4_MEDTR	AT1G54730.2|Symbols:|Major facilitator superfamily protein|chr1:20424471-20429978 FORWARD LENGTH=470
Glyma.02G031000	0	0	0	0	0	0	0	0	0	0	0	0	0	0	0	0	0	0	1.09886	0	0	1.28232	0	0	0	2.03826	UniRef100_G7LFG1 Nucleobase ascorbate transporter n=1 Tax=Medicago truncatula RepID=G7LFG1_MEDTR	AT1G60030.1|Symbols:ATNAT7, NAT7|nucleobase-ascorbate transporter 7|chr1:22113993-22116648 REVERSE LENGTH=538
Glyma.02G163200	0	0	0	0	0	0	0	0	0	0	0	0	0	0	0	0	0	0	1.48716	0	0	0	0	0	0	0	UniRef100_G7I503 ABC transporter G family member n=1 Tax=Medicago truncatula RepID=G7I503_MEDTR	AT1G53390.1|Symbols:|P-loop containing nucleoside triphosphate hydrolases superfamily protein|chr1:19918197-19923579 FORWARD LENGTH=1109
Glyma.04G209800	0	0	0	0	0	0	0	0	0	0	0	0	0	0	0	0	0	0	1.12561	0	0	-1.15544	0	0	0	0	UniRef100_K7TTC8 Amino acid permease n=1 Tax=Zea mays RepID=K7TTC8_MAIZE	AT2G01170.1|Symbols:BAT1|bidirectional amino acid transporter 1|chr2:102364-104462 REVERSE LENGTH=516
Glyma.05G233300	0	0	0	0	0	0	0	0	0	0	0	0	0	0	0	0	0	0	1.02518	0	0	0	0	0	0	0	UniRef100_G7L918 Aluminum activated malate transporter n=1 Tax=Medicago truncatula RepID=G7L918_MEDTR	AT3G18440.1|Symbols:AtALMT9, ALMT9|aluminum-activated malate transporter 9|chr3:6328181-6330652 FORWARD LENGTH=598
Glyma.06G071100	0	0	0	0	0	0	0	0	0	0	0	0	0	0	0	0	0	0	1.3201	0	0	0	0	0	0	0	UniRef100_D0R6Q1 Inward rectifying shaker-like K+ channel n=1 Tax=Vitis vinifera RepID=D0R6Q1_VITVI	AT2G26650.1|Symbols:AKT1, ATAKT1, KT1|K+ transporter 1|chr2:11331965-11336444 REVERSE LENGTH=857
Glyma.06G200200	0	0	0	0	0	0	0	0	0	0	0	0	0	0	0	0	0	0	-1.67238	0	0	0	0	0	0	0	UniRef100_UPI0001A7B0D3 bidirectional sugar transporter SWEET17 n=1 Tax=Arabidopsis thaliana RepID=UPI0001A7B0D3	AT4G15920.1|Symbols:SWEET17, AtSWEET17|Nodulin MtN3 family protein|chr4:9030742-9033343 REVERSE LENGTH=241
Glyma.06G218500	0	0	0	0	0	0	0	0	0	0	0	0	0	0	0	0	0	0	1.49992	0	0	0	0	0	0	0	UniRef100_G7IRA4 UDP-sugar transporter sqv-7 n=1 Tax=Medicago truncatula RepID=G7IRA4_MEDTR	AT4G32272.1|Symbols:|Nucleotide/sugar transporter family protein|chr4:15577195-15579689 REVERSE LENGTH=344
Glyma.08G000800	0	0	0	0	0	0	0	0	0	0	0	0	0	0	0	0	0	0	1.15179	0	0	0	0	0	0	0	UniRef100_G7LE38 ABC transporter G family member n=1 Tax=Medicago truncatula RepID=G7LE38_MEDTR	AT2G13610.1|Symbols:|ABC-2 type transporter family protein|chr2:5673827-5675776 REVERSE LENGTH=649
Glyma.08G201300	0	0	0	0	0	0	0	0	0	0	0	0	0	0	0	0	0	0	1.01052	0	0	0	0	0	0	0	UniRef100_G7LGN0 ABC transporter family pleiotropic drug resistance protein n=2 Tax=Medicago truncatula RepID=G7LGN0_MEDTR	AT1G59870.1|Symbols:PEN3, PDR8, ATPDR8, ABCG36, ATABCG36|ABC-2 and Plant PDR ABC-type transporter family protein|chr1:22034661-22039844 FORWARD LENGTH=1469
Glyma.10G205600	0	0	0	0	0	0	0	0	0	0	0	0	0	0	0	0	0	0	2.11542	0	0	0	0	0	0	0	UniRef100_G7I4Z2 ABC transporter G family member n=1 Tax=Medicago truncatula RepID=G7I4Z2_MEDTR	AT3G25620.2|Symbols:|ABC-2 type transporter family protein|chr3:9316677-9319505 REVERSE LENGTH=672
Glyma.11G033200	0	0	0	0	0	0	0	0	0	0	0	0	0	0	0	0	0	0	1.89912	0	0	0	0	0	0	0	UniRef100_G7JW37 Auxin-induced protein 5NG4 n=1 Tax=Medicago truncatula RepID=G7JW37_MEDTR	AT5G47470.1|Symbols:|Nodulin MtN21 /EamA-like transporter family protein|chr5:19254598-19256378 FORWARD LENGTH=364
Glyma.13G122000	0	0	0	0	0	0	0	0	0	0	0	0	0	0	0	0	0	0	1.8137	0	0	0	0	0	0	0	UniRef100_W0UTR6 Auxin-induced protein 5NG4-like n=1 Tax=Malus domestica RepID=W0UTR6_MALDO	AT3G18200.1|Symbols:|nodulin MtN21 /EamA-like transporter family protein|chr3:6234509-6236059 REVERSE LENGTH=360
Glyma.13G144500	0	0	0	0	0	0	0	0	0	0	0	0	0	0	0	0	0	0	1.99998	0	0	0	0	0	0	0	UniRef100_G7IA93 White-brown-complex ABC transporter family n=1 Tax=Medicago truncatula RepID=G7IA93_MEDTR	AT2G37010.1|Symbols:ATNAP12, NAP12|non-intrinsic ABC protein 12|chr2:15541720-15546159 FORWARD LENGTH=1082
Glyma.13G355000	0	0	0	0	0	0	0	0	0	0	0	0	0	0	0	0	0	0	1.43592	0	0	0	0	0	0	0	UniRef100_W0TSU1 Pleiotropic drug resistance ABC transporter n=1 Tax=Acacia mangium RepID=W0TSU1_ACAMN	AT1G59870.1|Symbols:PEN3, PDR8, ATPDR8, ABCG36, ATABCG36|ABC-2 and Plant PDR ABC-type transporter family protein|chr1:22034661-22039844 FORWARD LENGTH=1469
Glyma.15G050400	0	0	0	0	0	0	0	0	0	0	0	0	0	0	0	0	0	0	-1.18956	0	0	0	0	0	0	0	UniRef100_G7IL91 Nodulin-like protein n=1 Tax=Medicago truncatula RepID=G7IL91_MEDTR	AT3G43660.1|Symbols:|Vacuolar iron transporter (VIT) family protein|chr3:15565332-15565928 FORWARD LENGTH=198
Glyma.15G149800	0	0	0	0	0	0	0	0	0	0	0	0	0	0	0	0	0	0	2.10022	0	0	0	0	0	0	0	UniRef100_UPI0001A7B0D3 bidirectional sugar transporter SWEET17 n=1 Tax=Arabidopsis thaliana RepID=UPI0001A7B0D3	AT4G15920.1|Symbols:SWEET17, AtSWEET17|Nodulin MtN3 family protein|chr4:9030742-9033343 REVERSE LENGTH=241
Glyma.16G180700	0	0	0	0	0	0	0	0	0	0	0	0	0	0	0	0	0	0	2.09338	0	0	0	0	0	0	0	UniRef100_F1SX53 Silicon efflux transporter CmLsi2-2 n=1 Tax=Cucurbita moschata RepID=F1SX53_CUCMO	AT1G02260.1|Symbols:|Divalent ion symporter|chr1:440757-442459 REVERSE LENGTH=502
Glyma.19G169300	0	0	0	0	0	0	0	0	0	0	0	0	0	0	0	0	0	0	-2.18478	0	0	0	0	0	0	0	UniRef100_G7KXE7 Pleiotropic drug resistance ABC transporter family protein n=1 Tax=Medicago truncatula RepID=G7KXE7_MEDTR	AT1G15520.1|Symbols:PDR12, ATPDR12, ABCG40, ATABCG40|pleiotropic drug resistance 12|chr1:5331993-5338175 REVERSE LENGTH=1423
Glyma.20G066500	0	0	0	0	0	0	0	0	0	0	0	0	0	0	0	0	0	0	-1.84303	0	0	0	0	0	0	0	UniRef100_M7Z837 Bidirectional sugar transporter SWEET4 n=2 Tax=Triticum RepID=M7Z837_TRIUA	AT4G10850.1|Symbols:SWEET7, AtSWEET7|Nodulin MtN3 family protein|chr4:6675068-6676718 FORWARD LENGTH=258
Glyma.20G101600	0	0	0	0	0	0	0	0	0	0	0	0	0	0	0	0	0	0	1.84061	0	0	0	0	0	0	0	UniRef100_O49696 Aluminum-activated malate transporter 12 n=2 Tax=Arabidopsis thaliana RepID=ALMTC_ARATH	AT4G17970.1|Symbols:ALMT12, ATALMT12|aluminum-activated, malate transporter 12|chr4:9975482-9977722 FORWARD LENGTH=560
Glyma.20G190300	0	0	0	0	0	0	0	0	0	0	0	0	0	0	0	0	0	0	1.2019	0	0	0	0	0	0	0	UniRef100_B9HUX2 Transducin family protein n=1 Tax=Populus trichocarpa RepID=B9HUX2_POPTR	AT3G52190.1|Symbols:PHF1|phosphate transporter traffic facilitator1|chr3:19354117-19356910 REVERSE LENGTH=398
Glyma.20G217400	0	0	0	0	0	0	0	0	0	0	0	0	0	0	0	0	0	0	2.16903	0	2.01527	0	0	0	0	0	UniRef100_T1Q4G6 Yellow stripe-like transporter 1 n=1 Tax=Arachis hypogaea RepID=T1Q4G6_ARAHY	AT4G24120.1|Symbols:YSL1, ATYSL1|YELLOW STRIPE like 1|chr4:12524581-12527023 FORWARD LENGTH=673
Glyma.01G157100	0	0	0	0	0	0	0	0	0	0	0	0	0	0	0	0	0	0	0	0	1.05185	0	0	0	0	0	UniRef100_G7K2L0 Mitochondrial phosphate carrier protein n=1 Tax=Medicago truncatula RepID=G7K2L0_MEDTR	AT2G17270.1|Symbols:PHT3;3|phosphate transporter 3;3|chr2:7510456-7512118 FORWARD LENGTH=309
Glyma.01G200100	0	0	0	0	0	0	0	0	0	0	0	0	0	0	0	0	0	0	0	0	-2.2235	0	0	0	0	-2.95197	UniRef100_G7JZV7 Peptide transporter PTR1 n=1 Tax=Medicago truncatula RepID=G7JZV7_MEDTR	AT1G32450.1|Symbols:NRT1.5|nitrate transporter 1.5|chr1:11715337-11719807 REVERSE LENGTH=614
Glyma.03G162800	0	0	0	0	0	0	0	0	0	0	0	0	0	0	0	0	0	0	0	0	1.25911	0	0	0	0	0	UniRef100_C3UZD4 Phosphate transporter 2 n=1 Tax=Glycine max RepID=C3UZD4_SOYBN	AT3G54700.1|Symbols:PHT1;7|phosphate transporter 1;7|chr3:20248463-20250070 REVERSE LENGTH=535
Glyma.05G029900	0	0	0	0	0	0	0	0	0	0	0	0	0	0	0	0	0	0	0	0	1.80411	0	0	0	0	0	UniRef100_L0ELE8 Nitrate transporter NRT1.2B n=1 Tax=Cucumis sativus RepID=L0ELE8_CUCSA	AT1G69850.1|Symbols:ATNRT1:2, NTL1, NRT1:2|nitrate transporter 1:2|chr1:26296945-26300407 REVERSE LENGTH=585
Glyma.05G059900	0	0	0	0	0	0	0	0	0	0	0	0	0	0	0	0	0	0	0	0	1.13603	0	0	0	0	1.40904	UniRef100_G7JIV7 Auxin-induced protein 5NG4 n=1 Tax=Medicago truncatula RepID=G7JIV7_MEDTR	AT5G47470.1|Symbols:|Nodulin MtN21 /EamA-like transporter family protein|chr5:19254598-19256378 FORWARD LENGTH=364
Glyma.09G185600	0	0	0	0	0	0	0	0	0	0	0	0	0	0	0	0	0	0	0	0	1.00143	0	0	0	0	0	UniRef100_G7L918 Aluminum activated malate transporter n=1 Tax=Medicago truncatula RepID=G7L918_MEDTR	AT3G18440.1|Symbols:AtALMT9, ALMT9|aluminum-activated malate transporter 9|chr3:6328181-6330652 FORWARD LENGTH=598
Glyma.11G119500	0	0	0	0	0	0	0	0	0	0	0	0	0	0	0	0	0	0	0	0	1.64878	0	0	0	0	1.9622	UniRef100_Q7XA50 Sorbitol-like transporter n=1 Tax=Glycine max RepID=Q7XA50_SOYBN	AT3G18830.1|Symbols:ATPLT5, PMT5, ATPMT5|polyol/monosaccharide transporter 5|chr3:6489000-6491209 REVERSE LENGTH=539
Glyma.12G110600	0	0	0	0	0	0	0	0	0	0	0	0	0	0	0	0	0	0	0	0	1.03233	0	0	0	0	0	UniRef100_G7KIS7 Mannitol transporter n=1 Tax=Medicago truncatula RepID=G7KIS7_MEDTR	AT2G20780.1|Symbols:|Major facilitator superfamily protein|chr2:8947496-8949170 REVERSE LENGTH=526
Glyma.13G001500	0	0	0	0	0	0	0	0	0	0	0	0	0	0	0	0	0	0	0	0	-1.73919	0	0	0	0	0	UniRef100_T1Q4G6 Yellow stripe-like transporter 1 n=1 Tax=Arachis hypogaea RepID=T1Q4G6_ARAHY	AT4G24120.1|Symbols:YSL1, ATYSL1|YELLOW STRIPE like 1|chr4:12524581-12527023 FORWARD LENGTH=673
Glyma.13G116900	0	0	0	0	0	0	0	0	0	0	0	0	0	0	0	0	0	0	0	0	1.64457	0	0	0	0	1.50435	UniRef100_G7IAD6 Peptide transporter PTR1 n=1 Tax=Medicago truncatula RepID=G7IAD6_MEDTR	AT1G27040.1|Symbols:|Major facilitator superfamily protein|chr1:9386893-9390018 REVERSE LENGTH=567
Glyma.13G284900	0	0	0	0	0	0	0	0	0	0	0	0	0	0	0	0	0	0	0	0	1.16638	1.28723	0	0	0	1.31587	UniRef100_A2Q643 Major facilitator superfamily n=1 Tax=Medicago truncatula RepID=A2Q643_MEDTR	AT3G20660.1|Symbols:AtOCT4, 4-Oct|organic cation/carnitine transporter4|chr3:7225271-7228510 REVERSE LENGTH=526
Glyma.14G033700	0	0	0	0	0	0	0	0	0	0	0	0	0	0	0	0	0	0	0	0	1.00687	0	0	0	0	0	UniRef100_G7KCX6 Magnesium transporter NIPA2 n=1 Tax=Medicago truncatula RepID=G7KCX6_MEDTR	AT1G34470.1|Symbols:|Protein of unknown function (DUF803)|chr1:12604574-12606758 FORWARD LENGTH=368
Glyma.14G193300	0	0	0	0	0	0	0	0	0	0	0	0	0	0	0	0	0	0	0	0	1.07969	0	0	0	0	0	UniRef100_G7KE48 Pleiotropic drug resistance ABC transporter family protein n=1 Tax=Medicago truncatula RepID=G7KE48_MEDTR	AT2G29940.1|Symbols:PDR3, ATPDR3|pleiotropic drug resistance 3|chr2:12760139-12766455 FORWARD LENGTH=1426
Glyma.18G079600	0	0	0	0	0	0	0	0	0	0	0	0	0	0	0	0	0	0	0	0	1.51616	0	0	0	0	0	UniRef100_G7ZVH7 Multidrug resistance protein ABC transporter family n=1 Tax=Medicago truncatula RepID=G7ZVH7_MEDTR	AT3G13080.1|Symbols:ATMRP3, MRP3, ABCC3|multidrug resistance-associated protein 3|chr3:4196019-4201250 REVERSE LENGTH=1514
Glyma.19G016600	0	0	0	0	0	0	0	0	0	0	0	0	0	0	0	0	0	0	0	0	2.43175	0	0	0	0	0	UniRef100_G7KJX5 ABC transporter B family member n=1 Tax=Medicago truncatula RepID=G7KJX5_MEDTR	AT3G28345.1|Symbols:|ABC transporter family protein|chr3:10593921-10598775 REVERSE LENGTH=1240
Glyma.19G159000	0	0	0	0	0	0	0	0	0	0	0	0	0	0	0	0	0	0	0	0	2.4006	0	0	0	0	0	UniRef100_G7IDK9 Sulfate/bicarbonate/oxalate exchanger and transporter sat-1 n=1 Tax=Medicago truncatula RepID=G7IDK9_MEDTR	AT3G51895.1|Symbols:SULTR3;1, AST12|sulfate transporter 3;1|chr3:19251503-19255677 REVERSE LENGTH=658
Glyma.20G090400	0	0	0	0	0	0	0	0	0	0	0	0	0	0	0	0	0	0	0	0	1.21725	0	0	0	0	1.52933	UniRef100_G7IAD6 Peptide transporter PTR1 n=1 Tax=Medicago truncatula RepID=G7IAD6_MEDTR	AT1G59740.1|Symbols:|Major facilitator superfamily protein|chr1:21968227-21972312 FORWARD LENGTH=591
Glyma.04G206500	0	0	0	0	0	0	0	0	0	0	0	0	0	0	0	0	0	0	0	0	0	-1.03412	0	0	0	0	UniRef100_G7LFS0 Magnesium transporter NIPA2 n=1 Tax=Medicago truncatula RepID=G7LFS0_MEDTR	AT4G38730.1|Symbols:|Protein of unknown function (DUF803)|chr4:18080484-18082305 REVERSE LENGTH=326
Glyma.06G064700	0	0	0	0	0	0	0	0	0	0	0	0	0	0	0	0	0	0	0	0	0	1.19778	0	0	0	1.55566	UniRef100_G7LJF6 Nucleobase ascorbate transporter n=1 Tax=Medicago truncatula RepID=G7LJF6_MEDTR	AT2G34190.1|Symbols:|Xanthine/uracil permease family protein|chr2:14437065-14439407 FORWARD LENGTH=524
Glyma.10G142000	0	0	0	0	0	0	0	0	0	0	0	0	0	0	0	0	0	0	0	0	0	1.01915	0	0	0	1.01207	UniRef100_G7IAD6 Peptide transporter PTR1 n=1 Tax=Medicago truncatula RepID=G7IAD6_MEDTR	AT1G59740.1|Symbols:|Major facilitator superfamily protein|chr1:21968227-21972312 FORWARD LENGTH=591
Glyma.10G229800	0	0	0	0	0	0	0	0	0	0	0	0	0	0	0	0	0	0	0	0	0	1.08164	0	0	0	0	UniRef100_G7IDX8 ABC transporter G family member n=1 Tax=Medicago truncatula RepID=G7IDX8_MEDTR	AT5G52860.1|Symbols:|ABC-2 type transporter family protein|chr5:21419776-21421545 REVERSE LENGTH=589
Glyma.19G126400	0	0	0	0	0	0	0	0	0	0	0	0	0	0	0	0	0	0	0	0	0	-1.41992	0	0	0	0	UniRef100_Q5ZFS7 Nodulin-like protein (Fragment) n=1 Tax=Plantago major RepID=Q5ZFS7_PLAMJ	AT5G07050.1|Symbols:|nodulin MtN21 /EamA-like transporter family protein|chr5:2191533-2193416 REVERSE LENGTH=402
Glyma.20G163500	0	0	0	0	0	0	0	0	0	0	0	0	0	0	0	0	0	0	0	0	0	1.37762	0	0	0	1.54051	UniRef100_G7IDX8 ABC transporter G family member n=1 Tax=Medicago truncatula RepID=G7IDX8_MEDTR	AT5G52860.1|Symbols:|ABC-2 type transporter family protein|chr5:21419776-21421545 REVERSE LENGTH=589
Glyma.04G036100	0	0	0	0	0	0	0	0	0	0	0	0	0	0	0	0	0	0	0	0	0	0	0	0	1.48276	0	UniRef100_G7J5Q5 Peptide transporter PTR3-A n=1 Tax=Medicago truncatula RepID=G7J5Q5_MEDTR	AT1G27040.2|Symbols:|Major facilitator superfamily protein|chr1:9386893-9389838 REVERSE LENGTH=563
Glyma.19G263100	0	0	0	0	0	0	0	0	0	0	0	0	0	0	0	0	0	0	0	0	0	0	0	0	-1.50161	-1.38332	UniRef100_I1NCT8 Potassium transporter n=1 Tax=Glycine max RepID=I1NCT8_SOYBN	AT4G13420.1|Symbols:HAK5, ATHAK5|high affinity K+ transporter 5|chr4:7797038-7802174 REVERSE LENGTH=785
Glyma.02G130600	0	0	0	0	0	0	0	0	0	0	0	0	0	0	0	0	0	0	0	0	0	0	0	0	0	2.11204	UniRef100_G7I4Z2 ABC transporter G family member n=1 Tax=Medicago truncatula RepID=G7I4Z2_MEDTR	AT3G25620.2|Symbols:|ABC-2 type transporter family protein|chr3:9316677-9319505 REVERSE LENGTH=672
Glyma.03G072100	0	0	0	0	0	0	0	0	0	0	0	0	0	0	0	0	0	0	0	0	0	0	0	0	0	-1.35541	UniRef100_G7L5K4 Peptide transporter PTR3-B n=1 Tax=Medicago truncatula RepID=G7L5K4_MEDTR	AT3G53960.1|Symbols:|Major facilitator superfamily protein|chr3:19978306-19980886 REVERSE LENGTH=602
Glyma.04G172900	0	0	0	0	0	0	0	0	0	0	0	0	0	0	0	0	0	0	0	0	0	0	0	0	0	1.47537	UniRef100_W0TS79 ATP-binding cassette transporter subfamily A member n=1 Tax=Acacia mangium RepID=W0TS79_ACAMN	AT3G47790.1|Symbols:ATATH7, ATH7|ABC2 homolog 7|chr3:17629584-17633711 FORWARD LENGTH=901
Glyma.06G263400	0	0	0	0	0	0	0	0	0	0	0	0	0	0	0	0	0	0	0	0	0	0	0	0	0	-2.35166	UniRef100_A2Q643 Major facilitator superfamily n=1 Tax=Medicago truncatula RepID=A2Q643_MEDTR	AT3G20660.1|Symbols:AtOCT4, 4-Oct|organic cation/carnitine transporter4|chr3:7225271-7228510 REVERSE LENGTH=526
Glyma.07G086000	0	0	0	0	0	0	0	0	0	0	0	0	0	0	0	0	0	0	0	0	0	0	0	0	0	-1.2485	UniRef100_G7KPV5 Myo-inositol transporter n=1 Tax=Medicago truncatula RepID=G7KPV5_MEDTR	AT3G18830.1|Symbols:ATPLT5, PMT5, ATPMT5|polyol/monosaccharide transporter 5|chr3:6489000-6491209 REVERSE LENGTH=539
Glyma.08G140900	0	0	0	0	0	0	0	0	0	0	0	0	0	0	0	0	0	0	0	0	0	0	0	0	0	1.00858	UniRef100_G7LB96 ABC transporter-like protein n=1 Tax=Medicago truncatula RepID=G7LB96_MEDTR	AT5G64940.2|Symbols:ATATH13, ATH13|ABC2 homolog 13|chr5:25949116-25953326 FORWARD LENGTH=761
Glyma.08G282100	0	0	0	0	0	0	0	0	0	0	0	0	0	0	0	0	0	0	0	0	0	0	0	0	0	1.19171	UniRef100_Q8GTR3 Inorganic phosphate transporter 2-1 n=1 Tax=Medicago truncatula RepID=Q8GTR3_MEDTR	AT3G26570.2|Symbols:PHT2;1, ORF02|phosphate transporter 2;1|chr3:9756416-9758413 FORWARD LENGTH=587
Glyma.10G287700	0	0	0	0	0	0	0	0	0	0	0	0	0	0	0	0	0	0	0	0	0	0	0	0	0	1.82285	UniRef100_O49696 Aluminum-activated malate transporter 12 n=2 Tax=Arabidopsis thaliana RepID=ALMTC_ARATH	AT4G17970.1|Symbols:ALMT12, ATALMT12|aluminum-activated, malate transporter 12|chr4:9975482-9977722 FORWARD LENGTH=560
Glyma.12G203200	0	0	0	0	0	0	0	0	0	0	0	0	0	0	0	0	0	0	0	0	0	0	0	0	0	1.29572	UniRef100_G7KIS7 Mannitol transporter n=1 Tax=Medicago truncatula RepID=G7KIS7_MEDTR	AT2G20780.1|Symbols:|Major facilitator superfamily protein|chr2:8947496-8949170 REVERSE LENGTH=526
Glyma.12G216300	0	0	0	0	0	0	0	0	0	0	0	0	0	0	0	0	0	0	0	0	0	0	0	0	0	-1.7396	UniRef100_A2Q643 Major facilitator superfamily n=1 Tax=Medicago truncatula RepID=A2Q643_MEDTR	AT3G20660.1|Symbols:AtOCT4, 4-Oct|organic cation/carnitine transporter4|chr3:7225271-7228510 REVERSE LENGTH=526
Glyma.14G054100	0	0	0	0	0	0	0	0	0	0	0	0	0	0	0	0	0	0	0	0	0	0	0	0	0	-1.24165	UniRef100_G7K7B8 Sodium-coupled neutral amino acid transporter n=1 Tax=Medicago truncatula RepID=G7K7B8_MEDTR	AT3G56200.1|Symbols:|Transmembrane amino acid transporter family protein|chr3:20850087-20851779 FORWARD LENGTH=435
Glyma.18G126500	0	0	0	0	0	0	0	0	0	0	0	0	0	0	0	0	0	0	0	0	0	0	0	0	0	-1.48314	UniRef100_G7K9S1 Nitrate transporter NTL1 n=1 Tax=Medicago truncatula RepID=G7K9S1_MEDTR	AT1G69850.1|Symbols:ATNRT1:2, NTL1, NRT1:2|nitrate transporter 1:2|chr1:26296945-26300407 REVERSE LENGTH=585
Glyma.20G204100	0	0	0	0	0	0	0	0	0	0	0	0	0	0	0	0	0	0	0	0	0	0	0	0	0	1.16482	UniRef100_E8Z9A8 Phosphate transporter1-10 n=1 Tax=Glycine max RepID=E8Z9A8_SOYBN	AT2G38940.1|Symbols:ATPT2, PHT1;4|phosphate transporter 1;4|chr2:16258500-16260104 FORWARD LENGTH=534
Glyma.05G036000	0	0	0	0	0	0	0	0	0	0	0	0	0	0	0	0	0	0	0	0	0	0	0	0	0	0	UniRef100_G7ZZW8 Potassium transporter n=1 Tax=Medicago truncatula RepID=G7ZZW8_MEDTR	AT3G48020.1|Symbols:|unknown protein; FUNCTIONS IN: molecular_function unknown; INVOLVED IN: biological_process unknown; LOCATED IN: chloroplast; EXPRESSED IN: 11 plant structures; EXPRESSED DURING: LP.04 four leaves visible, 4 anthesis; BEST Arabidopsis thaliana protein match is: unknown protein (TAIR:AT5G62865.1); Has 82 Blast hits to 82 proteins in 12 species: Archae - 0; Bacteria - 0; Metazoa…
Glyma.08G326600	0	0	0	0	0	0	0	0	0	0	0	0	0	0	0	0	0	0	0	0	0	0	0	0	0	0	UniRef100_G7ZVH8 Multidrug resistance protein ABC transporter family n=1 Tax=Medicago truncatula RepID=G7ZVH8_MEDTR	AT3G13080.1|Symbols:ATMRP3, MRP3, ABCC3|multidrug resistance-associated protein 3|chr3:4196019-4201250 REVERSE LENGTH=1514
Glyma.10G063100	0	0	0	0	0	0	0	0	0	0	0	0	0	0	0	0	0	0	0	0	0	0	0	0	0	0	UniRef100_G7IA71 Uracil transporter-like protein n=1 Tax=Medicago truncatula RepID=G7IA71_MEDTR	AT5G03555.1|Symbols:|permease, cytosine/purines, uracil, thiamine, allantoin family protein|chr5:898354-900153 REVERSE LENGTH=599
Glyma.10G276700	0	0	0	0	0	0	0	0	0	0	0	0	0	0	0	0	0	0	0	0	0	0	0	0	0	0	UniRef100_Q535K6 Nitrate and chloride transporter n=1 Tax=Glycine max RepID=Q535K6_SOYBN	AT2G39210.1|Symbols:|Major facilitator superfamily protein|chr2:16366287-16368231 REVERSE LENGTH=601
Glyma.18G031100	0	0	0	0	0	0	0	0	0	0	0	0	0	0	0	0	0	0	0	0	0	0	0	0	0	0	UniRef100_G7JAM9 Solute carrier family 35 member E4 n=1 Tax=Medicago truncatula RepID=G7JAM9_MEDTR	AT3G11320.1|Symbols:|Nucleotide-sugar transporter family protein|chr3:3547017-3548539 REVERSE LENGTH=308
Glyma.20G181400	0	0	0	0	0	0	0	0	0	0	0	0	0	0	0	0	0	0	0	0	0	0	0	0	0	0	UniRef100_G7I503 ABC transporter G family member n=1 Tax=Medicago truncatula RepID=G7I503_MEDTR	AT1G53390.1|Symbols:|P-loop containing nucleoside triphosphate hydrolases superfamily protein|chr1:19918197-19923579 FORWARD LENGTH=1109

## Sheet: ABA related
Supplementary Table 3. Log2 fold change for differentially expressed genes with specific function. Fold change of 0 indicate that the comparison is not statistically significant
This table include genes related to ABA.
	3mlpa_vs_3MWT_Stage1	3mlpa_vs_3MWT_Stage2	3mlpa_vs_3MWT_Stage3	3mlpa_vs_3MWT_Stage4	3mlpa_vs_3MWT_Stage5	1mlpa_vs_1MWT_Stage1	1mlpa_vs_1MWT_Stage2	1mlpa_vs_1MWT_Stage3	1mlpa_vs_1MWT_Stage4	1mlpa_vs_1MWT_Stage5	3MWT_STAGE2_VS_STAGE1	3MWT_STAGE3_VS_STAGE2	3MWT_STAGE4_VS_STAGE3	3MWT_STAGE5_VS_STAGE4	3mlpa_STAGE2_VS_STAGE1	3lmpa_STAGE3_VS_STAGE2	3lmpa_STAGE4_VS_STAGE3	3lmpa_STAGE5_VS_STAGE4	1mlpa_STAGE2_VS_STAGE1	1lmpa_STAGE3_VS_STAGE2	1lmpa_STAGE4_VS_STAGE3	1lmpa_STAGE5_VS_STAGE4	1MWT_STAGE2_VS_STAGE1	1MWT_STAGE3_VS_STAGE2	1MWT_STAGE4_VS_STAGE3	1MWT_STAGE5_VS_STAGE4	Gene Annotation: Top.Descriptive.Uniref100.BLASTP.Hit	Gene Annotation: Top.Arabidopsis..TAIR10..BLASTP.Hit
Glyma.01G018800	1.23428	1.09916	0	0	1.26624	0	0	0	0	0	0	0	0	0	0	0	1.2332	0	0	0	0	0	0	0	0	0	UniRef100_G7KF38 Abscisic acid receptor PYR1 n=1 Tax=Medicago truncatula RepID=G7KF38_MEDTR	AT5G46790.1|Symbols:PYL1, RCAR12|PYR1-like 1|chr5:18984063-18984728 REVERSE LENGTH=221
Glyma.01G097000	-1.06529	-1.28963	0	0	0	0	0	0	0	0	-1.47356	0	0	0	-1.24923	-1.04345	0	0	-1.67804	0	0	0	0	0	0	0	UniRef100_F2YHU9 Abscisic acid receptor PYR1 n=1 Tax=Fragaria ananassa RepID=F2YHU9_FRAAN	AT4G17870.1|Symbols:PYR1, RCAR11|Polyketide cyclase/dehydrase and lipid transport superfamily protein|chr4:9928792-9929367 FORWARD LENGTH=191
Glyma.01G124700	1.19153	0	0	0	0	0	0	0	0	0	0	0	0	0	0	0	0	0	0	0	0	0	0	0	0	0	UniRef100_G7JKP6 Abscisic acid receptor PYL4 n=1 Tax=Medicago truncatula RepID=G7JKP6_MEDTR	AT2G38310.1|Symbols:PYL4, RCAR10|PYR1-like 4|chr2:16050251-16050874 FORWARD LENGTH=207
Glyma.01G153300	3.13805	0	0	2.12466	0	-2.84401	0	0	0	0	0	0	0	0	0	0	0	0	0	0	0	0	0	0	0	0	UniRef100_B0L642 Abscisic acid 8'-hydroxylase n=1 Tax=Glycine max RepID=B0L642_SOYBN	AT4G19230.1|Symbols:CYP707A1|cytochrome P450, family 707, subfamily A, polypeptide 1|chr4:10521524-10523517 FORWARD LENGTH=467
Glyma.02G083200	-1.14558	0	0	0	0	0	0	0	0	0	1.39622	0	0	0	0	0	0	0	1.15781	0	0	0	0	0	0	0	UniRef100_M8CXB0 Abscisic acid 8'-hydroxylase 1 n=1 Tax=Aegilops tauschii RepID=M8CXB0_AEGTA	AT5G45340.1|Symbols:CYP707A3|cytochrome P450, family 707, subfamily A, polypeptide 3|chr5:18368977-18370909 REVERSE LENGTH=463
Glyma.09G218600	3.45707	0	0	0	0	-2.49139	0	0	0	0	0	0	0	0	0	0	0	0	0	0	0	0	0	0	0	0	UniRef100_B0L642 Abscisic acid 8'-hydroxylase n=1 Tax=Glycine max RepID=B0L642_SOYBN	AT4G19230.1|Symbols:CYP707A1|cytochrome P450, family 707, subfamily A, polypeptide 1|chr4:10521524-10523517 FORWARD LENGTH=467
Glyma.10G224300	-2.57408	0	0	0	-2.70997	0	0	0	0	0	0	0	0	0	0	0	0	0	0	0	0	0	0	0	0	0	UniRef100_Q2TUW1 Abscisic stress ripening-like protein n=1 Tax=Glycine max RepID=Q2TUW1_SOYBN	NA
Glyma.19G047800	2.00245	2.54906	1.92834	0	0	0	0	0	0	0	1.94904	0	0	0	0	0	0	0	0	0	0	0	0	-2.50607	0	0	UniRef100_D7R521 Neoxanthin synthase n=1 Tax=Citrus sinensis RepID=D7R521_CITSI	AT1G67080.1|Symbols:ABA4|abscisic acid (aba)-deficient 4|chr1:25045405-25046681 REVERSE LENGTH=220
Glyma.19G113900	2.82191	2.69916	0	0	0	0	0	0	0	0	0	0	0	0	0	0	0	0	0	0	0	0	0	0	0	0	UniRef100_B9GQW2 Abscisic acid-responsive HVA22 family protein n=1 Tax=Populus trichocarpa RepID=B9GQW2_POPTR	AT5G42560.3|Symbols:|Abscisic acid-responsive (TB2/DP1, HVA22) family protein|chr5:17015703-17016969 FORWARD LENGTH=285
Glyma.04G050900	0	1.89583	0	0	0	0	0	0	0	0	1.51691	0	0	0	0	0	0	0	0	0	0	0	0	0	0	0	UniRef100_T2DNF0 Abscisic acid receptor PYL2 n=1 Tax=Phaseolus vulgaris RepID=T2DNF0_PHAVU	AT2G26040.1|Symbols:PYL2, RCAR14|PYR1-like 2|chr2:11094832-11095404 REVERSE LENGTH=190
Glyma.20G167500	0	1.66171	2.10046	0	0	0	0	0	0	0	0	0	-1.56707	0	-1.10551	0	0	-1.65373	-1.19357	0	0	-2.26933	0	0	0	-1.59666	UniRef100_Q2TUW1 Abscisic stress ripening-like protein n=1 Tax=Glycine max RepID=Q2TUW1_SOYBN	NA
Glyma.02G131700	0	0	0	1.17217	1.44215	0	0	0	0	0	1.19089	0	0	0	0	0	0	0	1.01322	0	1.19589	0	0	0	0	1.29313	UniRef100_G7JL68 ABSCISIC ACID-INSENSITIVE 5-like protein n=3 Tax=Medicago truncatula RepID=G7JL68_MEDTR	AT1G49720.1|Symbols:ABF1|abscisic acid responsive element-binding factor 1|chr1:18400826-18402354 FORWARD LENGTH=392
Glyma.09G204100	0	0	0	-1.12719	0	0	0	0	0	0	0	0	0	0	0	0	0	0	0	0	0	0	0	0	0	0	UniRef100_G7KF38 Abscisic acid receptor PYR1 n=1 Tax=Medicago truncatula RepID=G7KF38_MEDTR	AT4G17870.1|Symbols:PYR1, RCAR11|Polyketide cyclase/dehydrase and lipid transport superfamily protein|chr4:9928792-9929367 FORWARD LENGTH=191
Glyma.02G132200	0	0	0	0	0	0	0	0	0	0	2.53949	2.06396	0	0	0	3.37974	0	0	0	0	0	0	0	0	0	0	UniRef100_G7JL85 Abscisic acid 8'-hydroxylase n=1 Tax=Medicago truncatula RepID=G7JL85_MEDTR	AT3G19270.1|Symbols:CYP707A4|cytochrome P450, family 707, subfamily A, polypeptide 4|chr3:6673885-6676400 REVERSE LENGTH=468
Glyma.07G155500	0	0	0	0	0	0	0	0	0	0	1.14262	0	0	0	1.43036	0	0	0	0	0	0	0	0	0	0	0	UniRef100_G7KT83 Abscisic acid receptor PYL4 n=1 Tax=Medicago truncatula RepID=G7KT83_MEDTR	AT2G38310.1|Symbols:PYL4, RCAR10|PYR1-like 4|chr2:16050251-16050874 FORWARD LENGTH=207
Glyma.07G213100	0	0	0	0	0	0	0	0	0	0	1.07216	0	0	0	0	0	0	0	0	0	0	1.47251	0	0	0	1.30954	UniRef100_G7JL68 ABSCISIC ACID-INSENSITIVE 5-like protein n=3 Tax=Medicago truncatula RepID=G7JL68_MEDTR	AT1G49720.1|Symbols:ABF1|abscisic acid responsive element-binding factor 1|chr1:18400826-18402354 FORWARD LENGTH=392
Glyma.10G071700	0	0	0	0	0	0	0	0	0	0	-2.86319	-1.3904	0	0	-1.88116	-2.21913	0	0	-2.32107	0	0	0	-2.02662	0	-1.48971	0	UniRef100_E0Y455 Abscisic acid insensitive n=1 Tax=Prunus armeniaca RepID=E0Y455_PRUAR	AT2G36270.1|Symbols:ABI5, GIA1|Basic-leucine zipper (bZIP) transcription factor family protein|chr2:15204980-15206571 REVERSE LENGTH=442
Glyma.13G153200	0	0	0	0	0	0	0	0	0	0	-4.12654	0	0	0	-2.7948	-2.20427	0	0	-4.35915	0	0	0	-2.82828	0	0	0	UniRef100_E0Y455 Abscisic acid insensitive n=1 Tax=Prunus armeniaca RepID=E0Y455_PRUAR	AT2G36270.1|Symbols:ABI5, GIA1|Basic-leucine zipper (bZIP) transcription factor family protein|chr2:15204980-15206571 REVERSE LENGTH=442
Glyma.14G056300	0	0	0	0	0	0	0	0	0	0	2.08908	0	0	0	0	0	2.12607	0	2.08736	0	0	0	0	0	0	0	UniRef100_G7K772 Abscisic acid receptor PYL6 n=1 Tax=Medicago truncatula RepID=G7K772_MEDTR	AT5G05440.1|Symbols:PYL5, RCAR8|Polyketide cyclase/dehydrase and lipid transport superfamily protein|chr5:1609374-1609985 FORWARD LENGTH=203
Glyma.18G206000	0	0	0	0	0	0	0	0	0	0	1.05686	0	0	0	0	0	0	0	0	0	0	-1.72159	0	0	0	0	UniRef100_G7KT83 Abscisic acid receptor PYL4 n=1 Tax=Medicago truncatula RepID=G7KT83_MEDTR	AT2G38310.1|Symbols:PYL4, RCAR10|PYR1-like 4|chr2:16050251-16050874 FORWARD LENGTH=207
Glyma.19G122800	0	0	0	0	0	0	0	0	0	0	-1.21887	0	0	0	0	0	0	0	-1.13873	0	0	0	0	0	0	0	UniRef100_Q2HUH2 ABSCISIC ACID-INSENSITIVE 5-like protein n=1 Tax=Medicago truncatula RepID=Q2HUH2_MEDTR	AT3G56850.1|Symbols:AREB3, DPBF3|ABA-responsive element binding protein 3|chr3:21046554-21047894 REVERSE LENGTH=297
Glyma.U018200	0	0	0	0	0	0	0	0	0	0	-1.95263	0	0	0	-1.69945	-1.02096	0	0	-2.31641	0	0	0	-1.00685	0	0	0	UniRef100_G7IZL9 Late embryogenesis abundant protein D-34 n=1 Tax=Medicago truncatula RepID=G7IZL9_MEDTR	AT1G03120.1|Symbols:ATRAB28, RAB28|responsive to abscisic acid 28|chr1:752271-753140 FORWARD LENGTH=182
Glyma.05G170400	0	0	0	0	0	0	0	0	0	0	0	1.52989	0	0	0	0	0	0	-1.34272	0	2.69974	0	0	0	1.74017	0	UniRef100_G7L9K3 Abscisic acid 8'-hydroxylase n=1 Tax=Medicago truncatula RepID=G7L9K3_MEDTR	AT5G36110.1|Symbols:CYP716A1|cytochrome P450, family 716, subfamily A, polypeptide 1|chr5:14195377-14197613 FORWARD LENGTH=477
Glyma.13G229300	0	0	0	0	0	0	0	0	0	0	0	-1.06107	0	0	0	0	0	0	0	0	0	0	0	0	0	-1.21025	UniRef100_Q8S8E3 Abscisic acid receptor PYL6 n=1 Tax=Arabidopsis thaliana RepID=PYL6_ARATH	AT2G40330.1|Symbols:PYL6, RCAR9|PYR1-like 6|chr2:16845177-16845824 REVERSE LENGTH=215
Glyma.13G317000	0	0	0	0	0	0	0	0	0	0	0	0	0	0	-1.21922	-1.17986	0	0	0	0	-1.18909	0	0	0	-1.24162	0	UniRef100_G7ITR9 Abscisic acid insensitive n=1 Tax=Medicago truncatula RepID=G7ITR9_MEDTR	AT3G44460.1|Symbols:DPBF2, AtbZIP67|Basic-leucine zipper (bZIP) transcription factor family protein|chr3:16080115-16081722 REVERSE LENGTH=331
Glyma.16G076600	0	0	0	0	0	0	0	0	0	0	0	0	0	0	2.34426	0	0	0	0	0	0	0	0	0	0	0	UniRef100_Q0H212 Abscisic acid 8'-hydroxylase n=1 Tax=Phaseolus vulgaris RepID=Q0H212_PHAVU	AT4G19230.1|Symbols:CYP707A1|cytochrome P450, family 707, subfamily A, polypeptide 1|chr4:10521524-10523517 FORWARD LENGTH=467
Glyma.19G194500	0	0	0	0	0	0	0	0	0	0	0	0	0	0	0	-1.03256	0	0	0	0	0	0	0	0	0	0	UniRef100_G7L631 Abscisic acid insensitive n=1 Tax=Medicago truncatula RepID=G7L631_MEDTR	AT2G36270.1|Symbols:ABI5, GIA1|Basic-leucine zipper (bZIP) transcription factor family protein|chr2:15204980-15206571 REVERSE LENGTH=442
Glyma.15G083200	0	0	0	0	0	0	0	0	0	0	0	0	0	0	0	0	0	-1.6175	-2.16391	0	0	0	0	0	0	0	UniRef100_Q8S8E3 Abscisic acid receptor PYL6 n=1 Tax=Arabidopsis thaliana RepID=PYL6_ARATH	AT2G40330.1|Symbols:PYL6, RCAR9|PYR1-like 6|chr2:16845177-16845824 REVERSE LENGTH=215
Glyma.06G126100	0	0	0	0	0	0	0	0	0	0	0	0	0	0	0	0	0	0	1.10791	0	0	0	0	0	0	0	UniRef100_G7J6S4 Abscisic acid receptor PYL8 n=1 Tax=Medicago truncatula RepID=G7J6S4_MEDTR	AT5G53160.2|Symbols:RCAR3, PYL8|regulatory components of ABA receptor 3|chr5:21561026-21561953 FORWARD LENGTH=188
Glyma.16G166600	0	0	0	0	0	0	0	0	0	0	0	0	0	0	0	0	0	0	-1.07716	0	0	1.17476	0	0	0	0	UniRef100_Q2TUW1 Abscisic stress ripening-like protein n=1 Tax=Glycine max RepID=Q2TUW1_SOYBN	NA
Glyma.07G212700	0	0	0	0	0	0	0	0	0	0	0	0	0	0	0	0	0	0	0	0	1.89011	0	0	0	0	0	UniRef100_G7JL85 Abscisic acid 8'-hydroxylase n=1 Tax=Medicago truncatula RepID=G7JL85_MEDTR	AT3G19270.1|Symbols:CYP707A4|cytochrome P450, family 707, subfamily A, polypeptide 4|chr3:6673885-6676400 REVERSE LENGTH=468
Glyma.13G075000	0	0	0	0	0	0	0	0	0	0	0	0	0	0	0	0	0	0	0	0	1.06467	0	0	0	0	0	UniRef100_G7K7P6 ABSCISIC ACID-INSENSITIVE 5-like protein n=1 Tax=Medicago truncatula RepID=G7K7P6_MEDTR	AT2G41070.2|Symbols:EEL, ATBZIP12, DPBF4|Basic-leucine zipper (bZIP) transcription factor family protein|chr2:17131249-17132208 FORWARD LENGTH=262
Glyma.09G066500	0	0	0	0	0	0	0	0	0	0	0	0	0	0	0	0	0	0	0	0	0	1.12965	0	0	0	0	UniRef100_A4Q9A1 Abscisic insensitive 1B n=1 Tax=Populus tremula RepID=A4Q9A1_POPTN	AT4G26080.1|Symbols:ABI1, AtABI1|Protein phosphatase 2C family protein|chr4:13220231-13221828 REVERSE LENGTH=434
Glyma.14G082900	0	0	0	0	0	0	0	0	0	0	0	0	0	0	0	0	0	0	0	0	0	1.29284	0	0	0	1.64492	UniRef100_G7I3J9 Abscisic acid 8'-hydroxylase n=1 Tax=Medicago truncatula RepID=G7I3J9_MEDTR	AT3G19270.1|Symbols:CYP707A4|cytochrome P450, family 707, subfamily A, polypeptide 4|chr3:6673885-6676400 REVERSE LENGTH=468
Glyma.16G109300	0	0	0	0	0	0	0	0	0	0	0	0	0	0	0	0	0	0	0	0	0	-2.32274	0	0	0	0	UniRef100_G7L7U3 Abscisic acid 8'-hydroxylase n=1 Tax=Medicago truncatula RepID=G7L7U3_MEDTR	AT4G19230.1|Symbols:CYP707A1|cytochrome P450, family 707, subfamily A, polypeptide 1|chr4:10521524-10523517 FORWARD LENGTH=467
Glyma.08G272500	0	0	0	0	0	0	0	0	0	0	0	0	0	0	0	0	0	0	0	0	0	0	1.11411	0	0	0	UniRef100_F2YHU9 Abscisic acid receptor PYR1 n=1 Tax=Fragaria ananassa RepID=F2YHU9_FRAAN	AT4G17870.1|Symbols:PYR1, RCAR11|Polyketide cyclase/dehydrase and lipid transport superfamily protein|chr4:9928792-9929367 FORWARD LENGTH=191

## Sheet: Auxin related
Supplementary Table 3. Log2 fold change for differentially expressed genes with specific function. Fold change of 0 indicate that the comparison is not statistically significant.
This table includes genes related to Auxin.
	3mlpa_vs_3MWT_Stage1	3mlpa_vs_3MWT_Stage2	3mlpa_vs_3MWT_Stage3	3mlpa_vs_3MWT_Stage4	3mlpa_vs_3MWT_Stage5	1mlpa_vs_1MWT_Stage1	1mlpa_vs_1MWT_Stage2	1mlpa_vs_1MWT_Stage3	1mlpa_vs_1MWT_Stage4	1mlpa_vs_1MWT_Stage5	3MWT_STAGE2_VS_STAGE1	3MWT_STAGE3_VS_STAGE2	3MWT_STAGE4_VS_STAGE3	3MWT_STAGE5_VS_STAGE4	3mlpa_STAGE2_VS_STAGE1	3lmpa_STAGE3_VS_STAGE2	3lmpa_STAGE4_VS_STAGE3	3lmpa_STAGE5_VS_STAGE4	1mlpa_STAGE2_VS_STAGE1	1lmpa_STAGE3_VS_STAGE2	1lmpa_STAGE4_VS_STAGE3	1lmpa_STAGE5_VS_STAGE4	1MWT_STAGE2_VS_STAGE1	1MWT_STAGE3_VS_STAGE2	1MWT_STAGE4_VS_STAGE3	1MWT_STAGE5_VS_STAGE4	Gene Annotation: Top.Descriptive.Uniref100.BLASTP.Hit	Gene Annotation: Top.Arabidopsis..TAIR10..BLASTP.Hit
Glyma.01G033500	1.02587	0	0	0	0	0	0	0	0	0	0	0	0	0	0	0	0	0	0	0	-1.07293	0	0	0	0	0	UniRef100_H2D7G7 Auxin-induced nodulin n=1 Tax=Copaifera officinalis RepID=H2D7G7_9FABA	AT5G40240.1|Symbols:|nodulin MtN21 /EamA-like transporter family protein|chr5:16082325-16084466 REVERSE LENGTH=368
Glyma.02G000500	1.02867	0	0	0	0	0	0	0	0	0	0	0	0	0	1.02946	0	0	0	0	0	0	0	0	0	0	0	UniRef100_K7K5Q4 Auxin-induced protein n=1 Tax=Glycine max RepID=K7K5Q4_SOYBN	AT5G43700.1|Symbols:ATAUX2-11, IAA4|AUX/IAA transcriptional regulator family protein|chr5:17550465-17551206 FORWARD LENGTH=186
Glyma.02G081900	-1.38015	0	0	0	0	0	0	0	0	0	0	0	0	0	0	0	0	0	0	0	0	0	0	0	0	0	UniRef100_G7KHQ6 Auxin-induced protein 5NG4 n=1 Tax=Medicago truncatula RepID=G7KHQ6_MEDTR	AT1G43650.1|Symbols:|nodulin MtN21 /EamA-like transporter family protein|chr1:16443861-16446814 REVERSE LENGTH=343
Glyma.02G142600	2.29597	0	0	0	0	-1.55883	0	0	0	0	0	0	0	0	0	0	0	0	0	0	0	0	0	0	0	0	UniRef100_I1JF49 Auxin-induced protein n=1 Tax=Glycine max RepID=I1JF49_SOYBN	AT5G43700.1|Symbols:ATAUX2-11, IAA4|AUX/IAA transcriptional regulator family protein|chr5:17550465-17551206 FORWARD LENGTH=186
Glyma.02G174200	2.3699	0	0	0	0	0	0	0	0	0	0	0	0	0	0	0	0	0	0	0	0	0	0	0	0	0	UniRef100_G7K2S5 Auxin-induced protein 5NG4 n=2 Tax=Medicago truncatula RepID=G7K2S5_MEDTR	AT3G28050.1|Symbols:|nodulin MtN21 /EamA-like transporter family protein|chr3:10442984-10445216 FORWARD LENGTH=367
Glyma.03G029600	2.96393	0	0	0	0	0	0	0	0	0	0	0	0	0	0	0	0	0	0	0	0	0	0	0	0	0	UniRef100_B9GPD7 Auxin-responsive family protein n=1 Tax=Populus trichocarpa RepID=B9GPD7_POPTR	AT3G60690.1|Symbols:|SAUR-like auxin-responsive protein family|chr3:22435262-22435774 FORWARD LENGTH=170
Glyma.03G158600	1.20149	0	1.22046	0	0	0	0	0	0	0	0	0	0	0	0	-1.15178	0	0	-2.01101	0	0	0	-1.2367	0	0	0	UniRef100_I1JNZ0 Auxin-induced protein n=1 Tax=Glycine max RepID=I1JNZ0_SOYBN	AT5G43700.1|Symbols:ATAUX2-11, IAA4|AUX/IAA transcriptional regulator family protein|chr5:17550465-17551206 FORWARD LENGTH=186
Glyma.03G256200	1.87838	0	1.3427	0	0	0	0	0	0	0	0	0	0	0	0	0	0	0	0	0	0	0	0	0	0	0	UniRef100_G7L419 GH3 family protein n=1 Tax=Medicago truncatula RepID=G7L419_MEDTR	AT2G46370.4|Symbols:JAR1|Auxin-responsive GH3 family protein|chr2:19034233-19036369 FORWARD LENGTH=586
Glyma.04G006900	2.1407	0	0	0	0	0	0	0	0	0	0	0	0	0	0	0	0	0	0	0	0	0	0	0	0	0	UniRef100_B9HRD2 Auxin-responsive family protein n=1 Tax=Populus trichocarpa RepID=B9HRD2_POPTR	AT5G18060.1|Symbols:|SAUR-like auxin-responsive protein family|chr5:5976030-5976302 FORWARD LENGTH=90
Glyma.04G252300	1.28333	1.34225	1.25153	0	0	0	0	0	0	0	0	0	0	0	0	0	0	0	0	0	0	-1.20841	0	0	0	-1.30726	UniRef100_Q9FEL6 Auxin transporter-like protein 3 n=2 Tax=Medicago truncatula RepID=LAX3_MEDTR	AT1G77690.1|Symbols:LAX3|like AUX1 3|chr1:29201232-29203317 REVERSE LENGTH=470
Glyma.06G006700	2.01963	0	0	0	0	0	0	0	0	0	0	0	0	0	0	0	0	0	0	0	2.23061	0	0	0	0	0	NA	AT4G38840.1|Symbols:|SAUR-like auxin-responsive protein family|chr4:18125174-18125473 REVERSE LENGTH=99
Glyma.06G260800	2.42178	0	1.92332	0	0	0	0	0	0	0	0	0	0	0	0	0	1.87471	0	0	0	0	0	0	0	1.85728	0	UniRef100_B9I058 DWARF IN LIGHT 1 family protein n=1 Tax=Populus trichocarpa RepID=B9I058_POPTR	AT5G54510.1|Symbols:GH3.6, DFL1|Auxin-responsive GH3 family protein|chr5:22131321-22133564 REVERSE LENGTH=612
Glyma.07G266300	1.75315	1.52329	1.50026	0	0	0	0	0	0	0	0	0	0	0	0	0	0	0	0	0	0	0	0	0	0	-1.01589	UniRef100_G7IP86 Auxin-induced in root cultures protein n=1 Tax=Medicago truncatula RepID=G7IP86_MEDTR	AT5G47530.1|Symbols:|Auxin-responsive family protein|chr5:19281471-19282870 FORWARD LENGTH=395
Glyma.09G011200	1.95479	0	0	0	0	0	0	0	0	0	0	0	0	0	0	0	0	0	0	0	0	0	0	0	0	0	UniRef100_T2DNL6 Auxin-induced in root cultures protein n=1 Tax=Phaseolus vulgaris RepID=T2DNL6_PHAVU	AT5G47530.1|Symbols:|Auxin-responsive family protein|chr5:19281471-19282870 FORWARD LENGTH=395
Glyma.10G031800	1.79148	1.03102	1.11677	1.452	1.31952	0	0	0	0	0	0	0	0	0	0	0	0	0	0	0	0	0	0	0	0	0	UniRef100_K7LH61 Auxin-induced protein n=1 Tax=Glycine max RepID=K7LH61_SOYBN	AT5G43700.1|Symbols:ATAUX2-11, IAA4|AUX/IAA transcriptional regulator family protein|chr5:17550465-17551206 FORWARD LENGTH=186
Glyma.10G151000	2.16989	1.88786	0	0	0	0	0	0	0	0	0	0	0	0	0	0	2.12181	0	0	0	0	0	0	0	0	0	UniRef100_T2DNQ5 Dormancy/auxin associated protein Drm3 n=1 Tax=Phaseolus vulgaris RepID=T2DNQ5_PHAVU	AT1G56220.4|Symbols:|Dormancy/auxin associated family protein|chr1:21043414-21044381 FORWARD LENGTH=109
Glyma.10G210600	1.11498	0	0	0	0	-1.09006	0	0	0	0	-1.18104	0	0	0	0	0	0	0	0	0	0	0	0	0	0	0	UniRef100_K7LKL9 Auxin response factor n=1 Tax=Glycine max RepID=K7LKL9_SOYBN	AT4G30080.1|Symbols:ARF16|auxin response factor 16|chr4:14703369-14705564 REVERSE LENGTH=670
Glyma.10G214500	-1.88301	-1.82739	-1.31596	0	0	0	0	0	0	0	1.63682	0	0	0	1.58119	0	-1.66334	-1.24556	1.94277	0	-1.19609	-1.68536	1.45045	0	0	-2.16086	UniRef100_Q2XN58 Auxin down-regulated protein n=1 Tax=Glycine max RepID=Q2XN58_SOYBN	NA
Glyma.12G033800	1.65818	0	0	0	0	0	0	0	0	0	0	0	0	0	0	0	0	0	0	0	0	0	0	0	2.5738	0	UniRef100_G7JMC3 Auxin-induced SAUR-like protein n=1 Tax=Medicago truncatula RepID=G7JMC3_MEDTR	AT2G21210.1|Symbols:|SAUR-like auxin-responsive protein family|chr2:9085513-9085809 REVERSE LENGTH=98
Glyma.12G034100	1.92037	0	0	0	0	0	0	0	0	0	0	0	0	0	0	0	0	0	0	0	0	0	0	0	0	0	UniRef100_G7JAQ1 Auxin-induced protein-like protein n=1 Tax=Medicago truncatula RepID=G7JAQ1_MEDTR	AT4G38840.1|Symbols:|SAUR-like auxin-responsive protein family|chr4:18125174-18125473 REVERSE LENGTH=99
Glyma.12G141000	2.72603	2.46266	2.74746	0	0	0	0	0	0	0	0	0	0	0	0	0	2.83945	0	0	0	0	0	0	0	2.15226	0	UniRef100_U5GWZ9 DWARF IN LIGHT 1 family protein n=1 Tax=Populus trichocarpa RepID=U5GWZ9_POPTR	AT5G54510.1|Symbols:GH3.6, DFL1|Auxin-responsive GH3 family protein|chr5:22131321-22133564 REVERSE LENGTH=612
Glyma.12G216700	1.30295	2.20264	2.36756	0	1.43001	0	0	0	0	0	0	0	0	0	0	0	1.29224	0	0	0	0	0	0	0	0	0	UniRef100_B9I058 DWARF IN LIGHT 1 family protein n=1 Tax=Populus trichocarpa RepID=B9I058_POPTR	AT5G54510.1|Symbols:GH3.6, DFL1|Auxin-responsive GH3 family protein|chr5:22131321-22133564 REVERSE LENGTH=612
Glyma.13G081100	2.31888	2.522	2.04852	0	2.42594	0	0	0	0	0	0	0	0	0	0	0	2.24405	0	0	0	0	0	0	0	2.34246	0	UniRef100_G7J315 Auxin-induced protein 5NG4 n=1 Tax=Medicago truncatula RepID=G7J315_MEDTR	AT4G08290.2|Symbols:|nodulin MtN21 /EamA-like transporter family protein|chr4:5239088-5240398 FORWARD LENGTH=282
Glyma.13G143200	2.18239	0	0	2.28499	0	0	0	0	0	0	0	0	0	0	0	0	0	0	0	0	0	0	0	0	0	0	NA	AT3G09870.1|Symbols:|SAUR-like auxin-responsive protein family|chr3:3027555-3027896 REVERSE LENGTH=113
Glyma.14G148100	2.17088	2.74716	0	0	0	0	0	0	0	0	0	0	0	0	0	0	0	0	0	0	0	0	0	0	0	0	UniRef100_G7J315 Auxin-induced protein 5NG4 n=1 Tax=Medicago truncatula RepID=G7J315_MEDTR	AT4G08290.1|Symbols:|nodulin MtN21 /EamA-like transporter family protein|chr4:5239088-5240861 FORWARD LENGTH=384
Glyma.15G049900	-1.01886	0	0	0	0	0	0	0	0	0	2.42854	0	0	0	1.05022	0	0	0	2.25297	0	0	-1.54707	0	0	0	-1.62495	UniRef100_G7IL80 Auxin-induced protein 5NG4 n=1 Tax=Medicago truncatula RepID=G7IL80_MEDTR	AT1G68170.1|Symbols:|nodulin MtN21 /EamA-like transporter family protein|chr1:25551925-25554258 FORWARD LENGTH=356
Glyma.15G115600	1.67187	0	0	0	0	0	0	0	0	0	0	0	0	0	0	0	0	0	0	0	0	0	0	0	0	0	UniRef100_T2DNL6 Auxin-induced in root cultures protein n=1 Tax=Phaseolus vulgaris RepID=T2DNL6_PHAVU	AT5G47530.1|Symbols:|Auxin-responsive family protein|chr5:19281471-19282870 FORWARD LENGTH=395
Glyma.15G208600	-1.56245	-1.09952	0	0	-1.10873	0	0	0	0	0	0	0	0	0	-1.12587	0	0	0	0	0	0	0	0	0	0	0	UniRef100_I1MI30 PIN7a n=1 Tax=Glycine max RepID=I1MI30_SOYBN	AT5G57090.1|Symbols:EIR1, WAV6, ATPIN2, PIN2, AGR, AGR1|Auxin efflux carrier family protein|chr5:23100765-23104456 FORWARD LENGTH=647
Glyma.16G011400	2.03205	2.42307	2.26751	0	0	0	0	0	0	0	0	0	0	0	0	0	2.74632	0	0	0	0	0	0	0	2.41722	0	UniRef100_B9GXQ9 Dormancy/auxin associated family protein n=1 Tax=Populus trichocarpa RepID=B9GXQ9_POPTR	AT1G54070.1|Symbols:|Dormancy/auxin associated family protein|chr1:20182683-20183242 FORWARD LENGTH=123
Glyma.17G069200	2.03412	2.23724	0	0	0	0	0	0	0	0	0	0	0	0	0	0	0	0	0	0	0	0	0	0	0	0	UniRef100_G7LBK8 Auxin-induced protein 5NG4 n=1 Tax=Medicago truncatula RepID=G7LBK8_MEDTR	AT4G28040.5|Symbols:|nodulin MtN21 /EamA-like transporter family protein|chr4:13940881-13942201 FORWARD LENGTH=359
Glyma.17G112300	2.32137	0	0	0	0	0	0	0	0	0	0	0	0	0	0	0	0	0	0	0	0	0	0	0	0	0	UniRef100_K7ML43 Auxin-induced protein n=2 Tax=Glycine max RepID=K7ML43_SOYBN	AT2G33310.2|Symbols:IAA13|auxin-induced protein 13|chr2:14114569-14115757 REVERSE LENGTH=247
Glyma.19G221900	-1.51805	-1.28256	0	0	0	0	0	0	0	0	0	0	0	0	0	0	0	0	0	0	0	0	0	0	0	0	UniRef100_I1NBJ0 Auxin-induced protein n=2 Tax=Glycine max RepID=I1NBJ0_SOYBN	AT2G46990.1|Symbols:IAA20|indole-3-acetic acid inducible 20|chr2:19307861-19308869 FORWARD LENGTH=175
Glyma.20G237200	2.24309	1.83528	1.90851	1.45229	2.43344	0	0	0	0	0	0	0	0	0	0	0	0	0	0	0	0	0	0	0	0	0	UniRef100_Q8LKG0 Drm4 n=1 Tax=Pisum sativum RepID=Q8LKG0_PEA	AT1G56220.1|Symbols:|Dormancy/auxin associated family protein|chr1:21043414-21044469 FORWARD LENGTH=137
Glyma.04G250600	0	2.42705	0	0	0	0	0	0	0	0	0	0	0	0	0	0	0	0	0	0	0	0	0	0	0	0	UniRef100_G7J311 Auxin-induced protein 5NG4 n=1 Tax=Medicago truncatula RepID=G7J311_MEDTR	AT4G08300.1|Symbols:|nodulin MtN21 /EamA-like transporter family protein|chr4:5245024-5248153 FORWARD LENGTH=373
Glyma.06G115100	0	1.01544	0	0	0	0	0	0	0	0	1.45993	0	0	0	0	0	0	0	0	0	0	0	0	0	0	0	UniRef100_Q0GXX3 Auxin conjugate hydrolase n=1 Tax=Medicago truncatula RepID=Q0GXX3_MEDTR	AT1G44350.1|Symbols:ILL6|IAA-leucine resistant (ILR)-like gene 6|chr1:16834749-16838201 REVERSE LENGTH=464
Glyma.07G034200	0	1.52502	1.4817	1.24215	1.74022	0	0	0	0	0	1.3877	0	0	0	0	0	0	0	1.1873	0	0	0	0	0	0	0	UniRef100_I1KH60 Auxin-induced protein n=2 Tax=Glycine max RepID=I1KH60_SOYBN	AT3G15540.1|Symbols:IAA19, MSG2|indole-3-acetic acid inducible 19|chr3:5264100-5265378 FORWARD LENGTH=197
Glyma.07G043000	0	2.96356	2.61287	0	0	0	0	0	0	0	2.82985	0	0	0	0	0	2.88646	0	0	0	0	0	0	0	0	0	UniRef100_B9GXQ9 Dormancy/auxin associated family protein n=1 Tax=Populus trichocarpa RepID=B9GXQ9_POPTR	AT1G54070.1|Symbols:|Dormancy/auxin associated family protein|chr1:20182683-20183242 FORWARD LENGTH=123
Glyma.07G147000	0	1.03507	0	0	0	0	0	0	0	0	1.43045	0	0	0	0	0	0	0	1.01912	0	0	0	0	0	0	0	UniRef100_Q76DT1 AUX1-like auxin influx carrier protein n=1 Tax=Pisum sativum RepID=Q76DT1_PEA	AT2G38120.1|Symbols:AUX1, WAV5, PIR1, MAP1|Transmembrane amino acid transporter family protein|chr2:15973493-15976792 FORWARD LENGTH=485
Glyma.08G182500	0	1.18732	0	0	0	0	0	0	0	0	3.29158	0	0	0	1.64279	2.01484	0	0	2.96854	0	1.7601	0	1.41618	0	1.32828	2.73168	UniRef100_G7IL80 Auxin-induced protein 5NG4 n=1 Tax=Medicago truncatula RepID=G7IL80_MEDTR	AT1G25270.1|Symbols:|nodulin MtN21 /EamA-like transporter family protein|chr1:8857726-8859909 FORWARD LENGTH=355
Glyma.08G207900	0	1.69621	0	0	0	0	0	0	0	0	3.09793	0	0	0	0	0	0	0	1.8519	0	2.20161	0	0	0	0	2.40596	UniRef100_P13088 Auxin-induced protein AUX22 n=1 Tax=Glycine max RepID=AUX22_SOYBN	AT3G15540.1|Symbols:IAA19, MSG2|indole-3-acetic acid inducible 19|chr3:5264100-5265378 FORWARD LENGTH=197
Glyma.08G236300	0	2.19531	2.92953	0	0	0	0	0	0	0	2.89681	0	0	0	0	0	0	0	0	0	0	0	0	0	0	0	UniRef100_B9I0J2 Auxin-responsive family protein n=1 Tax=Populus trichocarpa RepID=B9I0J2_POPTR	AT3G12955.1|Symbols:|SAUR-like auxin-responsive protein family|chr3:4135659-4136078 REVERSE LENGTH=139
Glyma.10G044800	0	2.67505	2.40477	0	0	0	0	0	0	0	1.65946	0	0	0	0	0	0	-1.65142	0	0	0	0	0	0	0	0	UniRef100_G7IBM5 Auxin-induced protein 5NG4 n=2 Tax=Medicago truncatula RepID=G7IBM5_MEDTR	AT2G37460.1|Symbols:|nodulin MtN21 /EamA-like transporter family protein|chr2:15726667-15729010 REVERSE LENGTH=380
Glyma.13G077800	0	2.9857	2.91459	0	0	0	0	0	0	0	2.10849	0	0	0	0	0	0	0	0	0	0	0	0	0	0	0	UniRef100_G7J316 Auxin-induced protein 5NG4 n=2 Tax=Medicago truncatula RepID=G7J316_MEDTR	AT4G08290.1|Symbols:|nodulin MtN21 /EamA-like transporter family protein|chr4:5239088-5240861 FORWARD LENGTH=384
Glyma.13G132500	0	2.25666	2.15101	0	0	0	0	0	0	0	0	0	0	0	-2.06303	0	0	0	0	0	0	0	0	0	0	0	UniRef100_G7IBM5 Auxin-induced protein 5NG4 n=2 Tax=Medicago truncatula RepID=G7IBM5_MEDTR	AT2G37460.1|Symbols:|nodulin MtN21 /EamA-like transporter family protein|chr2:15726667-15729010 REVERSE LENGTH=380
Glyma.13G189700	0	1.74884	1.59376	0	0	0	0	0	0	0	0	0	0	0	0	0	1.84824	0	0	0	0	0	0	0	0	0	UniRef100_G7LID0 Auxin-induced protein 5NG4 n=2 Tax=Medicago truncatula RepID=G7LID0_MEDTR	AT5G07050.1|Symbols:|nodulin MtN21 /EamA-like transporter family protein|chr5:2191533-2193416 REVERSE LENGTH=402
Glyma.13G237000	0	1.35832	0	0	0	0	0	0	0	0	0	0	0	0	0	0	0	0	0	0	0	0	0	0	0	0	UniRef100_T2DMZ6 Auxin-repressed protein n=1 Tax=Phaseolus vulgaris RepID=T2DMZ6_PHAVU	AT1G28330.1|Symbols:DRM1, DYL1|dormancy-associated protein-like 1|chr1:9934252-9935216 REVERSE LENGTH=122
Glyma.13G284600	0	1.7472	2.37346	0	1.74957	0	0	0	0	0	0	0	0	0	0	0	1.91013	0	0	0	0	0	0	0	0	0	UniRef100_U5GWZ9 DWARF IN LIGHT 1 family protein n=1 Tax=Populus trichocarpa RepID=U5GWZ9_POPTR	AT5G54510.1|Symbols:GH3.6, DFL1|Auxin-responsive GH3 family protein|chr5:22131321-22133564 REVERSE LENGTH=612
Glyma.14G151600	0	2.48305	0	0	0	0	0	0	0	0	2.21377	0	0	0	0	0	0	0	0	0	0	0	0	0	0	0	UniRef100_G7J316 Auxin-induced protein 5NG4 n=2 Tax=Medicago truncatula RepID=G7J316_MEDTR	AT4G08290.1|Symbols:|nodulin MtN21 /EamA-like transporter family protein|chr4:5239088-5240861 FORWARD LENGTH=384
Glyma.15G227700	0	1.99693	0	0	0	0	0	0	0	0	0	0	0	0	0	0	0	0	1.72112	0	0	0	0	0	0	0	UniRef100_G7LID0 Auxin-induced protein 5NG4 n=2 Tax=Medicago truncatula RepID=G7LID0_MEDTR	AT5G07050.1|Symbols:|nodulin MtN21 /EamA-like transporter family protein|chr5:2191533-2193416 REVERSE LENGTH=402
Glyma.16G167300	0	-1.58867	0	0	0	0	0	0	0	0	0	1.60507	0	0	0	0	0	0	0	0	0	0	0	0	0	0	UniRef100_G7KHQ6 Auxin-induced protein 5NG4 n=1 Tax=Medicago truncatula RepID=G7KHQ6_MEDTR	AT1G43650.1|Symbols:|nodulin MtN21 /EamA-like transporter family protein|chr1:16443861-16446814 REVERSE LENGTH=343
Glyma.19G008500	0	1.58353	1.65791	0	0	0	0	0	0	0	0	0	0	0	0	0	0	0	1.32077	0	0	0	0	0	0	0	UniRef100_Q43677 Auxin-induced protein n=1 Tax=Vigna radiata RepID=Q43677_VIGRA	AT1G23740.1|Symbols:|Oxidoreductase, zinc-binding dehydrogenase family protein|chr1:8398245-8399656 REVERSE LENGTH=386
Glyma.20G094100	0	1.18427	0	0	-1.09584	0	0	0	0	0	1.84853	0	0	0	0	0	0	0	1.14914	0	0	0	0	0	0	1.37342	UniRef100_G7I8G0 Auxin-induced protein 5NG4 n=1 Tax=Medicago truncatula RepID=G7I8G0_MEDTR	AT1G09380.1|Symbols:|nodulin MtN21 /EamA-like transporter family protein|chr1:3026351-3029322 REVERSE LENGTH=374
Glyma.01G167000	0	0	1.6331	0	0	0	0	0	0	0	0	0	0	0	0	0	0	0	0	0	0	0	0	0	0	0	UniRef100_G7JW58 Auxin-induced protein 6B n=1 Tax=Medicago truncatula RepID=G7JW58_MEDTR	AT2G21220.1|Symbols:|SAUR-like auxin-responsive protein family|chr2:9089380-9089694 FORWARD LENGTH=104
Glyma.06G025500	0	0	-1.17814	0	0	0	0	0	0	0	0	0	0	0	0	0	0	0	0	0	0	0	0	0	0	0	UniRef100_B9H4U8 Auxin-responsive family protein n=1 Tax=Populus trichocarpa RepID=B9H4U8_POPTR	AT1G75590.1|Symbols:|SAUR-like auxin-responsive protein family|chr1:28383250-28383714 REVERSE LENGTH=154
Glyma.11G088600	0	0	1.3334	0	0	0	0	0	0	0	1.71611	0	0	0	1.36502	0	1.4119	0	1.4244	0	0	0	0	0	0	0	UniRef100_G7K2M6 Auxin efflux carrier protein n=1 Tax=Medicago truncatula RepID=G7K2M6_MEDTR	AT1G76520.2|Symbols:|Auxin efflux carrier family protein|chr1:28715384-28717289 FORWARD LENGTH=390
Glyma.12G157000	0	0	1.39653	0	0	0	0	0	0	0	0	0	0	0	0	0	1.34641	0	0	0	0	0	0	0	0	0	UniRef100_G7K2R8 Auxin-induced protein 5NG4 n=1 Tax=Medicago truncatula RepID=G7K2R8_MEDTR	AT3G28050.1|Symbols:|nodulin MtN21 /EamA-like transporter family protein|chr3:10442984-10445216 FORWARD LENGTH=367
Glyma.12G178300	0	0	1.15503	0	0	0	0	0	0	0	0	0	0	0	0	0	0	0	0	0	0	0	0	0	0	0	UniRef100_G7JNA3 Auxin-regulated protein n=1 Tax=Medicago truncatula RepID=G7JNA3_MEDTR	AT2G28150.1|Symbols:|Domain of unknown function (DUF966)|chr2:12000015-12002227 FORWARD LENGTH=540
Glyma.17G165300	0	0	2.1678	0	2.82116	0	0	0	0	0	0	0	0	0	0	0	2.1659	0	0	0	0	0	0	0	0	0	UniRef100_Q05680 Auxin-responsive GH3 product n=1 Tax=Glycine max RepID=Q05680_SOYBN	AT4G37390.1|Symbols:YDK1, GH3.2, BRU6, GH3-2, AUR3|Auxin-responsive GH3 family protein|chr4:17579722-17581768 FORWARD LENGTH=603
Glyma.17G179700	0	0	1.37216	0	0	0	0	0	0	0	0	0	0	0	0	0	0	0	0	0	0	0	0	0	0	0	UniRef100_G7K2R8 Auxin-induced protein 5NG4 n=1 Tax=Medicago truncatula RepID=G7K2R8_MEDTR	AT3G28050.1|Symbols:|nodulin MtN21 /EamA-like transporter family protein|chr3:10442984-10445216 FORWARD LENGTH=367
Glyma.20G082600	0	0	1.88599	1.62173	0	0	0	0	0	0	0	0	0	0	0	0	0	0	0	0	0	0	0	0	0	0	UniRef100_G7K2S5 Auxin-induced protein 5NG4 n=2 Tax=Medicago truncatula RepID=G7K2S5_MEDTR	AT3G28050.1|Symbols:|nodulin MtN21 /EamA-like transporter family protein|chr3:10442984-10445216 FORWARD LENGTH=367
Glyma.02G125600	0	0	0	3.46058	0	0	0	0	0	0	0	0	2.5601	0	0	0	0	2.26252	0	0	0	0	0	0	1.91543	0	UniRef100_B9GHU3 Auxin-responsive GH3 family protein n=1 Tax=Populus trichocarpa RepID=B9GHU3_POPTR	AT2G14960.1|Symbols:GH3.1|Auxin-responsive GH3 family protein|chr2:6451659-6453670 REVERSE LENGTH=590
Glyma.03G014800	0	0	0	1.01272	0	0	0	0	0	0	-1.44892	0	0	0	-1.57291	0	-1.12995	0	0	0	0	0	0	0	0	0	UniRef100_B9I0J2 Auxin-responsive family protein n=1 Tax=Populus trichocarpa RepID=B9I0J2_POPTR	AT3G12955.1|Symbols:|SAUR-like auxin-responsive protein family|chr3:4135659-4136078 REVERSE LENGTH=139
Glyma.13G142900	0	0	0	2.19357	0	0	0	0	0	0	0	0	0	0	0	0	0	0	0	0	-2.10362	0	0	0	0	0	NA	AT3G09870.1|Symbols:|SAUR-like auxin-responsive protein family|chr3:3027555-3027896 REVERSE LENGTH=113
Glyma.17G049700	0	0	0	1.19214	0	0	0	0	0	0	0	0	0	0	0	0	0	0	0	0	0	0	0	0	0	0	UniRef100_Q9FH12 Axi 1 (Auxin-independent growth promoter)-like protein n=1 Tax=Arabidopsis thaliana RepID=Q9FH12_ARATH	AT5G35570.1|Symbols:|O-fucosyltransferase family protein|chr5:13750101-13753383 REVERSE LENGTH=652
Glyma.02G032400	0	0	0	0	-1.54657	0	0	0	0	0	1.92624	0	0	0	0	1.21632	0	0	1.56484	0	0	0	0	0	0	0	UniRef100_G7K2S7 Auxin-induced protein 5NG4 n=1 Tax=Medicago truncatula RepID=G7K2S7_MEDTR	AT5G40240.1|Symbols:|nodulin MtN21 /EamA-like transporter family protein|chr5:16082325-16084466 REVERSE LENGTH=368
Glyma.02G222000	0	0	0	0	-1.08566	0	0	0	0	0	0	0	0	0	0	0	0	0	0	0	0	0	0	0	0	0	UniRef100_G7K693 Auxin-induced protein 5NG4 n=1 Tax=Medicago truncatula RepID=G7K693_MEDTR	AT1G09380.1|Symbols:|nodulin MtN21 /EamA-like transporter family protein|chr1:3026351-3029322 REVERSE LENGTH=374
Glyma.04G025500	0	0	0	0	-1.54326	0	0	0	0	0	0	0	0	0	0	0	0	0	1.02991	0	0	0	0	0	0	0	UniRef100_B9H4U8 Auxin-responsive family protein n=1 Tax=Populus trichocarpa RepID=B9H4U8_POPTR	AT1G75590.1|Symbols:|SAUR-like auxin-responsive protein family|chr1:28383250-28383714 REVERSE LENGTH=154
Glyma.04G250900	0	0	0	0	2.25443	0	0	0	0	0	0	0	0	0	0	0	0	0	0	0	0	0	0	0	0	-3.27867	UniRef100_G7J315 Auxin-induced protein 5NG4 n=1 Tax=Medicago truncatula RepID=G7J315_MEDTR	AT4G08290.1|Symbols:|nodulin MtN21 /EamA-like transporter family protein|chr4:5239088-5240861 FORWARD LENGTH=384
Glyma.04G251100	0	0	0	0	-1.97562	0	0	0	0	0	0	0	0	0	0	0	0	0	0	0	0	0	0	0	0	0	UniRef100_G7J320 Auxin-induced protein 5NG4 n=1 Tax=Medicago truncatula RepID=G7J320_MEDTR	AT4G08290.1|Symbols:|nodulin MtN21 /EamA-like transporter family protein|chr4:5239088-5240861 FORWARD LENGTH=384
Glyma.05G059700	0	0	0	0	2.15134	0	0	0	0	0	0	0	0	0	0	0	0	0	0	0	0	0	0	0	0	0	UniRef100_Q8H6T6 Auxin-regulated protein n=1 Tax=Phaseolus vulgaris RepID=Q8H6T6_PHAVU	AT5G20810.2|Symbols:|SAUR-like auxin-responsive protein family|chr5:7044791-7045363 FORWARD LENGTH=190
Glyma.06G006400	0	0	0	0	2.1864	0	0	0	0	0	0	0	0	0	0	0	0	-2.07239	0	0	0	0	0	0	0	0	UniRef100_G7JAR1 Auxin-induced protein 6B n=1 Tax=Medicago truncatula RepID=G7JAR1_MEDTR	AT4G38840.1|Symbols:|SAUR-like auxin-responsive protein family|chr4:18125174-18125473 REVERSE LENGTH=99
Glyma.07G018100	0	0	0	0	1.3273	0	0	0	0	0	0	0	0	0	0	0	0	0	0	0	0	0	0	0	0	0	UniRef100_K7KZ35 Auxin-induced protein n=1 Tax=Glycine max RepID=K7KZ35_SOYBN	AT4G29080.1|Symbols:PAP2, IAA27|phytochrome-associated protein 2|chr4:14323665-14325213 REVERSE LENGTH=305
Glyma.08G028500	0	0	0	0	-1.56605	0	0	0	0	0	0	0	0	0	0	0	0	0	0	0	0	1.137	0	0	0	0	UniRef100_G7LIX3 Auxin-induced protein 6B n=1 Tax=Medicago truncatula RepID=G7LIX3_MEDTR	AT3G43120.1|Symbols:|SAUR-like auxin-responsive protein family|chr3:15094644-15095312 FORWARD LENGTH=160
Glyma.08G197300	0	0	0	0	-1.22972	0	0	0	0	0	0	0	0	0	0	0	0	1.21865	0	0	0	0	0	0	0	1.04615	UniRef100_Q0GXX4 Auxin conjugate hydrolase n=2 Tax=Medicago truncatula RepID=Q0GXX4_MEDTR	AT1G51760.1|Symbols:IAR3, JR3|peptidase M20/M25/M40 family protein|chr1:19199562-19201424 FORWARD LENGTH=440
Glyma.09G196900	0	0	0	0	-1.5508	0	0	0	0	0	0	0	0	0	0	0	0	0	0	0	0	0	0	0	0	1.94679	UniRef100_Q9FKY4 Auxin efflux carrier family protein n=1 Tax=Arabidopsis thaliana RepID=Q9FKY4_ARATH	AT5G65980.1|Symbols:|Auxin efflux carrier family protein|chr5:26392444-26394232 FORWARD LENGTH=395
Glyma.10G145000	0	0	0	0	-1.72358	0	0	0	0	0	0	0	0	0	0	0	0	0	0	0	0	0	0	0	0	0	UniRef100_G7I8G0 Auxin-induced protein 5NG4 n=1 Tax=Medicago truncatula RepID=G7I8G0_MEDTR	AT1G09380.1|Symbols:|nodulin MtN21 /EamA-like transporter family protein|chr1:3026351-3029322 REVERSE LENGTH=374
Glyma.14G148300	0	0	0	0	2.8474	0	0	0	0	0	0	0	0	0	0	0	0	-1.77953	0	0	0	0	0	0	0	-1.9496	UniRef100_G7J311 Auxin-induced protein 5NG4 n=1 Tax=Medicago truncatula RepID=G7J311_MEDTR	AT1G44800.1|Symbols:|nodulin MtN21 /EamA-like transporter family protein|chr1:16914342-16916858 REVERSE LENGTH=370
Glyma.14G217800	0	0	0	0	1.34539	0	0	0	0	0	0	0	0	0	0	0	0	0	0	0	0	0	0	0	0	0	UniRef100_B9H4U8 Auxin-responsive family protein n=1 Tax=Populus trichocarpa RepID=B9H4U8_POPTR	AT1G75590.1|Symbols:|SAUR-like auxin-responsive protein family|chr1:28383250-28383714 REVERSE LENGTH=154
Glyma.15G076500	0	0	0	0	1.80233	0	0	0	0	0	0	0	0	0	0	0	0	0	0	0	0	0	0	0	0	0	UniRef100_T2DMZ6 Auxin-repressed protein n=1 Tax=Phaseolus vulgaris RepID=T2DMZ6_PHAVU	AT1G28330.1|Symbols:DRM1, DYL1|dormancy-associated protein-like 1|chr1:9934252-9935216 REVERSE LENGTH=122
Glyma.16G115500	0	0	0	0	1.28236	0	0	0	0	0	0	0	0	0	0	0	1.39637	0	0	0	1.39334	0	0	0	1.00644	1.05708	UniRef100_G7K2M6 Auxin efflux carrier protein n=1 Tax=Medicago truncatula RepID=G7K2M6_MEDTR	AT1G76520.2|Symbols:|Auxin efflux carrier family protein|chr1:28715384-28717289 FORWARD LENGTH=390
Glyma.17G046000	0	0	0	0	-2.49439	0	0	0	0	0	0	-1.46843	0	0	0	0	0	3.1427	0	0	0	3.62058	0	0	0	3.82215	UniRef100_G7JS51 SAUR family protein n=1 Tax=Medicago truncatula RepID=G7JS51_MEDTR	AT1G72430.1|Symbols:|SAUR-like auxin-responsive protein family|chr1:27265150-27265509 REVERSE LENGTH=119
Glyma.02G032500	0	0	0	0	0	-1.15726	0	0	0	0	-1.43169	0	-1.20358	0	-1.57711	0	0	0	-1.94619	0	0	0	0	0	0	-1.05881	UniRef100_G7K2R8 Auxin-induced protein 5NG4 n=1 Tax=Medicago truncatula RepID=G7K2R8_MEDTR	AT5G40210.1|Symbols:|nodulin MtN21 /EamA-like transporter family protein|chr5:16073725-16076088 REVERSE LENGTH=339
Glyma.07G164600	0	0	0	0	0	0	0	0	-1.49576	0	0	0	0	2.0218	0	1.23223	0	1.83875	0	0	2.40922	0	0	0	1.27044	3.10067	UniRef100_M9WLT2 PIN1a n=1 Tax=Glycine max RepID=M9WLT2_SOYBN	AT1G70940.1|Symbols:PIN3, ATPIN3|Auxin efflux carrier family protein|chr1:26743170-26745871 FORWARD LENGTH=640
Glyma.09G117900	0	0	0	0	0	0	0	0	-1.61182	0	1.27293	0	0	0	0	1.67391	0	0	1.06173	0	2.30657	0	0	0	0	1.84422	UniRef100_I1L2S6 PIN1b n=1 Tax=Glycine max RepID=I1L2S6_SOYBN	AT1G70940.1|Symbols:PIN3, ATPIN3|Auxin efflux carrier family protein|chr1:26743170-26745871 FORWARD LENGTH=640
Glyma.01G033700	0	0	0	0	0	0	0	0	0	0	1.20567	0	0	0	0	0	0	0	0	0	0	0	0	0	0	0	UniRef100_G7K2R8 Auxin-induced protein 5NG4 n=1 Tax=Medicago truncatula RepID=G7K2R8_MEDTR	AT5G40210.1|Symbols:|nodulin MtN21 /EamA-like transporter family protein|chr5:16073725-16076088 REVERSE LENGTH=339
Glyma.02G255800	0	0	0	0	0	0	0	0	0	0	1.02122	0	0	0	0	1.04008	0	0	0	0	0	0	0	0	0	0	UniRef100_Q9FEL8 Auxin transporter-like protein 1 n=2 Tax=Medicago truncatula RepID=LAX1_MEDTR	AT2G38120.1|Symbols:AUX1, WAV5, PIR1, MAP1|Transmembrane amino acid transporter family protein|chr2:15973493-15976792 FORWARD LENGTH=485
Glyma.03G149400	0	0	0	0	0	0	0	0	0	0	1.17067	0	0	0	0	0	0	0	0	0	0	0	0	0	0	0	UniRef100_Q60EY1 Probable indole-3-acetic acid-amido synthetase GH3.6 n=1 Tax=Oryza sativa subsp. japonica RepID=GH36_ORYSJ	AT5G13320.1|Symbols:PBS3, GDG1, WIN3, GH3.12|Auxin-responsive GH3 family protein|chr5:4268902-4270896 FORWARD LENGTH=575
Glyma.03G158700	0	0	0	0	0	0	0	0	0	0	1.03719	0	0	0	0	0	0	0	1.6475	0	0	0	0	0	0	0	UniRef100_I1JNZ1 Auxin-induced protein n=1 Tax=Glycine max RepID=I1JNZ1_SOYBN	AT4G14550.1|Symbols:IAA14, SLR|indole-3-acetic acid inducible 14|chr4:8348521-8349923 REVERSE LENGTH=228
Glyma.03G229700	0	0	0	0	0	0	0	0	0	0	-1.2109	0	0	0	-1.40424	0	0	0	-1.22692	0	0	0	0	0	0	0	UniRef100_G7I8G0 Auxin-induced protein 5NG4 n=1 Tax=Medicago truncatula RepID=G7I8G0_MEDTR	AT1G09380.1|Symbols:|nodulin MtN21 /EamA-like transporter family protein|chr1:3026351-3029322 REVERSE LENGTH=374
Glyma.03G258300	0	0	0	0	0	0	0	0	0	0	-1.11377	0	0	0	0	0	0	0	0	0	0	0	0	0	0	0	UniRef100_K7KH37 Auxin response factor n=1 Tax=Glycine max RepID=K7KH37_SOYBN	AT3G61830.1|Symbols:ARF18|auxin response factor 18|chr3:22888171-22891179 FORWARD LENGTH=602
Glyma.04G247600	0	0	0	0	0	0	0	0	0	0	3.0175	0	0	0	1.35251	0	0	0	1.44475	0	0	0	0	0	0	0	UniRef100_Q0GXX3 Auxin conjugate hydrolase n=1 Tax=Medicago truncatula RepID=Q0GXX3_MEDTR	AT1G44350.1|Symbols:ILL6|IAA-leucine resistant (ILR)-like gene 6|chr1:16834749-16838201 REVERSE LENGTH=464
Glyma.07G043500	0	0	0	0	0	0	0	0	0	0	-1.16418	0	0	0	0	0	0	0	0	0	0	0	0	0	0	0	UniRef100_B9GXR4 Auxin-responsive family protein n=1 Tax=Populus trichocarpa RepID=B9GXR4_POPTR	AT1G72430.1|Symbols:|SAUR-like auxin-responsive protein family|chr1:27265150-27265509 REVERSE LENGTH=119
Glyma.07G074900	0	0	0	0	0	0	0	0	0	0	-1.78252	0	0	0	-2.36399	0	-1.24185	0	-1.92141	0	-1.05311	0	-1.38888	0	-1.00036	0	UniRef100_B9I0J2 Auxin-responsive family protein n=1 Tax=Populus trichocarpa RepID=B9I0J2_POPTR	AT3G12955.1|Symbols:|SAUR-like auxin-responsive protein family|chr3:4135659-4136078 REVERSE LENGTH=139
Glyma.07G134800	0	0	0	0	0	0	0	0	0	0	-1.03376	0	0	0	0	0	0	0	0	0	0	0	0	0	0	0	UniRef100_I1KK13 Auxin response factor n=1 Tax=Glycine max RepID=I1KK13_SOYBN	AT4G23980.2|Symbols:ARF9|auxin response factor 9|chr4:12451592-12454737 FORWARD LENGTH=636
Glyma.07G189800	0	0	0	0	0	0	0	0	0	0	-1.19671	0	0	0	0	0	0	0	-1.10477	0	0	0	0	0	0	0	UniRef100_G7JRV7 Protein AUXIN SIGNALING F-BOX n=1 Tax=Medicago truncatula RepID=G7JRV7_MEDTR	AT3G62980.1|Symbols:TIR1|F-box/RNI-like superfamily protein|chr3:23273479-23276181 REVERSE LENGTH=594
Glyma.07G217900	0	0	0	0	0	0	0	0	0	0	1.04274	0	0	0	0	0	0	0	0	0	0	0	0	0	0	0	UniRef100_I1ND75 PIN3b n=1 Tax=Glycine max RepID=I1ND75_SOYBN	AT1G70940.1|Symbols:PIN3, ATPIN3|Auxin efflux carrier family protein|chr1:26743170-26745871 FORWARD LENGTH=640
Glyma.08G197000	0	0	0	0	0	0	0	0	0	0	1.45055	0	0	0	0	0	0	0	1.11223	0	0	0	0	0	0	0	UniRef100_Q0GXX4 Auxin conjugate hydrolase n=2 Tax=Medicago truncatula RepID=Q0GXX4_MEDTR	AT1G51760.1|Symbols:IAR3, JR3|peptidase M20/M25/M40 family protein|chr1:19199562-19201424 FORWARD LENGTH=440
Glyma.08G200700	0	0	0	0	0	0	0	0	0	0	-1.04997	0	0	0	0	0	0	0	-1.29799	0	0	0	0	0	0	0	UniRef100_K7L7S4 Auxin-induced protein n=2 Tax=Glycine max RepID=K7L7S4_SOYBN	AT3G16500.1|Symbols:PAP1, IAA26|phytochrome-associated protein 1|chr3:5612801-5614208 REVERSE LENGTH=269
Glyma.08G360700	0	0	0	0	0	0	0	0	0	0	-2.04351	0	0	0	-2.05664	0	0	0	0	0	0	-1.58453	0	0	0	0	UniRef100_E9JFX8 SAUR family protein n=1 Tax=Jatropha curcas RepID=E9JFX8_JATCU	AT5G50760.1|Symbols:|SAUR-like auxin-responsive protein family|chr5:20644780-20645331 FORWARD LENGTH=183
Glyma.09G073300	0	0	0	0	0	0	0	0	0	0	-1.5185	0	0	0	-1.24262	0	0	0	-1.04742	0	0	0	0	0	0	0	UniRef100_Q8H6T6 Auxin-regulated protein n=1 Tax=Phaseolus vulgaris RepID=Q8H6T6_PHAVU	AT3G43120.1|Symbols:|SAUR-like auxin-responsive protein family|chr3:15094644-15095312 FORWARD LENGTH=160
Glyma.09G193000	0	0	0	0	0	0	0	0	0	0	1.15058	0	0	0	0	0	0	0	0	0	0	0	0	0	0	0	UniRef100_I1L4K7 Auxin-induced protein n=2 Tax=Glycine max RepID=I1L4K7_SOYBN	AT4G29080.1|Symbols:PAP2, IAA27|phytochrome-associated protein 2|chr4:14323665-14325213 REVERSE LENGTH=305
Glyma.10G019700	0	0	0	0	0	0	0	0	0	0	1.93821	0	0	0	0	1.61709	0	0	0	0	0	0	0	0	0	0	UniRef100_B9GRX0 Auxin-responsive GH3 family protein n=1 Tax=Populus trichocarpa RepID=B9GRX0_POPTR	AT2G47750.1|Symbols:GH3.9|putative indole-3-acetic acid-amido synthetase GH3.9|chr2:19560307-19562974 REVERSE LENGTH=585
Glyma.10G209700	0	0	0	0	0	0	0	0	0	0	3.91301	0	0	0	0	0	0	0	3.66048	0	0	0	2.54068	0	0	0	UniRef100_G7I512 Auxin-induced protein 6B n=1 Tax=Medicago truncatula RepID=G7I512_MEDTR	AT2G37030.1|Symbols:|SAUR-like auxin-responsive protein family|chr2:15553732-15554106 FORWARD LENGTH=124
Glyma.11G106000	0	0	0	0	0	0	0	0	0	0	-1.06417	0	0	0	0	0	0	0	0	0	0	0	0	0	0	1.20332	UniRef100_Q8L883 Auxin transporter-like protein 5 n=1 Tax=Medicago truncatula RepID=LAX5_MEDTR	AT2G21050.1|Symbols:LAX2|like AUXIN RESISTANT 2|chr2:9034289-9036439 FORWARD LENGTH=483
Glyma.13G038400	0	0	0	0	0	0	0	0	0	0	2.03553	0	0	0	2.69598	0	0	0	4.18824	0	-2.18584	0	2.97255	0	0	0	UniRef100_M9WP18 PIN6a n=3 Tax=Glycine max RepID=M9WP18_SOYBN	AT1G77110.1|Symbols:PIN6|Auxin efflux carrier family protein|chr1:28970855-28974408 FORWARD LENGTH=570
Glyma.13G101900	0	0	0	0	0	0	0	0	0	0	-1.21255	0	0	0	-1.21084	0	0	0	0	0	0	0	0	0	0	0	UniRef100_I1LVK8 PIN2a n=1 Tax=Glycine max RepID=I1LVK8_SOYBN	AT5G57090.1|Symbols:EIR1, WAV6, ATPIN2, PIN2, AGR, AGR1|Auxin efflux carrier family protein|chr5:23100765-23104456 FORWARD LENGTH=647
Glyma.13G112600	0	0	0	0	0	0	0	0	0	0	-1.39284	0	0	0	0	0	0	0	-1.16934	0	0	0	0	0	0	0	UniRef100_I1LY86 Auxin response factor n=1 Tax=Glycine max RepID=I1LY86_SOYBN	AT1G19220.1|Symbols:ARF19, IAA22, ARF11|auxin response factor 19|chr1:6628395-6632779 REVERSE LENGTH=1086
Glyma.13G158900	0	0	0	0	0	0	0	0	0	0	-1.4549	0	0	0	-1.00616	0	0	0	-1.50015	0	0	0	0	0	0	0	UniRef100_G7JE73 Auxin-induced protein n=1 Tax=Medicago truncatula RepID=G7JE73_MEDTR	AT2G13290.2|Symbols:|beta-1,4-N-acetylglucosaminyltransferase family protein|chr2:5512058-5513143 FORWARD LENGTH=361
Glyma.13G325200	0	0	0	0	0	0	0	0	0	0	1.35051	0	0	0	0	0	0	0	0	0	0	0	0	0	0	0	UniRef100_I1M4J8 Auxin response factor n=1 Tax=Glycine max RepID=I1M4J8_SOYBN	AT2G28350.1|Symbols:ARF10|auxin response factor 10|chr2:12114331-12116665 FORWARD LENGTH=693
Glyma.13G361100	0	0	0	0	0	0	0	0	0	0	1.188	0	0	0	0	0	0	0	0	0	0	0	0	0	0	0	UniRef100_I1M5N4 Auxin-induced protein n=1 Tax=Glycine max RepID=I1M5N4_SOYBN	AT3G15540.1|Symbols:IAA19, MSG2|indole-3-acetic acid inducible 19|chr3:5264100-5265378 FORWARD LENGTH=197
Glyma.13G361200	0	0	0	0	0	0	0	0	0	0	1.06342	0	0	0	0	0	0	0	1.04704	0	0	0	0	0	0	0	UniRef100_K7M3W3 Auxin-induced protein n=2 Tax=Glycine max RepID=K7M3W3_SOYBN	AT1G04250.1|Symbols:AXR3, IAA17|AUX/IAA transcriptional regulator family protein|chr1:1136382-1138340 FORWARD LENGTH=229
Glyma.15G022300	0	0	0	0	0	0	0	0	0	0	1.2417	0	0	0	0	0	0	0	0	0	0	0	0	0	0	0	UniRef100_Q0GXX6 Auxin conjugate hydrolase n=1 Tax=Medicago truncatula RepID=Q0GXX6_MEDTR	AT1G51760.1|Symbols:IAR3, JR3|peptidase M20/M25/M40 family protein|chr1:19199562-19201424 FORWARD LENGTH=440
Glyma.15G177100	0	0	0	0	0	0	0	0	0	0	1.16649	0	0	0	0	0	0	0	1.09199	0	0	0	0	0	0	0	UniRef100_Q9FH12 Axi 1 (Auxin-independent growth promoter)-like protein n=1 Tax=Arabidopsis thaliana RepID=Q9FH12_ARATH	AT5G35570.1|Symbols:|O-fucosyltransferase family protein|chr5:13750101-13753383 REVERSE LENGTH=652
Glyma.15G182300	0	0	0	0	0	0	0	0	0	0	-1.54986	0	0	0	0	0	0	0	0	0	-1.39089	0	0	0	-1.38787	0	UniRef100_Q8H6T6 Auxin-regulated protein n=1 Tax=Phaseolus vulgaris RepID=Q8H6T6_PHAVU	AT5G20810.1|Symbols:|SAUR-like auxin-responsive protein family|chr5:7044791-7045555 FORWARD LENGTH=165
Glyma.16G114900	0	0	0	0	0	0	0	0	0	0	2.34331	0	0	0	0	0	0	0	2.54191	0	0	0	0	0	0	0	UniRef100_Q9C9K5 Auxin efflux carrier family protein n=1 Tax=Arabidopsis thaliana RepID=Q9C9K5_ARATH	AT1G76520.2|Symbols:|Auxin efflux carrier family protein|chr1:28715384-28717289 FORWARD LENGTH=390
Glyma.16G115000	0	0	0	0	0	0	0	0	0	0	2.25273	0	0	0	1.53642	0	0	0	2.61318	0	0	0	0	0	0	0	UniRef100_F4HWB6 Auxin efflux carrier-like protein n=1 Tax=Arabidopsis thaliana RepID=F4HWB6_ARATH	AT1G20925.1|Symbols:|Auxin efflux carrier family protein|chr1:7289973-7292507 FORWARD LENGTH=472
Glyma.17G042800	0	0	0	0	0	0	0	0	0	0	1.21711	0	0	0	0	0	0	0	1.28823	0	0	0	0	0	0	0	UniRef100_I1MS06 Auxin-induced protein n=2 Tax=Glycine max RepID=I1MS06_SOYBN	AT3G17600.1|Symbols:IAA31|indole-3-acetic acid inducible 31|chr3:6020281-6021040 REVERSE LENGTH=158
Glyma.17G057300	0	0	0	0	0	0	0	0	0	0	-1.89818	0	0	0	-2.03186	0	0	0	-1.9617	0	0	0	0	0	0	0	UniRef100_M9WU84 PIN2b n=1 Tax=Glycine max RepID=M9WU84_SOYBN	AT5G57090.1|Symbols:EIR1, WAV6, ATPIN2, PIN2, AGR, AGR1|Auxin efflux carrier family protein|chr5:23100765-23104456 FORWARD LENGTH=647
Glyma.17G254700	0	0	0	0	0	0	0	0	0	0	2.32829	0	0	0	0	0	0	0	0	0	0	0	0	0	0	0	UniRef100_G7I5V7 Auxin-induced protein 5NG4 n=1 Tax=Medicago truncatula RepID=G7I5V7_MEDTR	AT1G75500.2|Symbols:WAT1|Walls Are Thin 1|chr1:28338282-28340091 REVERSE LENGTH=389
Glyma.18G198400	0	0	0	0	0	0	0	0	0	0	1.09931	0	0	0	0	0	0	0	0	0	0	0	0	0	0	0	UniRef100_Q76DT1 AUX1-like auxin influx carrier protein n=1 Tax=Pisum sativum RepID=Q76DT1_PEA	AT2G38120.1|Symbols:AUX1, WAV5, PIR1, MAP1|Transmembrane amino acid transporter family protein|chr2:15973493-15976792 FORWARD LENGTH=485
Glyma.18G300900	0	0	0	0	0	0	0	0	0	0	-1.97387	0	0	0	0	-2.5721	0	0	0	0	0	0	0	0	0	0	UniRef100_E9JFX8 SAUR family protein n=1 Tax=Jatropha curcas RepID=E9JFX8_JATCU	AT5G50760.1|Symbols:|SAUR-like auxin-responsive protein family|chr5:20644780-20645331 FORWARD LENGTH=183
Glyma.19G161100	0	0	0	0	0	0	0	0	0	0	2.35434	0	0	0	0	0	0	0	2.16756	0	1.90243	0	0	0	0	0	UniRef100_C6THS6 Auxin-induced protein n=1 Tax=Glycine max RepID=C6THS6_SOYBN	AT4G14550.1|Symbols:IAA14, SLR|indole-3-acetic acid inducible 14|chr4:8348521-8349923 REVERSE LENGTH=228
Glyma.19G206100	0	0	0	0	0	0	0	0	0	0	1.17307	0	0	0	0	1.14511	0	0	1.74583	0	0	0	0	0	0	0	UniRef100_K7MZF7 Auxin response factor n=1 Tax=Glycine max RepID=K7MZF7_SOYBN	AT5G62000.3|Symbols:ARF2, ARF1-BP, HSS, ORE14|auxin response factor 2|chr5:24910859-24914680 FORWARD LENGTH=859
Glyma.19G227900	0	0	0	0	0	0	0	0	0	0	-1.21381	0	0	0	-1.18926	0	0	0	-1.37738	0	0	0	0	0	0	0	UniRef100_G7I8G0 Auxin-induced protein 5NG4 n=1 Tax=Medicago truncatula RepID=G7I8G0_MEDTR	AT1G09380.1|Symbols:|nodulin MtN21 /EamA-like transporter family protein|chr1:3026351-3029322 REVERSE LENGTH=374
Glyma.20G098900	0	0	0	0	0	0	0	0	0	0	1.10877	0	0	0	1.10127	0	0	0	1.16355	0	0	0	0	0	0	0	UniRef100_Q945F5 Auxin-regulated protein n=1 Tax=Solanum lycopersicum RepID=Q945F5_SOLLC	AT5G59790.1|Symbols:|Domain of unknown function (DUF966)|chr5:24090950-24092804 FORWARD LENGTH=423
Glyma.20G180000	0	0	0	0	0	0	0	0	0	0	-1.05481	0	0	0	0	0	0	0	0	0	0	0	0	0	0	0	UniRef100_I1NHG1 Auxin response factor n=1 Tax=Glycine max RepID=I1NHG1_SOYBN	AT4G30080.1|Symbols:ARF16|auxin response factor 16|chr4:14703369-14705564 REVERSE LENGTH=670
Glyma.03G126000	0	0	0	0	0	0	0	0	0	0	0	1.13985	0	0	0	1.28269	0	0	0	0	1.04873	0	0	0	0	1.09878	UniRef100_K7KEN1 PIN10b n=1 Tax=Glycine max RepID=K7KEN1_SOYBN	AT1G73590.1|Symbols:PIN1, ATPIN1|Auxin efflux carrier family protein|chr1:27659772-27662876 FORWARD LENGTH=622
Glyma.04G004800	0	0	0	0	0	0	0	0	0	0	0	1.16567	0	0	0	1.27813	0	0	0	0	0	0	0	0	0	0	UniRef100_A9PAI6 Auxin influx carrier family protein n=1 Tax=Populus trichocarpa RepID=A9PAI6_POPTR	AT2G21050.1|Symbols:LAX2|like AUXIN RESISTANT 2|chr2:9034289-9036439 FORWARD LENGTH=483
Glyma.07G054800	0	0	0	0	0	0	0	0	0	0	0	1.17159	0	0	0	0	0	0	0	0	0	0	0	0	0	1.1638	UniRef100_K7KZU2 Auxin response factor n=1 Tax=Glycine max RepID=K7KZU2_SOYBN	AT4G23980.2|Symbols:ARF9|auxin response factor 9|chr4:12451592-12454737 FORWARD LENGTH=636
Glyma.10G161700	0	0	0	0	0	0	0	0	0	0	0	-1.25767	0	0	0	0	0	0	0	-1.05014	0	0	0	0	0	0	UniRef100_G7L1V2 Auxin-induced protein PCNT115 n=3 Tax=Medicago truncatula RepID=G7L1V2_MEDTR	AT1G60710.1|Symbols:ATB2|NAD(P)-linked oxidoreductase superfamily protein|chr1:22355073-22356627 REVERSE LENGTH=345
Glyma.12G065900	0	0	0	0	0	0	0	0	0	0	0	1.01031	1.10821	0	0	0	1.17254	0	0	0	0	0	0	0	1.1757	0	UniRef100_G7JTP9 Auxin-regulated protein n=1 Tax=Medicago truncatula RepID=G7JTP9_MEDTR	AT5G59790.1|Symbols:|Domain of unknown function (DUF966)|chr5:24090950-24092804 FORWARD LENGTH=423
Glyma.15G049800	0	0	0	0	0	0	0	0	0	0	0	-2.95958	-2.22445	0	0	-2.93359	0	-1.75921	-2.68918	0	-2.05376	0	0	0	-2.80039	-1.75671	UniRef100_G7IL80 Auxin-induced protein 5NG4 n=1 Tax=Medicago truncatula RepID=G7IL80_MEDTR	AT1G68170.1|Symbols:|nodulin MtN21 /EamA-like transporter family protein|chr1:25551925-25554258 FORWARD LENGTH=356
Glyma.05G101300	0	0	0	0	0	0	0	0	0	0	0	0	1.96416	0	0	0	0	0	0	0	0	0	0	0	0	0	UniRef100_Q05680 Auxin-responsive GH3 product n=1 Tax=Glycine max RepID=Q05680_SOYBN	AT4G37390.1|Symbols:YDK1, GH3.2, BRU6, GH3-2, AUR3|Auxin-responsive GH3 family protein|chr4:17579722-17581768 FORWARD LENGTH=603
Glyma.12G030900	0	0	0	0	0	0	0	0	0	0	0	0	1.10827	0	0	0	0	0	0	0	0	1.09191	0	0	0	1.24091	UniRef100_Q8L883 Auxin transporter-like protein 5 n=1 Tax=Medicago truncatula RepID=LAX5_MEDTR	AT2G21050.1|Symbols:LAX2|like AUXIN RESISTANT 2|chr2:9034289-9036439 FORWARD LENGTH=483
Glyma.17G046200	0	0	0	0	0	0	0	0	0	0	0	0	-1.71758	0	0	0	-2.13795	0	0	0	0	0	0	0	0	0	UniRef100_Q8H6T6 Auxin-regulated protein n=1 Tax=Phaseolus vulgaris RepID=Q8H6T6_PHAVU	AT3G43120.1|Symbols:|SAUR-like auxin-responsive protein family|chr3:15094644-15095312 FORWARD LENGTH=160
Glyma.18G253500	0	0	0	0	0	0	0	0	0	0	0	0	1.78007	0	0	0	0	0	0	0	0	0	0	0	0	0	UniRef100_G7K7W1 Auxin-induced SAUR-like protein n=1 Tax=Medicago truncatula RepID=G7K7W1_MEDTR	AT2G32235.1|Symbols:|unknown protein; Has 38 Blast hits to 38 proteins in 14 species: Archae - 0; Bacteria - 4; Metazoa - 11; Fungi - 11; Plants - 11; Viruses - 0; Other Eukaryotes - 1 (source: NCBI BLink).|chr2:13682823-13684199 REVERSE LENGTH=310
Glyma.11G087300	0	0	0	0	0	0	0	0	0	0	0	0	0	2.43072	1.30359	0	0	2.81602	1.39949	0	2.24895	0	0	0	1.10931	2.99295	UniRef100_B9H651 Auxin efflux carrier family protein n=4 Tax=Populus trichocarpa RepID=B9H651_POPTR	AT5G65980.1|Symbols:|Auxin efflux carrier family protein|chr5:26392444-26394232 FORWARD LENGTH=395
Glyma.02G306800	0	0	0	0	0	0	0	0	0	0	0	0	0	0	-1.45477	0	0	0	0	0	0	0	0	0	0	0	UniRef100_G7K4W5 Auxin-induced in root cultures protein n=1 Tax=Medicago truncatula RepID=G7K4W5_MEDTR	AT2G04850.1|Symbols:|Auxin-responsive family protein|chr2:1704298-1705608 FORWARD LENGTH=404
Glyma.03G172900	0	0	0	0	0	0	0	0	0	0	0	0	0	0	-1.48293	0	0	1.67736	-1.59833	0	0	0	0	0	0	1.66335	UniRef100_G7L0M3 Auxin-induced protein 5NG4 n=1 Tax=Medicago truncatula RepID=G7L0M3_MEDTR	AT2G37460.1|Symbols:|nodulin MtN21 /EamA-like transporter family protein|chr2:15726667-15729010 REVERSE LENGTH=380
Glyma.05G229300	0	0	0	0	0	0	0	0	0	0	0	0	0	0	-1.08888	0	0	0	-1.28443	0	0	0	0	0	0	0	UniRef100_C6TKK4 Auxin-induced protein n=1 Tax=Glycine max RepID=C6TKK4_SOYBN	AT4G29080.1|Symbols:PAP2, IAA27|phytochrome-associated protein 2|chr4:14323665-14325213 REVERSE LENGTH=305
Glyma.08G036400	0	0	0	0	0	0	0	0	0	0	0	0	0	0	-1.06432	0	0	0	0	0	0	0	0	0	0	0	UniRef100_K7L4R6 Auxin-induced protein n=1 Tax=Glycine max RepID=K7L4R6_SOYBN	AT4G29080.1|Symbols:PAP2, IAA27|phytochrome-associated protein 2|chr4:14323665-14325213 REVERSE LENGTH=305
Glyma.11G228300	0	0	0	0	0	0	0	0	0	0	0	0	0	0	-1.08323	0	0	0	0	0	0	0	0	0	0	0	UniRef100_Q9FEL8 Auxin transporter-like protein 1 n=2 Tax=Medicago truncatula RepID=LAX1_MEDTR	AT2G38120.1|Symbols:AUX1, WAV5, PIR1, MAP1|Transmembrane amino acid transporter family protein|chr2:15973493-15976792 FORWARD LENGTH=485
Glyma.01G114000	0	0	0	0	0	0	0	0	0	0	0	0	0	0	0	1.56	0	0	0	0	0	0	0	0	0	0	UniRef100_Q9FEL7 Auxin transporter-like protein 2 n=2 Tax=Medicago truncatula RepID=LAX2_MEDTR	AT2G38120.1|Symbols:AUX1, WAV5, PIR1, MAP1|Transmembrane amino acid transporter family protein|chr2:15973493-15976792 FORWARD LENGTH=485
Glyma.01G190600	0	0	0	0	0	0	0	0	0	0	0	0	0	0	0	-1.06675	0	0	0	0	0	-1.20038	0	0	0	0	UniRef100_G7K574 Indole-3-acetic acid-amido synthetase GH3.3 n=1 Tax=Medicago truncatula RepID=G7K574_MEDTR	AT2G14960.1|Symbols:GH3.1|Auxin-responsive GH3 family protein|chr2:6451659-6453670 REVERSE LENGTH=590
Glyma.02G142400	0	0	0	0	0	0	0	0	0	0	0	0	0	0	0	1.84861	0	0	1.53697	0	0	0	0	0	0	0	UniRef100_K7K8B6 Auxin-induced protein n=1 Tax=Glycine max RepID=K7K8B6_SOYBN	AT3G04730.1|Symbols:IAA16|indoleacetic acid-induced protein 16|chr3:1288993-1290415 REVERSE LENGTH=236
Glyma.03G183000	0	0	0	0	0	0	0	0	0	0	0	0	0	0	0	2.37097	0	0	0	0	0	0	0	0	0	0	NA	AT3G09870.1|Symbols:|SAUR-like auxin-responsive protein family|chr3:3027555-3027896 REVERSE LENGTH=113
Glyma.06G006000	0	0	0	0	0	0	0	0	0	0	0	0	0	0	0	2.19912	0	0	0	0	0	0	0	0	0	0	UniRef100_G7JMC3 Auxin-induced SAUR-like protein n=1 Tax=Medicago truncatula RepID=G7JMC3_MEDTR	AT4G34800.1|Symbols:|SAUR-like auxin-responsive protein family|chr4:16596860-16597144 FORWARD LENGTH=94
Glyma.06G006100	0	0	0	0	0	0	0	0	0	0	0	0	0	0	0	2.15005	0	0	0	0	0	0	0	0	0	0	UniRef100_G7JL55 Auxin-induced protein-like protein n=1 Tax=Medicago truncatula RepID=G7JL55_MEDTR	AT5G18020.1|Symbols:|SAUR-like auxin-responsive protein family|chr5:5966305-5966580 REVERSE LENGTH=91
Glyma.06G025300	0	0	0	0	0	0	0	0	0	0	0	0	0	0	0	1.53019	0	1.78828	1.11409	0	0	0	0	0	0	0	UniRef100_B9H0Z6 Auxin-responsive family protein n=2 Tax=Populus RepID=B9H0Z6_POPTR	AT1G75580.1|Symbols:|SAUR-like auxin-responsive protein family|chr1:28377530-28377856 FORWARD LENGTH=108
Glyma.06G112000	0	0	0	0	0	0	0	0	0	0	0	0	0	0	0	2.19472	0	0	0	0	0	0	0	0	0	0	UniRef100_G7J315 Auxin-induced protein 5NG4 n=1 Tax=Medicago truncatula RepID=G7J315_MEDTR	AT4G08290.1|Symbols:|nodulin MtN21 /EamA-like transporter family protein|chr4:5239088-5240861 FORWARD LENGTH=384
Glyma.07G134900	0	0	0	0	0	0	0	0	0	0	0	0	0	0	0	1.37057	0	0	0	0	0	0	0	0	0	0	UniRef100_K7L1H8 Auxin-induced protein n=1 Tax=Glycine max RepID=K7L1H8_SOYBN	AT1G34410.1|Symbols:ARF21|auxin response factor 21|chr1:12577722-12580824 FORWARD LENGTH=606
Glyma.09G176300	0	0	0	0	0	0	0	0	0	0	0	0	0	0	0	1.19778	0	0	0	0	0	0	0	0	0	0	UniRef100_C6ZJZ4 Auxin efflux carrier protein 1 n=1 Tax=Glycine max RepID=C6ZJZ4_SOYBN	AT1G73590.1|Symbols:PIN1, ATPIN1|Auxin efflux carrier family protein|chr1:27659772-27662876 FORWARD LENGTH=622
Glyma.09G222300	0	0	0	0	0	0	0	0	0	0	0	0	0	0	0	1.05026	0	0	0	0	1.27304	0	0	0	0	0	UniRef100_G7JL12 Auxin-induced protein 6B n=1 Tax=Medicago truncatula RepID=G7JL12_MEDTR	AT4G34750.2|Symbols:|SAUR-like auxin-responsive protein family|chr4:16577566-16578018 FORWARD LENGTH=150
Glyma.13G299700	0	0	0	0	0	0	0	0	0	0	0	0	0	0	0	1.90458	0	0	0	0	0	0	0	0	0	0	UniRef100_G3FJ90 Indole-3-acetic acid-amido synthetase GH3.5 n=1 Tax=Betula platyphylla RepID=G3FJ90_BETPL	AT4G03400.1|Symbols:DFL2, GH3-10|Auxin-responsive GH3 family protein|chr4:1497675-1499729 REVERSE LENGTH=591
Glyma.14G216200	0	0	0	0	0	0	0	0	0	0	0	0	0	0	0	1.16937	0	0	0	0	1.00373	0	0	0	0	1.01131	UniRef100_G7I5V7 Auxin-induced protein 5NG4 n=1 Tax=Medicago truncatula RepID=G7I5V7_MEDTR	AT1G75500.2|Symbols:WAT1|Walls Are Thin 1|chr1:28338282-28340091 REVERSE LENGTH=389
Glyma.15G091000	0	0	0	0	0	0	0	0	0	0	0	0	0	0	0	1.06221	0	0	1.12784	0	1.07883	0	0	0	0	0	UniRef100_K7MAG3 Auxin response factor n=2 Tax=Glycine max RepID=K7MAG3_SOYBN	AT5G37020.1|Symbols:ARF8, ATARF8|auxin response factor 8|chr5:14630151-14634106 FORWARD LENGTH=811
Glyma.04G251000	0	0	0	0	0	0	0	0	0	0	0	0	0	0	0	0	1.20097	0	0	0	0	1.3536	0	0	0	0	UniRef100_G7J316 Auxin-induced protein 5NG4 n=2 Tax=Medicago truncatula RepID=G7J316_MEDTR	AT4G08290.1|Symbols:|nodulin MtN21 /EamA-like transporter family protein|chr4:5239088-5240861 FORWARD LENGTH=384
Glyma.06G112200	0	0	0	0	0	0	0	0	0	0	0	0	0	0	0	0	2.56758	0	0	0	0	0	0	0	0	0	UniRef100_G7J311 Auxin-induced protein 5NG4 n=1 Tax=Medicago truncatula RepID=G7J311_MEDTR	AT4G08300.1|Symbols:|nodulin MtN21 /EamA-like transporter family protein|chr4:5245024-5248153 FORWARD LENGTH=373
Glyma.07G273000	0	0	0	0	0	0	0	0	0	0	0	0	0	0	0	0	1.08854	0	0	0	0	0	0	0	0	0	UniRef100_Q7XRI2 Auxin response factor n=1 Tax=Oryza sativa subsp. japonica RepID=Q7XRI2_ORYSJ	AT2G23390.1|Symbols:|CONTAINS InterPro DOMAIN/s: Protein of unknown function DUF482 (InterPro:IPR007434), Acyl-CoA N-acyltransferase (InterPro:IPR016181); Has 2165 Blast hits to 2163 proteins in 543 species: Archae - 0; Bacteria - 1044; Metazoa - 0; Fungi - 0; Plants - 33; Viruses - 0; Other Eukaryotes - 1088 (source: NCBI BLink).|chr2:9960568-9963476 REVERSE LENGTH=469
Glyma.17G256500	0	0	0	0	0	0	0	0	0	0	0	0	0	0	0	0	1.52404	0	0	0	0	0	0	0	0	1.0701	UniRef100_I1MY19 Auxin response factor n=1 Tax=Glycine max RepID=I1MY19_SOYBN	AT1G19850.1|Symbols:MP, ARF5, IAA24|Transcriptional factor B3 family protein / auxin-responsive factor AUX/IAA-related|chr1:6887353-6891182 FORWARD LENGTH=902
Glyma.06G123600	0	0	0	0	0	0	0	0	0	0	0	0	0	0	0	0	0	-1.52984	0	0	0	0	0	0	0	0	UniRef100_H2D7G7 Auxin-induced nodulin n=1 Tax=Copaifera officinalis RepID=H2D7G7_9FABA	NA
Glyma.04G226600	0	0	0	0	0	0	0	0	0	0	0	0	0	0	0	0	0	0	-1.06253	0	0	0	0	0	0	0	UniRef100_Q0GXX5 Auxin conjugate hydrolase n=1 Tax=Medicago truncatula RepID=Q0GXX5_MEDTR	AT5G54140.1|Symbols:ILL3|IAA-leucine-resistant (ILR1)-like 3|chr5:21965833-21967834 FORWARD LENGTH=428
Glyma.07G051800	0	0	0	0	0	0	0	0	0	0	0	0	0	0	0	0	0	0	-1.07279	0	0	0	0	0	0	0	UniRef100_B9I925 Auxin-responsive family protein n=1 Tax=Populus trichocarpa RepID=B9I925_POPTR	AT2G46690.1|Symbols:|SAUR-like auxin-responsive protein family|chr2:19180904-19181269 FORWARD LENGTH=121
Glyma.07G102500	0	0	0	0	0	0	0	0	0	0	0	0	0	0	0	0	0	0	1.04869	0	0	0	0	0	0	1.15574	UniRef100_I1KJ54 PIN4a n=1 Tax=Glycine max RepID=I1KJ54_SOYBN	AT1G73590.1|Symbols:PIN1, ATPIN1|Auxin efflux carrier family protein|chr1:27659772-27662876 FORWARD LENGTH=622
Glyma.10G031900	0	0	0	0	0	0	0	0	0	0	0	0	0	0	0	0	0	0	1.68541	0	0	0	0	0	0	0	UniRef100_C6TDX6 Auxin-induced protein n=2 Tax=Glycine max RepID=C6TDX6_SOYBN	AT3G23050.1|Symbols:IAA7, AXR2|indole-3-acetic acid 7|chr3:8194768-8196716 FORWARD LENGTH=243
Glyma.11G033200	0	0	0	0	0	0	0	0	0	0	0	0	0	0	0	0	0	0	1.89912	0	0	0	0	0	0	0	UniRef100_G7JW37 Auxin-induced protein 5NG4 n=1 Tax=Medicago truncatula RepID=G7JW37_MEDTR	AT5G47470.1|Symbols:|Nodulin MtN21 /EamA-like transporter family protein|chr5:19254598-19256378 FORWARD LENGTH=364
Glyma.11G076200	0	0	0	0	0	0	0	0	0	0	0	0	0	0	0	0	0	0	1.15679	0	0	0	0	0	1.59754	0	UniRef100_G7JW58 Auxin-induced protein 6B n=1 Tax=Medicago truncatula RepID=G7JW58_MEDTR	AT4G38860.1|Symbols:|SAUR-like auxin-responsive protein family|chr4:18130357-18130674 FORWARD LENGTH=105
Glyma.13G038300	0	0	0	0	0	0	0	0	0	0	0	0	0	0	0	0	0	0	3.11715	0	0	0	1.91319	0	0	0	UniRef100_M9WP18 PIN6a n=3 Tax=Glycine max RepID=M9WP18_SOYBN	AT1G77110.1|Symbols:PIN6|Auxin efflux carrier family protein|chr1:28970855-28974408 FORWARD LENGTH=570
Glyma.13G117100	0	0	0	0	0	0	0	0	0	0	0	0	0	0	0	0	0	0	1.05102	0	0	0	0	0	0	0	UniRef100_I1LYD6 Auxin-induced protein n=2 Tax=Glycine max RepID=I1LYD6_SOYBN	AT3G17600.1|Symbols:IAA31|indole-3-acetic acid inducible 31|chr3:6020281-6021040 REVERSE LENGTH=158
Glyma.13G122000	0	0	0	0	0	0	0	0	0	0	0	0	0	0	0	0	0	0	1.8137	0	0	0	0	0	0	0	UniRef100_W0UTR6 Auxin-induced protein 5NG4-like n=1 Tax=Malus domestica RepID=W0UTR6_MALDO	AT3G18200.1|Symbols:|nodulin MtN21 /EamA-like transporter family protein|chr3:6234509-6236059 REVERSE LENGTH=360
Glyma.03G246700	0	0	0	0	0	0	0	0	0	0	0	0	0	0	0	0	0	0	0	0	1.15427	0	0	0	0	0	UniRef100_G7L1V2 Auxin-induced protein PCNT115 n=3 Tax=Medicago truncatula RepID=G7L1V2_MEDTR	AT1G60710.1|Symbols:ATB2|NAD(P)-linked oxidoreductase superfamily protein|chr1:22355073-22356627 REVERSE LENGTH=345
Glyma.05G059900	0	0	0	0	0	0	0	0	0	0	0	0	0	0	0	0	0	0	0	0	1.13603	0	0	0	0	1.40904	UniRef100_G7JIV7 Auxin-induced protein 5NG4 n=1 Tax=Medicago truncatula RepID=G7JIV7_MEDTR	AT5G47470.1|Symbols:|Nodulin MtN21 /EamA-like transporter family protein|chr5:19254598-19256378 FORWARD LENGTH=364
Glyma.19G128800	0	0	0	0	0	0	0	0	0	0	0	0	0	0	0	0	0	0	0	0	1.36401	1.1277	0	0	0	1.50707	UniRef100_M9WUK9 PIN10a n=1 Tax=Glycine max RepID=M9WUK9_SOYBN	AT1G73590.1|Symbols:PIN1, ATPIN1|Auxin efflux carrier family protein|chr1:27659772-27662876 FORWARD LENGTH=622
Glyma.03G113600	0	0	0	0	0	0	0	0	0	0	0	0	0	0	0	0	0	0	0	0	0	-1.86158	0	0	0	-3.40857	UniRef100_G7K2M6 Auxin efflux carrier protein n=1 Tax=Medicago truncatula RepID=G7K2M6_MEDTR	AT1G76520.2|Symbols:|Auxin efflux carrier family protein|chr1:28715384-28717289 FORWARD LENGTH=390
Glyma.03G208800	0	0	0	0	0	0	0	0	0	0	0	0	0	0	0	0	0	0	0	0	0	1.03925	0	0	0	0	UniRef100_I1JQG4 Auxin response factor n=1 Tax=Glycine max RepID=I1JQG4_SOYBN	AT4G23980.2|Symbols:ARF9|auxin response factor 9|chr4:12451592-12454737 FORWARD LENGTH=636
Glyma.15G258800	0	0	0	0	0	0	0	0	0	0	0	0	0	0	0	0	0	0	0	0	0	-1.39306	0	0	0	-1.5053	UniRef100_D7L0K8 Auxin-responsive family protein n=1 Tax=Arabidopsis lyrata subsp. lyrata RepID=D7L0K8_ARALL	AT3G12830.1|Symbols:|SAUR-like auxin-responsive protein family|chr3:4079117-4079515 REVERSE LENGTH=132
Glyma.17G256700	0	0	0	0	0	0	0	0	0	0	0	0	0	0	0	0	0	0	0	0	0	1.40213	0	0	0	0	UniRef100_B9H4U8 Auxin-responsive family protein n=1 Tax=Populus trichocarpa RepID=B9H4U8_POPTR	AT1G75590.1|Symbols:|SAUR-like auxin-responsive protein family|chr1:28383250-28383714 REVERSE LENGTH=154
Glyma.13G140500	0	0	0	0	0	0	0	0	0	0	0	0	0	0	0	0	0	0	0	0	0	0	1.08052	0	0	0	UniRef100_K7LZN9 Auxin-induced protein n=1 Tax=Glycine max RepID=K7LZN9_SOYBN	AT4G30080.1|Symbols:ARF16|auxin response factor 16|chr4:14703369-14705564 REVERSE LENGTH=670
Glyma.13G356600	0	0	0	0	0	0	0	0	0	0	0	0	0	0	0	0	0	0	0	0	0	0	0	0	-1.57439	0	UniRef100_I1M5I6 Auxin-induced protein n=1 Tax=Glycine max RepID=I1M5I6_SOYBN	AT4G29080.1|Symbols:PAP2, IAA27|phytochrome-associated protein 2|chr4:14323665-14325213 REVERSE LENGTH=305
Glyma.14G002100	0	0	0	0	0	0	0	0	0	0	0	0	0	0	0	0	0	0	0	0	0	0	0	0	1.44235	0	UniRef100_G7KFE4 Auxin-independent growth promoter n=1 Tax=Medicago truncatula RepID=G7KFE4_MEDTR	AT1G76270.1|Symbols:|O-fucosyltransferase family protein|chr1:28613554-28616537 REVERSE LENGTH=572
Glyma.06G110200	0	0	0	0	0	0	0	0	0	0	0	0	0	0	0	0	0	0	0	0	0	0	0	0	0	1.20271	UniRef100_A3RID4 Auxin influx transport protein n=1 Tax=Casuarina glauca RepID=A3RID4_CASGL	AT1G77690.1|Symbols:LAX3|like AUX1 3|chr1:29201232-29203317 REVERSE LENGTH=470
Glyma.09G195600	0	0	0	0	0	0	0	0	0	0	0	0	0	0	0	0	0	0	0	0	0	0	0	0	0	-2.1301	UniRef100_G7K2M6 Auxin efflux carrier protein n=1 Tax=Medicago truncatula RepID=G7K2M6_MEDTR	AT1G20925.1|Symbols:|Auxin efflux carrier family protein|chr1:7289973-7292507 FORWARD LENGTH=472
Glyma.12G071000	0	0	0	0	0	0	0	0	0	0	0	0	0	0	0	0	0	0	0	0	0	0	0	0	0	1.20434	UniRef100_I1LQY7 Auxin response factor n=1 Tax=Glycine max RepID=I1LQY7_SOYBN	AT5G60450.1|Symbols:ARF4|auxin response factor 4|chr5:24308558-24312187 REVERSE LENGTH=788
Glyma.16G084300	0	0	0	0	0	0	0	0	0	0	0	0	0	0	0	0	0	0	0	0	0	0	0	0	0	1.21727	UniRef100_C5HU39 AIR12 n=1 Tax=Glycine max RepID=C5HU39_SOYBN	AT3G07390.1|Symbols:AIR12|auxin-responsive family protein|chr3:2365452-2366273 FORWARD LENGTH=273
Glyma.19G254000	0	0	0	0	0	0	0	0	0	0	0	0	0	0	0	0	0	0	0	0	0	0	0	0	0	-1.09613	UniRef100_G7L419 GH3 family protein n=1 Tax=Medicago truncatula RepID=G7L419_MEDTR	AT2G46370.2|Symbols:JAR1, FIN219|Auxin-responsive GH3 family protein|chr2:19034342-19036369 FORWARD LENGTH=575
Glyma.20G201600	0	0	0	0	0	0	0	0	0	0	0	0	0	0	0	0	0	0	0	0	0	0	0	0	0	1.94339	UniRef100_Q9C9K5 Auxin efflux carrier family protein n=1 Tax=Arabidopsis thaliana RepID=Q9C9K5_ARATH	AT1G76520.2|Symbols:|Auxin efflux carrier family protein|chr1:28715384-28717289 FORWARD LENGTH=390
Glyma.U019800	0	0	0	0	0	0	0	0	0	0	0	0	0	0	0	0	0	0	0	0	0	0	0	0	0	1.21382	UniRef100_K7LPW1 Auxin response factor n=1 Tax=Glycine max RepID=K7LPW1_SOYBN	AT5G60450.1|Symbols:ARF4|auxin response factor 4|chr5:24308558-24312187 REVERSE LENGTH=788
Glyma.13G113800	0	0	0	0	0	0	0	0	0	0	0	0	0	0	0	0	0	0	0	0	0	0	0	0	0	0	UniRef100_G7JS51 SAUR family protein n=1 Tax=Medicago truncatula RepID=G7JS51_MEDTR	AT5G20820.1|Symbols:|SAUR-like auxin-responsive protein family|chr5:7046911-7047294 REVERSE LENGTH=127
