# Supplementary material for: Inference of Transcription Regulatory Network in Low Phytic Acid Soybean Seeds
Source: Front Plant Sci. 2017 Nov 30;8:2029. doi: 10.3389/fpls.2017.02029 (PMC5714895; doi:10.3389/fpls.2017.02029)
Supplement: Supplementary file 4 [file Table4.XLSX]

## Sheet: enrich_permodule_FPKM_longform_
Supplementary Table 4. Gene Ontology Enrichment Analysis, only included GO terms with padj < 0.05.
CLN: Cluster Name
GOID: Gene Ontology ID
K11, K12: number of differentially expressed genes belong or do not belong to this GO category
G11, G12: number of all annotated genes, except for differentially expressed genes belong or do not belong to this GO category
pval: p value for fisher's exact test
padj: adjusted p values using Benjamini and Hochberg methods
GOTERM: description of gene ontology term
CLN	GOID	K11	K12	G21	G22	pval	padj	GOTERM
1	GO:0019375	7	115	63	12813	3.96594e-06	0.00451324	galactolipid biosynthetic process
1	GO:0052731	3	119	1	12875	3.20527e-06	0.00451324	phosphocholine phosphatase activity
1	GO:0052732	3	119	1	12875	3.20527e-06	0.00451324	phosphoethanolamine phosphatase activity
1	GO:0016036	7	115	92	12784	3.93518e-05	0.0335868	cellular response to phosphate starvation
4	GO:0005975	30	401	278	12289	1.24878e-07	0.000426334	carbohydrate metabolic process
4	GO:0048440	12	419	47	12520	4.12983e-07	0.000469974	carpel development
4	GO:0048441	10	421	29	12538	3.88542e-07	0.000469974	petal development
4	GO:0048481	16	415	97	12470	9.37765e-07	0.000800383	ovule development
4	GO:0004185	10	421	37	12530	2.49514e-06	0.00170368	serine-type carboxypeptidase activity
4	GO:0004553	22	409	204	12363	6.19905e-06	0.00352726	hydrolase activity, hydrolyzing O-glycosyl compounds
4	GO:0009886	7	424	21	12546	2.71562e-05	0.0132445	post-embryonic morphogenesis
4	GO:0080155	3	428	0	12567	3.62138e-05	0.0137371	regulation of double fertilization forming a zygote and endosperm
4	GO:1900150	3	428	0	12567	3.62138e-05	0.0137371	regulation of defense response to fungus
4	GO:0048507	8	423	34	12533	5.99788e-05	0.0204768	meristem development
4	GO:0043169	13	418	99	12468	8.40402e-05	0.0239676	cation binding
4	GO:0048443	12	419	85	12482	8.42448e-05	0.0239676	stamen development
7	GO:0006091	82	90	0	12826	8.52492e-165	2.91041e-161	generation of precursor metabolites and energy
7	GO:0006354	83	89	8	12818	4.77983e-156	8.15916e-153	DNA-templated transcription, elongation
7	GO:0015979	92	80	155	12671	1.85185e-117	2.1074e-114	photosynthesis
7	GO:0009507	115	57	1662	11164	1.15214e-58	9.83351e-56	chloroplast
7	GO:0019684	51	121	112	12714	1.05255e-57	7.18683e-55	photosynthesis, light reaction
7	GO:0009535	44	128	223	12603	3.37713e-36	1.92159e-33	chloroplast thylakoid membrane
7	GO:0009534	37	135	164	12662	3.33234e-32	1.62523e-29	chloroplast thylakoid
7	GO:0003735	24	148	34	12792	1.39134e-30	5.93756e-28	structural constituent of ribosome
7	GO:0006412	24	148	36	12790	3.8237e-30	1.45046e-27	translation
7	GO:0000312	15	157	0	12826	3.59241e-29	1.22645e-26	plastid small ribosomal subunit
7	GO:0005840	22	150	31	12795	3.89203e-28	1.20794e-25	ribosome
7	GO:0045333	19	153	16	12810	2.50726e-27	7.13314e-25	cellular respiration
7	GO:0015935	13	159	0	12826	2.41092e-25	6.33144e-23	small ribosomal subunit
7	GO:0009523	19	153	27	12799	2.26631e-24	5.52657e-22	photosystem II
7	GO:0010207	27	145	131	12695	1.10828e-22	2.52245e-20	photosystem II assembly
7	GO:0015986	14	158	7	12819	3.16895e-22	6.76174e-20	ATP synthesis coupled proton transport
7	GO:0008137	13	159	8	12818	4.47706e-20	8.99099e-18	NADH dehydrogenase (ubiquinone) activity
7	GO:0009579	27	145	178	12648	1.32088e-19	2.50527e-17	thylakoid
7	GO:0009772	12	160	6	12820	3.39159e-19	6.09415e-17	photosynthetic electron transport in photosystem II
7	GO:0009539	10	162	1	12825	1.37622e-18	2.34921e-16	photosystem II reaction center
7	GO:0045156	10	162	4	12822	1.21024e-16	1.96751e-14	electron transporter, transferring electrons within the cyclic electron transport pathway of photosynthesis activity
7	GO:0045263	8	164	0	12826	7.98733e-16	1.23949e-13	proton-transporting ATP synthase complex, coupling factor F(o)
7	GO:0015078	9	163	3	12823	2.14418e-15	3.18271e-13	hydrogen ion transmembrane transporter activity
7	GO:0009570	27	145	277	12549	3.38812e-15	4.8196e-13	chloroplast stroma
7	GO:0010287	16	156	64	12762	5.65116e-15	7.71723e-13	plastoglobule
7	GO:0016651	9	163	5	12821	1.90738e-14	2.50454e-12	oxidoreductase activity, acting on NAD(P)H
7	GO:0009941	25	147	264	12562	7.19804e-14	9.10152e-12	chloroplast envelope
7	GO:0003959	8	164	3	12823	1.27404e-13	1.55342e-11	NADPH dehydrogenase activity
7	GO:0046933	8	164	4	12822	3.77923e-13	4.44907e-11	proton-transporting ATP synthase activity, rotational mechanism
7	GO:0000311	7	165	1	12825	4.97504e-13	5.66159e-11	plastid large ribosomal subunit
7	GO:0016168	11	161	35	12791	1.4116e-11	1.55458e-09	chlorophyll binding
7	GO:0009295	8	164	9	12817	1.75423e-11	1.87155e-09	nucleoid
7	GO:0042773	7	165	4	12822	1.98455e-11	2.05311e-09	ATP synthesis coupled electron transport
7	GO:0005622	23	149	320	12506	1.44056e-10	1.44649e-08	intracellular
7	GO:0009767	8	164	15	12811	3.30669e-10	3.22544e-08	photosynthetic electron transport chain
7	GO:0042776	5	167	0	12826	3.82931e-10	3.53332e-08	mitochondrial ATP synthesis coupled proton transport
7	GO:0045259	5	167	0	12826	3.82931e-10	3.53332e-08	proton-transporting ATP synthase complex
7	GO:0009769	6	166	4	12822	9.89058e-10	8.88591e-08	photosynthesis, light harvesting in photosystem II
7	GO:0030076	9	163	29	12797	1.18276e-09	1.03537e-07	light-harvesting complex
7	GO:0009522	8	164	19	12807	1.43122e-09	1.22155e-07	photosystem I
7	GO:0003723	12	160	80	12746	2.84335e-09	2.36761e-07	RNA binding
7	GO:0016020	44	128	1255	11571	3.03523e-09	2.46721e-07	membrane
7	GO:0045261	5	167	2	12824	7.87024e-09	6.2486e-07	proton-transporting ATP synthase complex, catalytic core F(1)
7	GO:0015991	5	167	3	12823	2.07626e-08	1.57519e-06	ATP hydrolysis coupled proton transport
7	GO:0046961	5	167	3	12823	2.07626e-08	1.57519e-06	proton-transporting ATPase activity, rotational mechanism
7	GO:0009521	4	168	0	12826	2.96179e-08	2.19816e-06	photosystem
7	GO:0009512	5	167	4	12822	4.62159e-08	3.28711e-06	cytochrome b6f complex
7	GO:0045037	5	167	4	12822	4.62159e-08	3.28711e-06	protein import into chloroplast stroma
7	GO:0019843	5	167	5	12821	9.14427e-08	6.37113e-06	rRNA binding
7	GO:0003954	6	166	13	12813	1.15744e-07	7.90301e-06	NADH dehydrogenase activity
7	GO:0003899	6	166	14	12812	1.63542e-07	1.09477e-05	DNA-directed RNA polymerase activity
7	GO:0022904	4	168	2	12824	4.35128e-07	2.85678e-05	respiratory electron transport chain
7	GO:0008565	5	167	8	12818	4.52186e-07	2.85882e-05	protein transporter activity
7	GO:0009533	5	167	8	12818	4.52186e-07	2.85882e-05	chloroplast stromal thylakoid
7	GO:0006351	6	166	23	12803	1.8157e-06	0.000112706	transcription, DNA-templated
7	GO:0051539	4	168	4	12822	1.98885e-06	0.000121249	4 iron, 4 sulfur cluster binding
7	GO:0006176	3	169	0	12826	2.27743e-06	0.000134054	dATP biosynthetic process from ADP
7	GO:0009840	3	169	0	12826	2.27743e-06	0.000134054	chloroplastic endopeptidase Clp complex
7	GO:0033177	3	169	1	12825	9.02085e-06	0.000521986	proton-transporting two-sector ATPase complex, proton-transporting domain
7	GO:0048038	4	168	8	12818	1.34922e-05	0.000767708	quinone binding
7	GO:0009706	5	167	20	12806	1.64115e-05	0.000918503	chloroplast inner membrane
7	GO:0005753	3	169	2	12824	2.23323e-05	0.0012102	mitochondrial proton-transporting ATP synthase complex
7	GO:0009544	3	169	2	12824	2.23323e-05	0.0012102	chloroplast ATP synthase complex
7	GO:0009773	7	165	59	12767	2.53867e-05	0.00135422	photosynthetic electron transport in photosystem I
7	GO:0045157	3	169	3	12823	4.42294e-05	0.00232307	electron transporter, transferring electrons within the noncyclic electron transport pathway of photosynthesis activity
7	GO:0009538	4	168	12	12814	4.75941e-05	0.00246192	photosystem I reaction center
7	GO:0009532	3	169	4	12822	7.66479e-05	0.00390561	plastid stroma
7	GO:0015252	2	170	0	12826	0.000174102	0.00837163	hydrogen ion channel activity
7	GO:0016469	2	170	0	12826	0.000174102	0.00837163	proton-transporting two-sector ATPase complex
7	GO:0042301	2	170	0	12826	0.000174102	0.00837163	phosphate ion binding
7	GO:0045158	2	170	0	12826	0.000174102	0.00837163	electron transporter, transferring electrons within cytochrome b6/f complex of photosystem II activity
7	GO:0055114	22	150	709	12117	0.000257658	0.0122173	oxidation-reduction process
7	GO:0006397	2	170	1	12825	0.000517753	0.0235681	mRNA processing
7	GO:0033178	2	170	1	12825	0.000517753	0.0235681	proton-transporting two-sector ATPase complex, catalytic domain
7	GO:0048564	2	170	1	12825	0.000517753	0.0235681	photosystem I assembly
7	GO:0008236	3	169	10	12816	0.000590687	0.0265343	serine-type peptidase activity
7	GO:0009536	7	165	104	12722	0.000673072	0.0298424	plastid
7	GO:0042651	3	169	11	12815	0.000744495	0.032586	thylakoid membrane
7	GO:0050821	2	170	2	12824	0.00102648	0.0443597	protein stabilization
8	GO:0000786	30	241	11	12716	1.88945e-42	6.45057e-39	nucleosome
8	GO:0006334	28	243	11	12716	2.86369e-39	4.88832e-36	nucleosome assembly
8	GO:0006261	13	258	37	12690	1.88285e-11	2.14268e-08	DNA-dependent DNA replication
8	GO:0003677	47	224	1064	11663	2.08686e-06	0.00178113	DNA binding
8	GO:0005634	117	154	3834	8893	4.80727e-06	0.00328241	nucleus
8	GO:0005730	9	262	58	12669	9.68207e-06	0.0055091	nucleolus
8	GO:0008283	13	258	152	12575	4.17279e-05	0.0203513	cell proliferation
9	GO:0010413	21	165	130	12682	3.09944e-15	5.29074e-12	glucuronoxylan metabolic process
9	GO:0045492	21	165	130	12682	3.09944e-15	5.29074e-12	xylan biosynthetic process
9	GO:0009834	8	178	37	12775	2.07348e-07	0.000235962	plant-type secondary cell wall biogenesis
9	GO:0044036	10	176	88	12724	1.33154e-06	0.00113647	cell wall macromolecule metabolic process
13	GO:0015840	4	291	2	12701	3.76278e-06	0.00642306	urea transport
13	GO:0045962	5	290	6	12697	2.4046e-06	0.00642306	positive regulation of development, heterochronic
13	GO:0015204	4	291	3	12700	8.62273e-06	0.00981267	urea transmembrane transporter activity
13	GO:0048366	10	285	70	12633	1.25998e-05	0.0107539	leaf development
13	GO:0048481	11	284	102	12601	5.09041e-05	0.0347573	ovule development
16	GO:0009507	54	143	1723	11078	2.37546e-07	0.000810981	chloroplast
16	GO:0008308	3	194	1	12800	1.35643e-05	0.0154362	voltage-gated anion channel activity
16	GO:0044070	3	194	1	12800	1.35643e-05	0.0154362	regulation of anion transport
16	GO:0008493	3	194	2	12799	3.35313e-05	0.028619	tetracycline transporter activity
16	GO:0005741	3	194	3	12798	6.63128e-05	0.0452784	mitochondrial outer membrane
16	GO:0080129	5	192	25	12776	7.95891e-05	0.0452862	proteasome core complex assembly
17	GO:0000911	84	414	86	12414	4.39001e-74	1.49875e-70	cytokinesis by cell plate formation
17	GO:0000226	65	433	57	12443	5.3538e-60	9.13894e-57	microtubule cytoskeleton organization
17	GO:0008283	72	426	93	12407	1.94034e-58	2.20811e-55	cell proliferation
17	GO:0051567	63	435	82	12418	5.84172e-51	4.98591e-48	histone H3-K9 methylation
17	GO:0006275	52	446	61	12439	1.00919e-43	6.89074e-41	regulation of DNA replication
17	GO:0006342	45	453	55	12445	2.2355e-37	1.272e-34	chromatin silencing
17	GO:0003777	40	458	37	12463	1.61565e-36	7.87973e-34	microtubule motor activity
17	GO:0010389	40	458	39	12461	6.26149e-36	2.67209e-33	regulation of G2/M transition of mitotic cell cycle
17	GO:0051726	46	452	71	12429	6.1964e-35	2.3505e-32	regulation of cell cycle
17	GO:0016572	37	461	31	12469	7.52671e-35	2.56962e-32	histone phosphorylation
17	GO:0007018	36	462	36	12464	3.5682e-32	1.10744e-29	microtubule-based movement
17	GO:0006306	44	454	85	12415	2.40466e-30	6.84126e-28	DNA methylation
17	GO:0048451	33	465	31	12469	3.71421e-30	9.05736e-28	petal formation
17	GO:0048453	33	465	31	12469	3.71421e-30	9.05736e-28	sepal formation
17	GO:0006346	33	465	43	12457	4.9069e-27	1.11681e-24	methylation-dependent chromatin silencing
17	GO:0009909	48	450	137	12363	5.94436e-27	1.26838e-24	regulation of flower development
17	GO:0016458	30	468	32	12468	1.93998e-26	3.89594e-24	gene silencing
17	GO:0051225	25	473	18	12482	6.80711e-25	1.29108e-22	spindle assembly
17	GO:0034968	31	467	45	12455	1.87673e-24	3.37219e-22	histone lysine methylation
17	GO:0031048	27	471	32	12468	4.36418e-23	7.44965e-21	chromatin silencing by small RNA
17	GO:0006270	28	470	43	12457	1.0221e-21	1.66164e-19	DNA replication initiation
17	GO:0006260	29	469	55	12445	1.54612e-20	2.3993e-18	DNA replication
17	GO:0000079	16	482	8	12492	9.4387e-18	1.40103e-15	regulation of cyclin-dependent protein serine/threonine kinase activity
17	GO:0042023	24	474	43	12457	1.21979e-17	1.73516e-15	DNA endoreduplication
17	GO:0016538	18	480	15	12485	1.42568e-17	1.94691e-15	cyclin-dependent protein serine/threonine kinase regulator activity
17	GO:0019901	16	482	14	12486	1.50782e-15	1.97988e-13	protein kinase binding
17	GO:0031047	21	477	44	12456	1.48826e-14	1.88183e-12	gene silencing by RNA
17	GO:0000280	17	481	24	12476	4.08463e-14	4.98033e-12	nuclear division
17	GO:0000910	12	486	5	12495	4.56735e-14	5.37688e-12	cytokinesis
17	GO:0009524	14	484	14	12486	3.00639e-13	3.42127e-11	phragmoplast
17	GO:0042127	17	481	31	12469	8.9157e-13	9.81878e-11	regulation of cell proliferation
17	GO:0000278	18	480	51	12449	6.5701e-11	7.00948e-09	mitotic cell cycle
17	GO:0008017	10	488	13	12487	4.55036e-09	4.70756e-07	microtubule binding
17	GO:0005524	79	419	981	11519	5.42959e-09	5.45195e-07	ATP binding
17	GO:0000914	7	491	3	12497	1.2623e-08	1.23129e-06	phragmoplast assembly
17	GO:0005634	209	289	3742	8758	1.6405e-08	1.55574e-06	nucleus
17	GO:0005874	10	488	17	12483	2.92133e-08	2.69552e-06	microtubule
17	GO:0007000	9	489	15	12485	1.29469e-07	1.16317e-05	nucleolus organization
17	GO:0009957	8	490	10	12490	1.36902e-07	1.19842e-05	epidermal cell fate specification
17	GO:0051510	10	488	23	12477	2.60451e-07	2.22295e-05	regulation of unidimensional cell growth
17	GO:0043248	9	489	17	12483	2.88875e-07	2.40541e-05	proteasome assembly
17	GO:0048449	9	489	21	12479	1.15328e-06	9.37455e-05	floral organ formation
17	GO:0010342	4	494	0	12500	2.12994e-06	0.000169107	endosperm cellularization
17	GO:0016570	9	489	25	12475	3.68705e-06	0.000286082	histone modification
17	GO:0009558	4	494	1	12499	1.03258e-05	0.000783383	embryo sac cellularization
17	GO:0004693	7	491	15	12485	1.20032e-05	0.000890845	cyclin-dependent protein serine/threonine kinase activity
17	GO:0016246	8	490	24	12476	2.04776e-05	0.00148746	RNA interference
17	GO:0051258	6	492	11	12489	2.64818e-05	0.00188352	protein polymerization
17	GO:0010583	19	479	154	12346	3.55323e-05	0.00247566	response to cyclopentenone
17	GO:0043161	9	489	36	12464	4.27907e-05	0.00292175	proteasome-mediated ubiquitin-dependent protein catabolic process
17	GO:0051302	6	492	13	12487	5.43759e-05	0.00363999	regulation of cell division
17	GO:0032875	3	495	0	12500	5.59163e-05	0.00367112	regulation of DNA endoreduplication
17	GO:0009855	12	486	71	12429	7.1275e-05	0.00459119	determination of bilateral symmetry
17	GO:0005819	5	493	8	12492	8.06579e-05	0.00509937	spindle
17	GO:0010051	9	489	41	12459	0.000102048	0.00633441	xylem and phloem pattern formation
17	GO:0003674	123	375	2238	10262	0.000124085	0.00756474	molecular_function
17	GO:0007346	4	494	4	12496	0.000131799	0.00789407	regulation of mitotic cell cycle
17	GO:0048519	7	491	25	12475	0.000169814	0.00999558	negative regulation of biological process
17	GO:0005515	60	438	917	11583	0.000173403	0.0100339	protein binding
17	GO:0000776	3	495	1	12499	0.000217275	0.0117742	kinetochore
17	GO:0008574	3	495	1	12499	0.000217275	0.0117742	ATP-dependent microtubule motor activity, plus-end-directed
17	GO:0035175	3	495	1	12499	0.000217275	0.0117742	histone kinase activity (H3-S10 specific)
17	GO:0080175	3	495	1	12499	0.000217275	0.0117742	phragmoplast microtubule organization
17	GO:0048229	4	494	5	12495	0.000230059	0.0122722	gametophyte development
17	GO:0010564	5	493	11	12489	0.000248789	0.0130188	regulation of cell cycle process
17	GO:0051788	9	489	47	12453	0.000251682	0.0130188	response to misfolded protein
17	GO:0007276	4	494	6	12494	0.000371844	0.0189474	gamete generation
17	GO:0005737	84	414	1448	11052	0.000395864	0.0198747	cytoplasm
17	GO:0010332	6	492	21	12479	0.000456952	0.0226092	response to gamma radiation
17	GO:0000087	3	495	2	12498	0.000527699	0.0240209	mitotic M phase
17	GO:0000775	3	495	2	12498	0.000527699	0.0240209	chromosome, centromeric region
17	GO:0003924	7	491	31	12469	0.000521905	0.0240209	GTPase activity
17	GO:0007094	3	495	2	12498	0.000527699	0.0240209	mitotic spindle assembly checkpoint
17	GO:0010369	3	495	2	12498	0.000527699	0.0240209	chromocenter
17	GO:2000123	3	495	2	12498	0.000527699	0.0240209	positive regulation of stomatal complex development
17	GO:0009574	4	494	7	12493	0.00056669	0.0251257	preprophase band
17	GO:0016579	4	494	7	12493	0.00056669	0.0251257	protein deubiquitination
17	GO:0048439	8	490	43	12457	0.000654271	0.0286369	flower morphogenesis
17	GO:0009887	9	489	56	12444	0.000782983	0.0338367	organ morphogenesis
17	GO:0000793	3	495	3	12497	0.00102536	0.0437573	condensed chromosome
17	GO:0008150	119	379	2278	10222	0.00113454	0.0478188	biological_process
18	GO:0051567	41	326	104	12527	5.53795e-30	1.89066e-26	histone H3-K9 methylation
18	GO:0006275	34	333	79	12552	5.23002e-26	8.92764e-23	regulation of DNA replication
18	GO:0008283	39	328	126	12505	2.36308e-25	2.68919e-22	cell proliferation
18	GO:0006270	27	340	44	12587	5.442e-24	4.59353e-21	DNA replication initiation
18	GO:0006306	34	333	95	12536	6.7275e-24	4.59353e-21	DNA methylation
18	GO:0006260	28	339	56	12575	5.46803e-23	3.11131e-20	DNA replication
18	GO:0051726	28	339	89	12542	1.21054e-18	5.90396e-16	regulation of cell cycle
18	GO:0034968	21	346	55	12576	1.16857e-15	4.98688e-13	histone lysine methylation
18	GO:0010389	21	346	58	12573	2.77177e-15	1.05143e-12	regulation of G2/M transition of mitotic cell cycle
18	GO:0000911	29	338	141	12490	4.58869e-15	1.56658e-12	cytokinesis by cell plate formation
18	GO:0006261	17	350	33	12598	1.34359e-14	4.17003e-12	DNA-dependent DNA replication
18	GO:0016458	18	349	44	12587	5.11972e-14	1.45656e-11	gene silencing
18	GO:0009909	27	340	158	12473	2.021e-12	5.30746e-10	regulation of flower development
18	GO:0006342	20	347	80	12551	4.22493e-12	1.03028e-09	chromatin silencing
18	GO:0031047	16	351	49	12582	2.16755e-11	4.93334e-09	gene silencing by RNA
18	GO:0000226	19	348	103	12528	1.33129e-09	2.84064e-07	microtubule cytoskeleton organization
18	GO:0000790	6	361	1	12630	3.32681e-09	6.21486e-07	nuclear chromatin
18	GO:0005634	164	203	3787	8844	3.45877e-09	6.21486e-07	nucleus
18	GO:0006268	6	361	1	12630	3.32681e-09	6.21486e-07	DNA unwinding involved in DNA replication
18	GO:0008094	7	360	6	12625	2.00373e-08	3.42036e-06	DNA-dependent ATPase activity
18	GO:0031048	11	356	48	12583	6.49792e-07	0.000105638	chromatin silencing by small RNA
18	GO:0006346	12	355	64	12567	1.30672e-06	0.000202779	methylation-dependent chromatin silencing
18	GO:0000278	11	356	58	12573	3.28869e-06	0.000488157	mitotic cell cycle
18	GO:0051276	4	363	2	12629	8.96817e-06	0.00127572	chromosome organization
18	GO:0000724	7	360	21	12610	9.58285e-06	0.00130863	double-strand break repair via homologous recombination
18	GO:0048449	7	360	23	12608	1.56929e-05	0.0020606	floral organ formation
18	GO:0016444	5	362	8	12623	1.8644e-05	0.00227324	somatic cell DNA recombination
18	GO:0016568	5	362	8	12623	1.8644e-05	0.00227324	chromatin modification
18	GO:0031507	4	363	3	12628	2.04589e-05	0.00240851	heterochromatin assembly
18	GO:0003896	3	364	0	12631	2.23311e-05	0.00245931	DNA primase activity
18	GO:0006269	3	364	0	12631	2.23311e-05	0.00245931	DNA replication, synthesis of RNA primer
18	GO:0016570	7	360	27	12604	3.76224e-05	0.00401384	histone modification
18	GO:0008150	98	269	2299	10332	4.87096e-05	0.00503923	biological_process
18	GO:0007129	6	361	20	12611	6.93594e-05	0.00685046	synapsis
18	GO:0048451	9	358	55	12576	7.22369e-05	0.00685046	petal formation
18	GO:0048453	9	358	55	12576	7.22369e-05	0.00685046	sepal formation
18	GO:0007126	5	362	12	12619	8.16487e-05	0.00753375	meiotic nuclear division
18	GO:0042023	9	358	58	12573	0.000104107	0.00935319	DNA endoreduplication
18	GO:0016572	9	358	59	12572	0.000117049	0.0102463	histone phosphorylation
18	GO:0000280	7	360	34	12597	0.00013265	0.0113217	nuclear division
18	GO:0003677	52	315	1059	11572	0.00019263	0.01604	DNA binding
18	GO:0003777	9	358	68	12563	0.000306628	0.0249245	microtubule motor activity
18	GO:0009555	9	358	73	12558	0.000492263	0.0390834	pollen development
19	GO:0009579	15	234	190	12559	9.50467e-06	0.0324489	thylakoid
20	GO:0005666	2	45	0	12951	1.27978e-05	0.0145639	DNA-directed RNA polymerase III complex
20	GO:0006383	2	45	0	12951	1.27978e-05	0.0145639	transcription from RNA polymerase III promoter
20	GO:0051775	2	45	0	12951	1.27978e-05	0.0145639	response to redox state
22	GO:0010200	81	228	357	12332	3.65744e-50	1.24865e-46	response to chitin
22	GO:0043069	40	269	122	12567	1.0435e-29	1.78126e-26	negative regulation of programmed cell death
22	GO:0009863	35	274	101	12588	9.43745e-27	1.07398e-23	salicylic acid mediated signaling pathway
22	GO:0006612	50	259	326	12363	9.60859e-24	7.41228e-21	protein targeting to membrane
22	GO:0010363	50	259	327	12362	1.08557e-23	7.41228e-21	regulation of plant-type hypersensitive response
22	GO:0050832	44	265	245	12444	2.3518e-23	1.33817e-20	defense response to fungus
22	GO:0002679	33	276	144	12545	1.61903e-20	7.89624e-18	respiratory burst involved in defense response
22	GO:0030968	29	280	108	12581	9.34246e-20	3.9869e-17	endoplasmic reticulum unfolded protein response
22	GO:0006944	30	279	125	12564	3.17041e-19	1.20264e-16	NA
22	GO:0009697	33	276	169	12520	1.13657e-18	3.88026e-16	salicylic acid biosynthetic process
22	GO:0031348	36	273	214	12475	2.02822e-18	6.29487e-16	negative regulation of defense response
22	GO:0009867	37	272	245	12444	1.57259e-17	4.47401e-15	jasmonic acid mediated signaling pathway
22	GO:0000165	30	279	180	12509	2.04549e-15	5.37176e-13	MAPK cascade
22	GO:0035556	27	282	146	12543	5.89345e-15	1.43716e-12	intracellular signal transduction
22	GO:0009693	21	288	77	12612	9.77653e-15	2.22514e-12	ethylene biosynthetic process
22	GO:0009862	31	278	239	12450	3.05705e-13	6.52299e-11	systemic acquired resistance, salicylic acid mediated signaling pathway
22	GO:0045087	15	294	47	12642	1.06093e-11	2.13061e-09	innate immune response
22	GO:0009627	24	285	179	12510	8.85821e-11	1.68011e-08	systemic acquired resistance
22	GO:0010310	25	284	197	12492	1.02365e-10	1.83933e-08	regulation of hydrogen peroxide metabolic process
22	GO:0009612	14	295	51	12638	2.81369e-10	4.80297e-08	response to mechanical stimulus
22	GO:0009611	33	276	365	12324	3.81414e-10	6.2007e-08	response to wounding
22	GO:0043900	17	292	91	12598	6.23254e-10	9.67177e-08	regulation of multi-organism process
22	GO:0009595	17	292	96	12593	1.28555e-09	1.90821e-07	detection of biotic stimulus
22	GO:0051707	15	294	73	12616	2.07219e-09	2.94769e-07	response to other organism
22	GO:0006355	63	246	1157	11532	2.18689e-09	2.98642e-07	regulation of transcription, DNA-templated
22	GO:0042742	28	281	291	12398	2.49897e-09	3.28134e-07	defense response to bacterium
22	GO:0009738	22	287	183	12506	3.51283e-09	4.44177e-07	abscisic acid-activated signaling pathway
22	GO:0009620	16	293	96	12593	8.57924e-09	1.04605e-06	response to fungus
22	GO:0006862	9	300	20	12669	1.42341e-08	1.5186e-06	nucleotide transport
22	GO:0015696	9	300	20	12669	1.42341e-08	1.5186e-06	ammonium transport
22	GO:0015802	9	300	20	12669	1.42341e-08	1.5186e-06	basic amino acid transport
22	GO:0043269	9	300	20	12669	1.42341e-08	1.5186e-06	regulation of ion transport
22	GO:0031347	15	294	87	12602	1.68776e-08	1.74606e-06	regulation of defense response
22	GO:0006820	10	299	30	12659	2.24663e-08	2.25588e-06	anion transport
22	GO:0007154	10	299	34	12655	6.04471e-08	5.89619e-06	cell communication
22	GO:0009409	26	283	300	12389	6.7558e-08	6.37233e-06	response to cold
22	GO:0043090	12	297	57	12632	6.90616e-08	6.37233e-06	amino acid import
22	GO:0003700	60	249	1221	11468	1.97731e-07	1.77646e-05	sequence-specific DNA binding transcription factor activity
22	GO:0006984	6	303	7	12682	2.56437e-07	2.24481e-05	ER-nucleus signaling pathway
22	GO:0006487	9	300	31	12658	3.0873e-07	2.63501e-05	protein N-linked glycosylation
22	GO:0005516	16	293	142	12547	1.10541e-06	9.20452e-05	calmodulin binding
22	GO:0042538	15	294	131	12558	2.00172e-06	0.000162711	hyperosmotic salinity response
22	GO:0010120	5	304	6	12683	3.02009e-06	0.000239781	camalexin biosynthetic process
22	GO:0006888	9	300	43	12646	3.23315e-06	0.000250863	ER to Golgi vesicle-mediated transport
22	GO:0009753	21	288	263	12426	4.29512e-06	0.000325856	response to jasmonic acid
22	GO:0009646	8	301	33	12656	4.49623e-06	0.000333699	response to absence of light
22	GO:0043531	16	293	161	12528	4.93953e-06	0.000358799	ADP binding
22	GO:0005509	15	294	144	12545	5.80367e-06	0.000412786	calcium ion binding
22	GO:0009581	5	304	8	12681	8.08929e-06	0.000563609	detection of external stimulus
22	GO:0080142	3	306	0	12689	1.33082e-05	0.000908682	regulation of salicylic acid biosynthetic process
22	GO:0009414	21	288	286	12403	1.42483e-05	0.000953799	response to water deprivation
22	GO:0043565	20	289	270	12419	2.03087e-05	0.00133334	sequence-specific DNA binding
22	GO:0051607	6	303	19	12670	2.0794e-05	0.00133944	defense response to virus
22	GO:0004672	33	276	618	12071	3.29488e-05	0.0020831	protein kinase activity
22	GO:0003830	3	306	1	12688	5.22925e-05	0.00324594	beta-1,4-mannosylglycoprotein 4-beta-N-acetylglucosaminyltransferase activity
22	GO:0006952	20	289	296	12393	6.84707e-05	0.00417427	defense response
22	GO:0009695	13	296	141	12548	7.81436e-05	0.00468039	jasmonic acid biosynthetic process
22	GO:0009723	16	293	210	12479	0.000101	0.00594507	response to ethylene
22	GO:0046872	12	297	126	12563	0.000110568	0.00639794	metal ion binding
22	GO:0010942	3	306	2	12687	0.000128425	0.0071876	positive regulation of cell death
22	GO:0048838	3	306	2	12687	0.000128425	0.0071876	release of seed from dormancy
22	GO:0016772	31	278	620	12069	0.000180163	0.00976313	transferase activity, transferring phosphorus-containing groups
22	GO:0030001	8	301	59	12630	0.000179629	0.00976313	metal ion transport
22	GO:0010150	7	302	45	12644	0.000214207	0.0114266	leaf senescence
22	GO:0009873	10	299	97	12592	0.000228415	0.0119971	ethylene-activated signaling pathway
22	GO:0009687	3	306	3	12686	0.000252325	0.0130521	abscisic acid metabolic process
22	GO:0006468	30	279	611	12078	0.00030843	0.0157161	protein phosphorylation
22	GO:0009751	11	298	122	12567	0.000329465	0.0165411	response to salicylic acid
22	GO:0045088	4	305	11	12678	0.000347518	0.0171946	regulation of innate immune response
22	GO:0016301	27	282	531	12158	0.000370025	0.0180467	kinase activity
22	GO:0004674	28	281	564	12125	0.000415336	0.0199712	protein serine/threonine kinase activity
22	GO:0010112	3	306	4	12685	0.000433796	0.0202874	regulation of systemic acquired resistance
22	GO:0010508	3	306	4	12685	0.000433796	0.0202874	positive regulation of autophagy
22	GO:0000169	2	307	0	12689	0.000563365	0.0245067	activation of MAPK activity involved in osmosensory signaling pathway
22	GO:0006470	6	303	38	12651	0.000567085	0.0245067	protein dephosphorylation
22	GO:0033611	2	307	0	12689	0.000563365	0.0245067	oxalate catabolic process
22	GO:0050203	2	307	0	12689	0.000563365	0.0245067	oxalate-CoA ligase activity
22	GO:0080136	2	307	0	12689	0.000563365	0.0245067	priming of cellular response to stress
22	GO:2000037	2	307	0	12689	0.000563365	0.0245067	regulation of stomatal complex patterning
22	GO:0070370	3	306	5	12684	0.000681872	0.0290989	cellular heat acclimation
22	GO:0004713	14	295	204	12485	0.000726346	0.0302408	protein tyrosine kinase activity
22	GO:0009814	8	301	74	12615	0.00072179	0.0302408	defense response, incompatible interaction
22	GO:0005634	120	189	3831	8858	0.000844164	0.0347226	nucleus
22	GO:0007165	19	290	339	12350	0.000941277	0.0382498	signal transduction
22	GO:0009617	10	299	118	12571	0.000952324	0.0382498	response to bacterium
22	GO:0010295	3	306	6	12683	0.00100485	0.0394317	(+)-abscisic acid 8'-hydroxylase activity
22	GO:0070588	3	306	6	12683	0.00100485	0.0394317	calcium ion transmembrane transport
23	GO:0003700	75	351	1206	11366	3.93998e-07	0.00134511	sequence-specific DNA binding transcription factor activity
23	GO:0006355	69	357	1151	11421	4.26559e-06	0.00728136	regulation of transcription, DNA-templated
23	GO:0003677	63	363	1048	11524	1.09758e-05	0.0124905	DNA binding
26	GO:0043531	14	87	163	12734	8.2349e-11	2.8114e-07	ADP binding
26	GO:0006952	16	85	300	12597	2.52233e-09	4.30562e-06	defense response
27	GO:0009507	95	231	1682	10990	1.27932e-13	4.36761e-10	chloroplast
27	GO:0009535	30	296	237	12435	5.26206e-12	8.98233e-09	chloroplast thylakoid membrane
27	GO:0009657	18	308	85	12587	7.68793e-11	8.74887e-08	plastid organization
27	GO:0010207	21	305	137	12535	4.11965e-10	3.51612e-07	photosystem II assembly
27	GO:0006364	20	306	130	12542	1.02644e-09	7.0085e-07	rRNA processing
27	GO:0015979	24	302	223	12449	1.41445e-08	8.04821e-06	photosynthesis
27	GO:0009534	21	305	180	12492	3.30543e-08	1.61211e-05	chloroplast thylakoid
27	GO:0009579	21	305	184	12488	4.66563e-08	1.99106e-05	thylakoid
27	GO:0006098	16	310	118	12554	2.37371e-07	9.00427e-05	pentose-phosphate shunt
27	GO:0009773	11	315	55	12617	6.54514e-07	0.0002192	photosynthetic electron transport in photosystem I
27	GO:0019684	17	309	146	12526	7.06268e-07	0.0002192	photosynthesis, light reaction
27	GO:0010218	14	312	100	12572	9.61181e-07	0.000273456	response to far red light
27	GO:0019252	13	313	86	12586	1.08831e-06	0.000285807	starch biosynthetic process
27	GO:0009637	14	312	104	12568	1.46562e-06	0.000357402	response to blue light
27	GO:0009570	23	303	281	12391	2.50583e-06	0.000570328	chloroplast stroma
27	GO:0000023	11	315	66	12606	3.18446e-06	0.000639509	maltose metabolic process
27	GO:0009902	10	316	53	12619	3.37175e-06	0.000639509	chloroplast relocation
27	GO:0035304	14	312	112	12560	3.23177e-06	0.000639509	regulation of protein dephosphorylation
27	GO:0010287	11	315	69	12603	4.67016e-06	0.000839153	plastoglobule
27	GO:0045893	20	306	275	12397	5.53824e-05	0.00945377	positive regulation of transcription, DNA-templated
27	GO:0009686	8	318	48	12624	7.15075e-05	0.0107661	gibberellin biosynthetic process
27	GO:0010027	11	315	96	12576	7.56846e-05	0.0107661	thylakoid membrane organization
27	GO:0034660	7	319	35	12637	7.42112e-05	0.0107661	ncRNA metabolic process
27	GO:0042549	4	322	6	12666	7.23916e-05	0.0107661	photosystem II stabilization
27	GO:0010114	12	314	115	12557	8.23711e-05	0.0110007	response to red light
27	GO:0010304	5	321	14	12658	8.3778e-05	0.0110007	PSII associated light-harvesting complex II catabolic process
27	GO:0009941	19	307	270	12402	0.000127296	0.0160959	chloroplast envelope
27	GO:0010205	3	323	2	12670	0.000150585	0.0177275	photoinhibition
27	GO:0080043	6	320	27	12645	0.000148568	0.0177275	quercetin 3-O-glucosyltransferase activity
27	GO:0015995	10	316	89	12583	0.000185243	0.0210807	chlorophyll biosynthetic process
27	GO:0030095	5	321	18	12654	0.000223241	0.0245853	chloroplast photosystem II
27	GO:0005544	4	322	9	12663	0.000232184	0.0247711	calcium-dependent phospholipid binding
27	GO:0009765	6	320	30	12642	0.000245255	0.0253728	photosynthesis, light harvesting
27	GO:0043085	8	318	62	12610	0.000350675	0.0352119	positive regulation of catalytic activity
27	GO:0019344	13	313	163	12509	0.000495822	0.0483639	cysteine biosynthetic process
36	GO:0009579	69	201	136	12592	3.67729e-66	1.25543e-62	thylakoid
36	GO:0009507	151	119	1626	11102	1.59924e-61	2.7299e-58	chloroplast
36	GO:0009535	72	198	195	12533	2.807e-61	3.19437e-58	chloroplast thylakoid membrane
36	GO:0009534	64	206	137	12591	2.02417e-59	1.72763e-56	chloroplast thylakoid
36	GO:0006364	57	213	93	12635	6.42002e-58	4.38359e-55	rRNA processing
36	GO:0015979	63	207	184	12544	1.11946e-51	6.36974e-49	photosynthesis
36	GO:0009941	61	209	228	12500	1.20412e-44	5.87265e-42	chloroplast envelope
36	GO:0019684	48	222	115	12613	1.73231e-42	7.39265e-40	photosynthesis, light reaction
36	GO:0009657	39	231	64	12664	1.7712e-39	6.71874e-37	plastid organization
36	GO:0010207	42	228	116	12612	4.11371e-35	1.40442e-32	photosystem II assembly
36	GO:0006098	38	232	96	12632	5.61934e-33	1.5987e-30	pentose-phosphate shunt
36	GO:0019344	42	228	134	12594	5.45996e-33	1.5987e-30	cysteine biosynthetic process
36	GO:0009570	48	222	256	12472	6.72511e-29	1.76612e-26	chloroplast stroma
36	GO:0035304	32	238	94	12634	3.37923e-26	8.24049e-24	regulation of protein dephosphorylation
36	GO:0010218	30	240	84	12644	4.10273e-25	9.33781e-23	response to far red light
36	GO:0010114	31	239	96	12632	7.83784e-25	1.6724e-22	response to red light
36	GO:0009637	30	240	88	12640	1.25555e-24	2.52144e-22	response to blue light
36	GO:0009773	24	246	42	12686	4.28164e-24	8.12085e-22	photosynthetic electron transport in photosystem I
36	GO:0009765	19	251	17	12711	3.57977e-23	6.43229e-21	photosynthesis, light harvesting
36	GO:0010287	24	246	56	12672	8.59693e-22	1.4675e-19	plastoglobule
36	GO:0016168	19	251	27	12701	1.43681e-20	2.33585e-18	chlorophyll binding
36	GO:0019288	27	243	109	12619	3.17253e-19	4.92319e-17	isopentenyl diphosphate biosynthetic process, methylerythritol 4-phosphate pathway
36	GO:0009522	15	255	12	12716	5.45894e-19	8.10297e-17	photosystem I
36	GO:0009543	17	253	28	12700	9.88811e-18	1.40658e-15	chloroplast thylakoid lumen
36	GO:0010155	20	250	60	12668	1.28338e-16	1.75258e-14	regulation of proton transport
36	GO:0015995	21	249	78	12650	8.09512e-16	1.06295e-13	chlorophyll biosynthetic process
36	GO:0009744	27	243	165	12563	2.93176e-15	3.70704e-13	response to sucrose
36	GO:0030076	14	256	24	12704	1.23262e-14	1.50292e-12	light-harvesting complex
36	GO:0070838	19	251	84	12644	2.94824e-13	3.47079e-11	divalent metal ion transport
36	GO:0030003	19	251	94	12634	1.68133e-12	1.91336e-10	cellular cation homeostasis
36	GO:0031977	12	258	22	12706	1.84775e-12	2.0349e-10	thylakoid lumen
36	GO:0018119	9	261	6	12722	2.83092e-12	3.02024e-10	peptidyl-cysteine S-nitrosylation
36	GO:0016020	66	204	1233	11495	3.22075e-12	3.33201e-10	membrane
36	GO:0010196	8	262	3	12725	4.88979e-12	4.90992e-10	nonphotochemical quenching
36	GO:0009538	9	261	7	12721	6.35374e-12	6.19762e-10	photosystem I reaction center
36	GO:0009644	21	249	134	12594	8.35448e-12	7.92283e-10	response to high light intensity
36	GO:0009783	7	263	1	12727	1.21447e-11	1.1206e-09	photosystem II antenna complex
36	GO:0009523	11	259	35	12693	1.77663e-09	1.59616e-07	photosystem II
36	GO:0030093	5	265	0	12728	3.72902e-09	3.26433e-07	chloroplast photosystem I
36	GO:0010027	15	255	92	12636	5.35643e-09	4.57171e-07	thylakoid membrane organization
36	GO:0009768	6	264	3	12725	6.06073e-09	5.04667e-07	photosynthesis, light harvesting in photosystem I
36	GO:0030095	8	262	15	12713	1.16985e-08	9.5092e-07	chloroplast photosystem II
36	GO:0009654	8	262	16	12712	1.72339e-08	1.36829e-06	photosystem II oxygen evolving complex
36	GO:0043085	12	258	58	12670	1.8434e-08	1.43031e-06	positive regulation of catalytic activity
36	GO:0019898	7	263	13	12715	9.49951e-08	7.20696e-06	extrinsic component of membrane
36	GO:0048046	24	246	319	12409	2.02862e-07	1.50559e-05	apoplast
36	GO:0009749	9	261	36	12692	2.90312e-07	2.10878e-05	response to glucose
36	GO:0030154	13	257	96	12632	3.97375e-07	2.82633e-05	cell differentiation
36	GO:0019761	13	257	99	12629	5.46286e-07	3.80617e-05	glucosinolate biosynthetic process
36	GO:0010206	4	266	1	12727	8.95891e-07	6.11714e-05	photosystem II repair
36	GO:0009814	11	259	71	12657	9.62102e-07	6.44043e-05	defense response, incompatible interaction
36	GO:0006636	10	260	58	12670	1.27426e-06	8.36601e-05	unsaturated fatty acid biosynthetic process
36	GO:0006633	10	260	62	12666	2.18451e-06	0.000140715	fatty acid biosynthetic process
36	GO:0009517	4	266	2	12726	2.64369e-06	0.00016714	PSII associated light-harvesting complex II
36	GO:0045893	20	250	275	12453	3.53683e-06	0.000219541	positive regulation of transcription, DNA-templated
36	GO:0009533	5	265	8	12720	4.1851e-06	0.000255142	chloroplast stromal thylakoid
36	GO:0009902	9	261	54	12674	5.59333e-06	0.000335011	chloroplast relocation
36	GO:0032544	4	266	3	12725	6.06771e-06	0.000357158	plastid translation
36	GO:0010319	7	263	29	12699	7.69565e-06	0.000445304	stromule
36	GO:0042742	20	250	299	12429	1.13764e-05	0.000647317	defense response to bacterium
36	GO:0006006	4	266	4	12724	1.1937e-05	0.000668083	glucose metabolic process
36	GO:0009295	5	265	12	12716	1.87941e-05	0.00103489	nucleoid
36	GO:0045036	4	266	6	12722	3.46511e-05	0.00187776	protein targeting to chloroplast
36	GO:0009409	19	251	307	12421	5.15175e-05	0.00274814	response to cold
36	GO:0019253	4	266	7	12721	5.35634e-05	0.00281331	reductive pentose-phosphate cycle
36	GO:0009658	7	263	41	12687	5.48714e-05	0.00283835	chloroplast organization
36	GO:0009965	12	258	141	12587	8.29923e-05	0.00422889	leaf morphogenesis
36	GO:0009508	3	267	2	12726	8.59487e-05	0.00431513	plastid chromosome
36	GO:0006655	6	264	34	12694	0.000161138	0.00797281	phosphatidylglycerol biosynthetic process
36	GO:0009853	6	264	35	12693	0.00018551	0.00904758	photorespiration
36	GO:0019252	9	261	90	12638	0.000213471	0.0102646	starch biosynthetic process
36	GO:0010103	10	260	114	12614	0.000258104	0.0122384	stomatal complex morphogenesis
36	GO:0008266	4	266	12	12716	0.000272131	0.0127268	poly(U) RNA binding
36	GO:0008242	2	268	0	12728	0.000429929	0.0188176	omega peptidase activity
36	GO:0009780	2	268	0	12728	0.000429929	0.0188176	photosynthetic NADP+ reduction
36	GO:0042550	2	268	0	12728	0.000429929	0.0188176	photosystem I stabilization
36	GO:0046900	2	268	0	12728	0.000429929	0.0188176	tetrahydrofolylpolyglutamate metabolic process
36	GO:0090391	2	268	0	12728	0.000429929	0.0188176	granum assembly
36	GO:0045727	3	267	5	12723	0.000459467	0.0198559	positive regulation of translation
36	GO:0009536	9	261	102	12626	0.000502129	0.0213937	plastid
36	GO:0016117	7	263	61	12667	0.000507583	0.0213937	carotenoid biosynthetic process
36	GO:0016620	4	266	15	12713	0.000551771	0.0229725	oxidoreductase activity, acting on the aldehyde or oxo group of donors, NAD or NADP as acceptor
36	GO:0042335	6	264	45	12683	0.000624735	0.0256969	cuticle development
36	GO:0010310	13	257	209	12519	0.000757331	0.0307801	regulation of hydrogen peroxide metabolic process
36	GO:0000038	5	265	31	12697	0.000829271	0.0325417	very long-chain fatty acid metabolic process
36	GO:0015986	4	266	17	12711	0.000824598	0.0325417	ATP synthesis coupled proton transport
36	GO:0050661	5	265	31	12697	0.000829271	0.0325417	NADP binding
36	GO:0048522	3	267	7	12721	0.000954624	0.0370351	positive regulation of cellular process
36	GO:0009697	12	258	190	12538	0.00105952	0.0406428	salicylic acid biosynthetic process
36	GO:0000023	7	263	70	12658	0.00107488	0.0407738	maltose metabolic process
36	GO:0004375	2	268	1	12727	0.00127205	0.0461999	glycine dehydrogenase (decarboxylating) activity
36	GO:0005960	2	268	1	12727	0.00127205	0.0461999	glycine cleavage complex
36	GO:0008138	2	268	1	12727	0.00127205	0.0461999	protein tyrosine/serine/threonine phosphatase activity
36	GO:0047100	2	268	1	12727	0.00127205	0.0461999	glyceraldehyde-3-phosphate dehydrogenase (NADP+) (phosphorylating) activity
38	GO:0003700	36	119	1245	11598	7.53692e-07	0.00257311	sequence-specific DNA binding transcription factor activity
38	GO:0006355	34	121	1186	11657	2.00011e-06	0.00341418	regulation of transcription, DNA-templated
40	GO:0005576	65	267	1373	11293	2.84733e-06	0.00972077	extracellular region
42	GO:0019915	19	438	34	12507	6.46174e-15	2.20604e-11	lipid storage
42	GO:0050826	15	442	37	12504	1.67506e-10	2.85933e-07	response to freezing
42	GO:0012511	8	449	5	12536	2.42302e-09	2.7574e-06	monolayer-surrounded lipid storage body
42	GO:0009845	18	439	126	12415	2.95868e-06	0.00168349	seed germination
42	GO:0010375	5	452	3	12538	2.69704e-06	0.00168349	stomatal complex patterning
42	GO:0045735	10	447	34	12507	2.21723e-06	0.00168349	nutrient reservoir activity
42	GO:0055114	48	409	683	11858	2.08218e-05	0.0101551	oxidation-reduction process
42	GO:0010162	15	442	109	12432	2.92442e-05	0.01248	seed dormancy process
42	GO:0016720	3	454	0	12541	4.3188e-05	0.0147444	delta12-fatty acid dehydrogenase activity
42	GO:0045485	3	454	0	12541	4.3188e-05	0.0147444	omega-6 fatty acid desaturase activity
42	GO:2000122	4	453	3	12538	4.85176e-05	0.0150581	negative regulation of stomatal complex development
42	GO:0009415	3	454	1	12540	0.000168225	0.0478601	response to water
45	GO:0006835	3	286	0	12709	1.08804e-05	0.0123818	dicarboxylic acid transport
45	GO:0017153	3	286	0	12709	1.08804e-05	0.0123818	sodium:dicarboxylate symporter activity
45	GO:0051453	3	286	0	12709	1.08804e-05	0.0123818	regulation of intracellular pH
45	GO:0015140	3	286	1	12708	4.2803e-05	0.0365324	malate transmembrane transporter activity
46	GO:0009834	14	146	31	12807	1.23731e-16	4.22417e-13	plant-type secondary cell wall biogenesis
46	GO:0010413	15	145	136	12702	4.96879e-10	5.65448e-07	glucuronoxylan metabolic process
46	GO:0045492	15	145	136	12702	4.96879e-10	5.65448e-07	xylan biosynthetic process
46	GO:0016760	6	154	21	12817	7.56977e-07	0.00064608	cellulose synthase (UDP-forming) activity
46	GO:0010400	3	157	0	12838	1.83082e-06	0.00125008	rhamnogalacturonan I side chain metabolic process
46	GO:0044036	9	151	89	12749	3.19924e-06	0.00182037	cell wall macromolecule metabolic process
46	GO:0016759	6	154	29	12809	3.8264e-06	0.00186619	cellulose synthase activity
46	GO:0009832	8	152	88	12750	2.34338e-05	0.0100004	plant-type cell wall biogenesis
46	GO:0042546	7	153	66	12772	3.0955e-05	0.0117422	cell wall biogenesis
49	GO:0010200	47	305	391	12255	3.86632e-16	1.31996e-12	response to chitin
49	GO:0035556	28	324	145	12501	1.92114e-14	3.27938e-11	intracellular signal transduction
49	GO:0002679	24	328	153	12493	7.20853e-11	8.20331e-08	respiratory burst involved in defense response
49	GO:0009873	17	335	90	12556	3.90004e-09	3.32868e-06	ethylene-activated signaling pathway
49	GO:0009738	20	332	185	12461	7.4259e-07	0.00050704	abscisic acid-activated signaling pathway
49	GO:0009693	13	339	85	12561	2.27427e-06	0.00129406	ethylene biosynthetic process
49	GO:0006887	5	347	8	12638	1.52342e-05	0.00742992	exocytosis
49	GO:0004842	12	340	90	12556	1.9509e-05	0.00778747	ubiquitin-protein transferase activity
49	GO:0030968	14	338	123	12523	2.05294e-05	0.00778747	endoplasmic reticulum unfolded protein response
49	GO:0009409	23	329	303	12343	2.75728e-05	0.00941334	response to cold
49	GO:0006904	5	347	11	12635	4.83458e-05	0.0150048	vesicle docking involved in exocytosis
49	GO:0010105	4	348	5	12641	5.98218e-05	0.0157101	negative regulation of ethylene-activated signaling pathway
49	GO:0016161	4	348	5	12641	5.98218e-05	0.0157101	beta-amylase activity
49	GO:0005310	3	349	1	12645	7.7199e-05	0.0175705	dicarboxylic acid transmembrane transporter activity
49	GO:0008408	3	349	1	12645	7.7199e-05	0.0175705	3'-5' exonuclease activity
49	GO:0009414	21	331	286	12360	9.57677e-05	0.0204344	response to water deprivation
49	GO:0000145	5	347	14	12632	0.000120357	0.0241705	exocyst
49	GO:0042538	13	339	133	12513	0.000167079	0.0316893	hyperosmotic salinity response
49	GO:0008150	92	260	2305	10341	0.000187663	0.0322819	biological_process
49	GO:0016604	3	349	2	12644	0.000189115	0.0322819	nuclear body
49	GO:0005634	138	214	3813	8833	0.000223039	0.0335274	nucleus
49	GO:0005794	26	326	423	12223	0.000225873	0.0335274	Golgi apparatus
49	GO:0009611	24	328	374	12272	0.000216479	0.0335274	response to wounding
49	GO:0005802	10	342	89	12557	0.000342587	0.0479146	trans-Golgi network
49	GO:0009612	8	344	57	12589	0.000350869	0.0479146	response to mechanical stimulus
49	GO:0000151	6	346	30	12616	0.000370275	0.04862	ubiquitin ligase complex
49	GO:0005509	13	339	146	12500	0.000387051	0.0489404	calcium ion binding
53	GO:0010200	49	151	389	12409	7.72424e-29	2.63706e-25	response to chitin
53	GO:0002679	28	172	149	12649	1.08049e-20	1.84439e-17	respiratory burst involved in defense response
53	GO:0035556	23	177	150	12648	1.90225e-15	2.16476e-12	intracellular signal transduction
53	GO:0009723	22	178	204	12594	5.12442e-12	4.3737e-09	response to ethylene
53	GO:0009873	16	184	91	12707	6.86519e-12	4.68755e-09	ethylene-activated signaling pathway
53	GO:0009753	21	179	263	12535	2.65788e-09	1.51233e-06	response to jasmonic acid
53	GO:0009612	11	189	54	12744	3.76766e-09	1.83754e-06	response to mechanical stimulus
53	GO:0009620	13	187	99	12699	1.64052e-08	5.90247e-06	response to fungus
53	GO:0009738	17	183	188	12610	1.7289e-08	5.90247e-06	abscisic acid-activated signaling pathway
53	GO:0009751	14	186	119	12679	1.6248e-08	5.90247e-06	response to salicylic acid
53	GO:0042538	14	186	132	12666	5.37133e-08	1.66706e-05	hyperosmotic salinity response
53	GO:0050832	19	181	270	12528	1.03822e-07	2.95374e-05	defense response to fungus
53	GO:0009867	18	182	264	12534	3.54449e-07	9.30837e-05	jasmonic acid mediated signaling pathway
53	GO:0003700	43	157	1238	11560	6.41727e-07	0.00015649	sequence-specific DNA binding transcription factor activity
53	GO:0009695	13	187	141	12657	7.17361e-07	0.000163271	jasmonic acid biosynthetic process
53	GO:0009611	21	179	377	12421	8.58542e-07	0.000183191	response to wounding
53	GO:0006355	41	159	1179	11619	1.20957e-06	0.000242329	regulation of transcription, DNA-templated
53	GO:0043069	13	187	149	12649	1.27766e-06	0.000242329	negative regulation of programmed cell death
53	GO:0009646	7	193	34	12764	2.6532e-06	0.000476738	response to absence of light
53	GO:0006612	19	181	357	12441	5.50483e-06	0.000887543	protein targeting to membrane
53	GO:0009414	17	183	290	12508	5.27954e-06	0.000887543	response to water deprivation
53	GO:0010363	19	181	358	12440	5.71937e-06	0.000887543	regulation of plant-type hypersensitive response
53	GO:0031348	15	185	235	12563	7.39932e-06	0.00109832	negative regulation of defense response
53	GO:0010310	14	186	208	12590	8.53876e-06	0.00121464	regulation of hydrogen peroxide metabolic process
53	GO:0043565	16	184	274	12524	1.05583e-05	0.00144184	sequence-specific DNA binding
53	GO:0009862	15	185	255	12543	1.85174e-05	0.00243148	systemic acquired resistance, salicylic acid mediated signaling pathway
53	GO:0009693	9	191	89	12709	1.94965e-05	0.00246523	ethylene biosynthetic process
53	GO:0000165	13	187	197	12601	2.19543e-05	0.00267685	MAPK cascade
53	GO:0009733	15	185	265	12533	2.83305e-05	0.00333519	response to auxin
53	GO:0035264	3	197	2	12796	3.50825e-05	0.00399239	multicellular organism growth
53	GO:0009595	9	191	104	12694	6.06624e-05	0.00668069	detection of biotic stimulus
53	GO:0005643	3	197	3	12795	6.93683e-05	0.00717647	nuclear pore
53	GO:0050691	3	197	3	12795	6.93683e-05	0.00717647	regulation of defense response to virus by host
53	GO:0006944	10	190	145	12653	0.000140862	0.0141442	NA
53	GO:0009863	9	191	127	12671	0.000251092	0.0244872	salicylic acid mediated signaling pathway
53	GO:0043900	8	192	100	12698	0.000258213	0.0244872	regulation of multi-organism process
53	GO:0006073	5	195	33	12765	0.000272517	0.0251452	cellular glucan metabolic process
53	GO:0010117	3	197	6	12792	0.000281549	0.025295	photoprotection
53	GO:0010583	10	190	163	12635	0.000343517	0.0300709	response to cyclopentenone
53	GO:0050776	3	197	7	12791	0.00039766	0.0339403	regulation of immune response
53	GO:0007165	15	185	343	12455	0.000430347	0.0349811	signal transduction
53	GO:0042742	14	186	305	12493	0.000421973	0.0349811	defense response to bacterium
53	GO:0010120	3	197	8	12790	0.000540597	0.0429208	camalexin biosynthetic process
53	GO:0016762	5	195	40	12758	0.000607996	0.047175	xyloglucan:xyloglucosyl transferase activity
55	GO:0009863	8	65	128	12797	8.86371e-07	0.00151304	salicylic acid mediated signaling pathway
55	GO:0035556	9	64	164	12761	4.97552e-07	0.00151304	intracellular signal transduction
55	GO:0002679	8	65	169	12756	6.38286e-06	0.00726369	respiratory burst involved in defense response
55	GO:0010200	11	62	427	12498	3.03355e-05	0.0228901	response to chitin
55	GO:0043069	7	66	155	12770	3.35238e-05	0.0228901	negative regulation of programmed cell death
57	GO:0016607	6	278	3	12711	8.20793e-09	2.80219e-05	nuclear speck
58	GO:0010023	7	409	4	12578	9.66487e-09	3.29959e-05	proanthocyanidin biosynthetic process
58	GO:0009718	12	404	37	12545	3.11206e-08	5.31229e-05	anthocyanin-containing compound biosynthetic process
58	GO:0010224	15	401	79	12503	2.71131e-07	0.000308547	response to UV-B
58	GO:0009698	11	405	53	12529	5.10182e-06	0.0043544	phenylpropanoid metabolic process
58	GO:0003824	44	372	653	11929	1.21834e-05	0.00831882	catalytic activity
58	GO:0042398	10	406	50	12532	1.82232e-05	0.010369	cellular modified amino acid biosynthetic process
58	GO:0006598	9	407	43	12539	3.50435e-05	0.0132932	polyamine catabolic process
58	GO:0007034	3	413	0	12582	3.25546e-05	0.0132932	vacuolar transport
58	GO:0009786	3	413	0	12582	3.25546e-05	0.0132932	regulation of asymmetric cell division
58	GO:0019199	4	412	4	12578	6.53613e-05	0.0202858	transmembrane receptor protein kinase activity
58	GO:0042406	4	412	4	12578	6.53613e-05	0.0202858	extrinsic component of endoplasmic reticulum membrane
58	GO:0030139	3	413	1	12581	0.000127115	0.0361641	endocytic vesicle
