# Supplementary material for: Inference of Transcription Regulatory Network in Low Phytic Acid Soybean Seeds
Source: Front Plant Sci. 2017 Nov 30;8:2029. doi: 10.3389/fpls.2017.02029 (PMC5714895; doi:10.3389/fpls.2017.02029)
Supplement: Supplementary file 5 [file Table5.XLSX]

## Sheet: NetworkRank5Methods_DESeq_TF_5o
Supplementary Table 5. Predicted regulatory interactions.
Interaction ID: Unique id for each predicted interaction. Each id is made of the name of the regulator and the target gene module, separated by an underscore.
lars_rank: rank predicted by least angle regression (LARS)
genie_rank: rank predicted by genie3 package (random forest)
clr_rank: rank predicted by context likelihood relatedness (CLR)
pcor_rank: rank predicted by partial correlation (PCOR)
ara_rank: rank predicted by ARACNE (mutual information)
all_rank_average: average rank for all five methods
regulator: name of the transcription factor that is predicted as the regulator
target: the predicted target module of each transcription factor
3mlpa_between_stage: if the predicted TF is differentially expressed, this is 1, otherwise this is 0
1mlpa_between_stage: if the predicted TF is differentially expressed, this is 1, otherwise this is 0
3MWT_between_stage: if the predicted TF is differentially expressed, this is 1, otherwise this is 0
1MWT_between_stage: if the predicted TF is differentially expressed, this is 1, otherwise this is 0
3mlpa_3MWT_stagewise: if the predicted TF is differentially expressed, this is 1, otherwise this is 0
1mlpa_1MWT_stagewise: if the predicted TF is differentially expressed, this is 1, otherwise this is 0
Number of support: number of methods support this prediction.
TF Type: type of transcription factor
Color: color code for regulatory edges in network figure
Tfcluster: which cluster the predicted regulator TF belongs to
Arabidopsis genename: homologous Arabidopsis gene names
interaction ID	lars_rank	genie_rank	clr_rank	pcor_rank	ara_rank	all_rank_average	regulator: transcription factors	target: gene modules	3mlpa_between_stage	1mlpa_between_stage	3MWT_between_stage	1MWT_between_stage	3mlpa_3MWT_stagewise	1mlpa_1MWT_stagewise	Number of Support	TF Type	Type	Color	TFcluster	Arabidopsis genename
Glyma.05G110700_35	1021	1175	1272	4091	316	1575	Glyma.05G110700	35	1	1	1	1	0	0	5	bHLH	1	Black	35	AT4G37850.1|Symbols:|basic helix-loop-helix (bHLH) DNA-binding superfamily protein|chr4:17796362-17797647 REVERSE LENGTH=328
Glyma.06G049200_8	61	679	994	6877	126	1747.4	Glyma.06G049200	8	1	1	1	1	0	0	5	AP2	1	Black	8	AT4G37750.1|Symbols:ANT, DRG, CKC, CKC1|Integrase-type DNA-binding superfamily protein|chr4:17739782-17742189 FORWARD LENGTH=555
Glyma.12G237800_38	61	247	177	2497	348	666	Glyma.12G237800	38	1	1	1	1	0	0	5	C2H2	1	Black	38	AT3G57670.1|Symbols:NTT, WIP2|C2H2-type zinc finger family protein|chr3:21370936-21373121 FORWARD LENGTH=383
Glyma.13G040100_16	301	1630	147	1226	292	719.2	Glyma.13G040100	16	1	1	1	1	0	0	5	bHLH	1	Black	16	AT5G53210.1|Symbols:SPCH|basic helix-loop-helix (bHLH) DNA-binding superfamily protein|chr5:21586606-21588941 REVERSE LENGTH=364
Glyma.13G294300_35	61	417	1053	4072	290	1178.6	Glyma.13G294300	35	1	1	1	1	0	0	5	G2-like	1	Black	42	AT2G20570.1|Symbols:GPRI1, GLK1, ATGLK1|GBF's pro-rich region-interacting factor 1|chr2:8855486-8857522 FORWARD LENGTH=420
Glyma.13G327500_16	61	624	241	2528	335	757.8	Glyma.13G327500	16	1	1	1	1	0	0	5	C2H2	1	Black	16	AT3G50700.1|Symbols:AtIDD2, IDD2|indeterminate(ID)-domain 2|chr3:18840945-18842829 FORWARD LENGTH=452
Glyma.17G002800_36	61	1738	52	1064	285	640	Glyma.17G002800	36	1	1	1	1	0	0	5	NAC	1	Black	36	AT2G02450.2|Symbols:ANAC034, ANAC035, LOV1, NAC035|NAC domain containing protein 35|chr2:648044-650649 FORWARD LENGTH=414
Glyma.17G154800_1	1	970	891	83	690	527	Glyma.17G154800	1	1	1	1	1	1	0	5	LSD	1	Black	1	AT1G32540.3|Symbols:LOL1|lsd one like 1|chr1:11768043-11769591 FORWARD LENGTH=154
Glyma.18G025600_19	661	655	63	3705	311	1079	Glyma.18G025600	19	1	1	1	1	0	0	5	LBD	1	Black	19	AT3G11090.1|Symbols:LBD21|LOB domain-containing protein 21|chr3:3475036-3475533 FORWARD LENGTH=165
Glyma.19G234500_32	1	280	22	1160	340	360.6	Glyma.19G234500	32	1	1	1	1	1	0	5	C2H2	1	Black	32	AT5G44160.1|Symbols:NUC|C2H2-like zinc finger protein|chr5:17773091-17775513 FORWARD LENGTH=466
Glyma.02G131700_29	1	875	392	15289	14.5	3314.3	Glyma.02G131700	29	0	1	1	1	1	0	5	bZIP	2	Green	29	AT1G49720.1|Symbols:ABF1|abscisic acid responsive element-binding factor 1|chr1:18400826-18402354 FORWARD LENGTH=392
Glyma.04G093300_19	121	1177	71	2915	241	905	Glyma.04G093300	19	1	0	1	1	0	0	5	ZF-HD	2	Green	19	AT4G24660.1|Symbols:ATHB22, MEE68, HB22, ZHD2|homeobox protein 22|chr4:12724851-12725513 REVERSE LENGTH=220
Glyma.04G132200_40	1	1733	1343	5251	218	1709.2	Glyma.04G132200	40	0	0	1	1	0	0	5	MYB_related	2	Green	40	AT4G39250.1|Symbols:ATRL1, RSM2, RL1|RAD-like 1|chr4:18271457-18271857 REVERSE LENGTH=100
Glyma.08G161300_52	421	649	277	2445	629	884.2	Glyma.08G161300	52	0	0	1	1	0	0	5	NAC	2	Green	13	AT1G79580.3|Symbols:SMB|NAC (No Apical Meristem) domain transcriptional regulator superfamily protein|chr1:29941020-29942925 REVERSE LENGTH=371
Glyma.08G271000_19	1	1161	28	1696	274	632	Glyma.08G271000	19	0	0	1	1	0	0	5	bHLH	2	Green	19	AT1G72210.1|Symbols:|basic helix-loop-helix (bHLH) DNA-binding superfamily protein|chr1:27180066-27182268 FORWARD LENGTH=320
Glyma.11G216500_51	121	1936	276	711	566	722	Glyma.11G216500	51	0	0	1	1	0	0	5	GRAS	2	Green	51	AT3G03450.1|Symbols:RGL2|RGA-like 2|chr3:819636-821279 REVERSE LENGTH=547
Glyma.11G231500_36	1	1898	2	2116	86	820.6	Glyma.11G231500	36	1	0	1	1	0	0	5	LBD	2	Green	36	AT3G11090.1|Symbols:LBD21|LOB domain-containing protein 21|chr3:3475036-3475533 FORWARD LENGTH=165
Glyma.13G363600_11	1	1113	1243	12505	45	2981.4	Glyma.13G363600	11	1	0	1	1	0	0	5	C3H	2	Green	11	AT1G68200.2|Symbols:|Zinc finger C-x8-C-x5-C-x3-H type family protein|chr1:25562118-25563948 FORWARD LENGTH=307
Glyma.14G205600_60	61	86	35	198	503	176.6	Glyma.14G205600	60	0	0	1	1	1	0	5	ERF	2	Green	60	AT4G27950.1|Symbols:CRF4|cytokinin response factor 4|chr4:13909732-13910739 REVERSE LENGTH=335
Glyma.18G220100_19	481	375	25	2476	157	702.8	Glyma.18G220100	19	0	0	1	1	0	0	5	GRAS	2	Green	19	AT3G54220.1|Symbols:SCR, SGR1|GRAS family transcription factor|chr3:20070550-20072625 FORWARD LENGTH=653
Glyma.03G130600_31	661	488	484	1820	865	863.6	Glyma.03G130600	31	0	0	1	0	1	0	5	bHLH	3	Grey	51	AT3G56970.1|Symbols:BHLH038, ORG2|basic helix-loop-helix (bHLH) DNA-binding superfamily protein|chr3:21084204-21085094 REVERSE LENGTH=253
Glyma.03G163100_16	661	1677	323	1540	360	912.2	Glyma.03G163100	16	1	0	1	0	0	0	5	MYB	3	Grey	16	AT2G31180.1|Symbols:ATMYB14, MYB14AT, MYB14|myb domain protein 14|chr2:13286806-13288175 REVERSE LENGTH=249
Glyma.04G098400_1	361	270	151	269	633	336.8	Glyma.04G098400	1	0	0	0	1	1	0	5	bHLH	3	Grey	1	AT1G72210.1|Symbols:|basic helix-loop-helix (bHLH) DNA-binding superfamily protein|chr1:27180066-27182268 FORWARD LENGTH=320
Glyma.05G248300_52	241	772	620	1284	656	714.6	Glyma.05G248300	52	1	0	1	0	0	0	5	C2H2	3	Grey	52	AT2G01940.1|Symbols:SGR5, ATIDD15|C2H2-like zinc finger protein|chr2:432652-434917 FORWARD LENGTH=445
Glyma.08G227000_38	1	73	631	4601	436	1148.4	Glyma.08G227000	38	1	0	0	1	0	0	5	bZIP	3	Grey	38	AT3G56850.1|Symbols:AREB3, DPBF3|ABA-responsive element binding protein 3|chr3:21046554-21047894 REVERSE LENGTH=297
Glyma.12G188800_2	721	1846	422	2628	738	1271	Glyma.12G188800	2	0	0	0	1	1	0	5	TALE	3	Grey	57	AT2G35940.3|Symbols:BLH1|BEL1-like homeodomain 1|chr2:15089171-15091699 REVERSE LENGTH=680
Glyma.13G204400_41	1	19	132	72	734	191.6	Glyma.13G204400	41	0	0	0	1	0	0	5	bHLH	3	Grey	41	AT2G42280.1|Symbols:|basic helix-loop-helix (bHLH) DNA-binding superfamily protein|chr2:17611428-17613163 REVERSE LENGTH=359
Glyma.14G190400_50	661	188	113	1674	662	659.6	Glyma.14G190400	50	0	0	0	1	0	0	5	CO-like	3	Grey	50	AT5G48250.1|Symbols:|B-box type zinc finger protein with CCT domain|chr5:19561719-19563113 REVERSE LENGTH=373
Glyma.16G023000_5	121	1658	34	358	520	538.2	Glyma.16G023000	5	0	1	0	1	1	0	5	MYB	3	Grey	5	AT5G49330.1|Symbols:MYB111, ATMYB111, PFG3|myb domain protein 111|chr5:19999147-20001293 REVERSE LENGTH=342
Glyma.17G096700_13	1	175	153	2518	244	618.2	Glyma.17G096700	13	0	0	1	0	0	0	5	HD-ZIP	3	Grey	13	AT3G01470.1|Symbols:ATHB-1, ATHB1, HD-ZIP-1, HAT5, HB-1|homeobox 1|chr3:182648-184034 REVERSE LENGTH=272
Glyma.19G257400_56	661	1620	747	1287	549	972.8	Glyma.19G257400	56	0	0	0	1	0	0	5	MYB	3	Grey	32	AT3G13540.1|Symbols:ATMYB5, MYB5|myb domain protein 5|chr3:4420239-4421443 FORWARD LENGTH=249
Glyma.03G018000_24	1021	741	374	526	637	659.8	Glyma.03G018000	24	1	0	0	0	1	0	5	C3H	4	Blue	24	AT3G25270.1|Symbols:|Ribonuclease H-like superfamily protein|chr3:9203934-9204965 REVERSE LENGTH=343
Glyma.03G246000_35	121	1553	434	2239	264	922.2	Glyma.03G246000	35	1	0	0	0	1	0	5	Trihelix	4	Blue	35	AT5G28300.1|Symbols:|Duplicated homeodomain-like superfamily protein|chr5:10292789-10295101 REVERSE LENGTH=619
Glyma.04G208300_53	1	400	231	3794	166.5	918.5	Glyma.04G208300	53	1	0	0	0	1	0	5	NAC	4	Blue	53	AT1G01720.1|Symbols:ATAF1, ANAC002|NAC (No Apical Meristem) domain transcriptional regulator superfamily protein|chr1:268471-269514 FORWARD LENGTH=289
Glyma.12G184500_47	121	285	23	272	587	257.6	Glyma.12G184500	47	0	1	0	0	1	0	5	bZIP	4	Blue	47	AT1G08320.3|Symbols:TGA9, bZIP21|bZIP transcription factor family protein|chr1:2622113-2627451 REVERSE LENGTH=481
Glyma.12G196700_35	1	916	745	2349	299	862	Glyma.12G196700	35	1	0	0	0	0	0	5	bHLH	4	Blue	35	AT1G51070.1|Symbols:bHLH115|basic helix-loop-helix (bHLH) DNA-binding superfamily protein|chr1:18928018-18929513 FORWARD LENGTH=226
Glyma.16G141500_59	841	404	266	3393	764	1133.6	Glyma.16G141500	59	1	0	0	0	1	0	5	bZIP	4	Blue	5	AT4G36730.1|Symbols:GBF1|G-box binding factor 1|chr4:17309850-17311752 REVERSE LENGTH=315
Glyma.17G058600_52	541	112	555	221	754	436.6	Glyma.17G058600	52	1	0	0	0	1	0	5	bHLH	4	Blue	52	AT5G57150.1|Symbols:|basic helix-loop-helix (bHLH) DNA-binding superfamily protein|chr5:23152361-23154872 FORWARD LENGTH=247
Glyma.17G085600_30	841	2191	1306	3394	504	1647.2	Glyma.17G085600	30	0	1	0	0	0	0	5	MYB_related	4	Blue	30	AT5G26660.1|Symbols:ATMYB86, MYB86|myb domain protein 86|chr5:9331775-9333044 REVERSE LENGTH=352
Glyma.19G244800_57	61	1944	250	1128	378	752.2	Glyma.19G244800	57	1	0	0	0	1	0	5	bZIP	4	Blue	57	AT5G28770.2|Symbols:BZO2H3|bZIP transcription factor family protein|chr5:10796648-10798147 REVERSE LENGTH=314
Glyma.01G053800_59	361	53	337	2776	838	873	Glyma.01G053800	59	0	0	0	0	1	0	5	WRKY	5	Red	15	AT1G13960.1|Symbols:WRKY4|WRKY DNA-binding protein 4|chr1:4776622-4779043 FORWARD LENGTH=514
Glyma.02G252400_37	1	366	169	276	367	235.8	Glyma.02G252400	37	0	0	0	0	1	0	5	bHLH	5	Red	37	AT5G65640.1|Symbols:bHLH093|beta HLH protein 93|chr5:26237137-26238904 FORWARD LENGTH=351
Glyma.03G042700_55	361	634	14	180	602	358.2	Glyma.03G042700	55	0	0	0	0	1	0	5	WRKY	5	Red	55	AT2G38470.1|Symbols:WRKY33, ATWRKY33|WRKY DNA-binding protein 33|chr2:16108476-16110539 FORWARD LENGTH=519
Glyma.03G067700_50	781	1996	166	1299	528	954	Glyma.03G067700	50	0	0	0	0	1	0	5	C2H2	5	Red	10	AT5G06070.1|Symbols:RBE, RAB|C2H2 and C2HC zinc fingers superfamily protein|chr5:1828426-1829106 REVERSE LENGTH=226
Glyma.03G177300_50	541	4	1086	1620	646	779.4	Glyma.03G177300	50	0	0	0	0	1	0	5	MYB_related	5	Red	10	AT3G09600.1|Symbols:|Homeodomain-like superfamily protein|chr3:2946459-2948270 FORWARD LENGTH=298
Glyma.09G284500_37	181	329	98	304	588	300	Glyma.09G284500	37	0	0	0	0	1	0	5	TCP	5	Red	37	AT5G23280.1|Symbols:|TCP family transcription factor|chr5:7843017-7843769 FORWARD LENGTH=250
Glyma.10G081700_30	481	307	377	2912	366	888.6	Glyma.10G081700	30	0	0	0	0	1	0	5	TALE	5	Red	30	AT2G35940.3|Symbols:BLH1|BEL1-like homeodomain 1|chr2:15089171-15091699 REVERSE LENGTH=680
Glyma.13G174700_52	61	41	391	602	679	354.8	Glyma.13G174700	52	0	0	0	0	1	0	5	NAC	5	Red	52	AT4G28500.1|Symbols:ANAC073, SND2, NAC073|NAC domain containing protein 73|chr4:14083014-14084266 FORWARD LENGTH=305
Glyma.14G056200_49	181	1173	546	6911	173.5	1796.9	Glyma.14G056200	49	0	0	0	0	1	0	5	ERF	5	Red	49	AT2G40340.1|Symbols:DREB2C, AtERF48|Integrase-type DNA-binding superfamily protein|chr2:16848665-16850357 REVERSE LENGTH=341
Glyma.14G084700_37	421	71	888	2944	610	986.8	Glyma.14G084700	37	0	0	0	0	1	0	5	ERF	5	Red	30	AT1G46768.1|Symbols:RAP2.1|related to AP2 1|chr1:17266046-17266507 REVERSE LENGTH=153
Glyma.17G101000_3	361	744	244	5228	400	1395.4	Glyma.17G101000	3	0	0	0	0	1	0	5	Dof	5	Red	3	AT3G47500.1|Symbols:CDF3|cycling DOF factor 3|chr3:17504276-17505964 REVERSE LENGTH=448
Glyma.17G133800_26	481	1428	51	303	590	570.6	Glyma.17G133800	26	0	0	0	0	1	0	5	MYB	5	Red	37	AT4G22680.1|Symbols:MYB85, AtMYB85|myb domain protein 85|chr4:11922789-11924080 REVERSE LENGTH=266
Glyma.17G171400_31	61	333	208	413	554	313.8	Glyma.17G171400	31	0	0	0	0	1	0	5	MYB_related	5	Red	31	AT1G03080.1|Symbols:|kinase interacting (KIP1-like) family protein|chr1:731794-737332 REVERSE LENGTH=1733
Glyma.U018600_47	181	871	15	306	535	381.6	Glyma.U018600	47	0	0	0	0	1	0	5	bZIP	5	Red	47	AT2G16770.1|Symbols:bZIP23|Basic-leucine zipper (bZIP) transcription factor family protein|chr2:7279859-7280817 FORWARD LENGTH=249
