# Supplementary material for: Inference of Transcription Regulatory Network in Low Phytic Acid Soybean Seeds
Source: Front Plant Sci. 2017 Nov 30;8:2029. doi: 10.3389/fpls.2017.02029 (PMC5714895; doi:10.3389/fpls.2017.02029)
Supplement: Supplementary file 6 [file Table6.XLSX]

## Sheet: NetworkRank5Methods_DESeq_TF_12
Supplementary Table 6. Predicted regulatory interactions supported by 4 or 5 methods.
Interaction ID: Unique id for each predicted interaction. Each id is made of the name of the regulator and the target gene module, separated by an underscore.
lars_rank: rank predicted by least angle regression (LARS)
genie_rank: rank predicted by genie3 package (random forest)
clr_rank: rank predicted by context likelihood relatedness (CLR)
pcor_rank: rank predicted by partial correlation (PCOR)
ara_rank: rank predicted by ARACNE (mutual information)
all_rank_average: average rank for all five methods
regulator: name of the transcription factor that is predicted as the regulator
target: the predicted target module of each transcription factor
3mlpa_between_stage: if the predicted TF is differentially expressed, this is 1, otherwise this is 0
1mlpa_between_stage: if the predicted TF is differentially expressed, this is 1, otherwise this is 0
3MWT_between_stage: if the predicted TF is differentially expressed, this is 1, otherwise this is 0
1MWT_between_stage: if the predicted TF is differentially expressed, this is 1, otherwise this is 0
3mlpa_3MWT_stagewise: if the predicted TF is differentially expressed, this is 1, otherwise this is 0
1mlpa_1MWT_stagewise: if the predicted TF is differentially expressed, this is 1, otherwise this is 0
Number of support: number of methods support this prediction.
TF Type: type of transcription factor
									3mlpa_between_stage	3MWT_between_stage	3mlpa_3MWT_stagewise	1mlpa_between_stage	1MWT_between_stage	1mlpa_1MWT_stagewise
interaction ID	lars_rank	genie_rank	clr_rank	pcor_rank	ara_rank	all_rank_average	regulator: transcription factors	target: gene modules	3mlpa_between_stage	3MWT_between_stage	3mlpa_3MWT_stagewise	1mlpa_between_stage	1MWT_between_stage	1mlpa_1MWT_stagewise	Number of Support	TF Type
Glyma.14G205600_60	61	86	35	198	503	176.6	Glyma.14G205600	60	0	1	1	0	1	0	5	ERF
Glyma.13G204400_41	1	19	132	72	734	191.6	Glyma.13G204400	41	0	0	0	0	1	0	5	bHLH
Glyma.02G252400_37	1	366	169	276	367	235.8	Glyma.02G252400	37	0	0	1	0	0	0	5	bHLH
Glyma.12G184500_47	121	285	23	272	587	257.6	Glyma.12G184500	47	0	0	1	1	0	0	5	bZIP
Glyma.09G284500_37	181	329	98	304	588	300	Glyma.09G284500	37	0	0	1	0	0	0	5	TCP
Glyma.17G171400_31	61	333	208	413	554	313.8	Glyma.17G171400	31	0	0	1	0	0	0	5	MYB_related
Glyma.04G098400_1	361	270	151	269	633	336.8	Glyma.04G098400	1	0	0	1	0	1	0	5	bHLH
Glyma.13G174700_52	61	41	391	602	679	354.8	Glyma.13G174700	52	0	0	1	0	0	0	5	NAC
Glyma.03G042700_55	361	634	14	180	602	358.2	Glyma.03G042700	55	0	0	1	0	0	0	5	WRKY
Glyma.19G234500_32	1	280	22	1160	340	360.6	Glyma.19G234500	32	1	1	1	1	1	0	5	C2H2
Glyma.U018600_47	181	871	15	306	535	381.6	Glyma.U018600	47	0	0	1	0	0	0	5	bZIP
Glyma.17G058600_52	541	112	555	221	754	436.6	Glyma.17G058600	52	1	0	1	0	0	0	5	bHLH
Glyma.17G154800_1	1	970	891	83	690	527	Glyma.17G154800	1	1	1	1	1	1	0	5	LSD
Glyma.16G023000_5	121	1658	34	358	520	538.2	Glyma.16G023000	5	0	0	1	1	1	0	5	MYB
Glyma.17G133800_26	481	1428	51	303	590	570.6	Glyma.17G133800	26	0	0	1	0	0	0	5	MYB
Glyma.17G096700_13	1	175	153	2518	244	618.2	Glyma.17G096700	13	0	1	0	0	0	0	5	HD-ZIP
Glyma.08G271000_19	1	1161	28	1696	274	632	Glyma.08G271000	19	0	1	0	0	1	0	5	bHLH
Glyma.17G002800_36	61	1738	52	1064	285	640	Glyma.17G002800	36	1	1	0	1	1	0	5	NAC
Glyma.14G190400_50	661	188	113	1674	662	659.6	Glyma.14G190400	50	0	0	0	0	1	0	5	CO-like
Glyma.03G018000_24	1021	741	374	526	637	659.8	Glyma.03G018000	24	1	0	1	0	0	0	5	C3H
Glyma.12G237800_38	61	247	177	2497	348	666	Glyma.12G237800	38	1	1	0	1	1	0	5	C2H2
Glyma.18G220100_19	481	375	25	2476	157	702.8	Glyma.18G220100	19	0	1	0	0	1	0	5	GRAS
Glyma.05G248300_52	241	772	620	1284	656	714.6	Glyma.05G248300	52	1	1	0	0	0	0	5	C2H2
Glyma.13G040100_16	301	1630	147	1226	292	719.2	Glyma.13G040100	16	1	1	0	1	1	0	5	bHLH
Glyma.11G216500_51	121	1936	276	711	566	722	Glyma.11G216500	51	0	1	0	0	1	0	5	GRAS
Glyma.19G244800_57	61	1944	250	1128	378	752.2	Glyma.19G244800	57	1	0	1	0	0	0	5	bZIP
Glyma.13G327500_16	61	624	241	2528	335	757.8	Glyma.13G327500	16	1	1	0	1	1	0	5	C2H2
Glyma.03G177300_50	541	4	1086	1620	646	779.4	Glyma.03G177300	50	0	0	1	0	0	0	5	MYB_related
Glyma.11G231500_36	1	1898	2	2116	86	820.6	Glyma.11G231500	36	1	1	0	0	1	0	5	LBD
Glyma.12G196700_35	1	916	745	2349	299	862	Glyma.12G196700	35	1	0	0	0	0	0	5	bHLH
Glyma.03G130600_31	661	488	484	1820	865	863.6	Glyma.03G130600	31	0	1	1	0	0	0	5	bHLH
Glyma.01G053800_59	361	53	337	2776	838	873	Glyma.01G053800	59	0	0	1	0	0	0	5	WRKY
Glyma.08G161300_52	421	649	277	2445	629	884.2	Glyma.08G161300	52	0	1	0	0	1	0	5	NAC
Glyma.10G081700_30	481	307	377	2912	366	888.6	Glyma.10G081700	30	0	0	1	0	0	0	5	TALE
Glyma.04G093300_19	121	1177	71	2915	241	905	Glyma.04G093300	19	1	1	0	0	1	0	5	ZF-HD
Glyma.03G163100_16	661	1677	323	1540	360	912.2	Glyma.03G163100	16	1	1	0	0	0	0	5	MYB
Glyma.04G208300_53	1	400	231	3794	166.5	918.5	Glyma.04G208300	53	1	0	1	0	0	0	5	NAC
Glyma.03G246000_35	121	1553	434	2239	264	922.2	Glyma.03G246000	35	1	0	1	0	0	0	5	Trihelix
Glyma.03G067700_50	781	1996	166	1299	528	954	Glyma.03G067700	50	0	0	1	0	0	0	5	C2H2
Glyma.19G257400_56	661	1620	747	1287	549	972.8	Glyma.19G257400	56	0	0	0	0	1	0	5	MYB
Glyma.14G084700_37	421	71	888	2944	610	986.8	Glyma.14G084700	37	0	0	1	0	0	0	5	ERF
Glyma.18G025600_19	661	655	63	3705	311	1079	Glyma.18G025600	19	1	1	0	1	1	0	5	LBD
Glyma.16G141500_59	841	404	266	3393	764	1133.6	Glyma.16G141500	59	1	0	1	0	0	0	5	bZIP
Glyma.08G227000_38	1	73	631	4601	436	1148.4	Glyma.08G227000	38	1	0	0	0	1	0	5	bZIP
Glyma.13G294300_35	61	417	1053	4072	290	1178.6	Glyma.13G294300	35	1	1	0	1	1	0	5	G2-like
Glyma.12G188800_2	721	1846	422	2628	738	1271	Glyma.12G188800	2	0	0	1	0	1	0	5	TALE
Glyma.17G101000_3	361	744	244	5228	400	1395.4	Glyma.17G101000	3	0	0	1	0	0	0	5	Dof
Glyma.05G110700_35	1021	1175	1272	4091	316	1575	Glyma.05G110700	35	1	1	0	1	1	0	5	bHLH
Glyma.17G085600_30	841	2191	1306	3394	504	1647.2	Glyma.17G085600	30	0	0	0	1	0	0	5	MYB_related
Glyma.04G132200_40	1	1733	1343	5251	218	1709.2	Glyma.04G132200	40	0	1	0	0	1	0	5	MYB_related
Glyma.06G049200_8	61	679	994	6877	126	1747.4	Glyma.06G049200	8	1	1	0	1	1	0	5	AP2
Glyma.14G056200_49	181	1173	546	6911	173.5	1796.9	Glyma.14G056200	49	0	0	1	0	0	0	5	ERF
Glyma.13G363600_11	1	1113	1243	12505	45	2981.4	Glyma.13G363600	11	1	1	0	0	1	0	5	C3H
Glyma.02G131700_29	1	875	392	15289	14.5	3314.3	Glyma.02G131700	29	0	1	1	1	1	0	5	bZIP
Glyma.14G096800_47	1	43459	1	121	332	8782.8	Glyma.14G096800	47	0	0	1	1	0	0	4	HSF
Glyma.05G005400_52	1	43459	20	334	415	8845.8	Glyma.05G005400	52	1	1	0	0	0	0	4	MYB
Glyma.13G285400_22	1	43459	38	777	26	8860.2	Glyma.13G285400	22	0	0	1	0	0	0	4	GRAS
Glyma.09G280200_55	1	43459	31	289	547	8865.4	Glyma.09G280200	55	0	0	1	0	0	0	4	WRKY
Glyma.03G236600_16	241	43459	13	362	269	8868.8	Glyma.03G236600	16	0	1	0	1	1	0	4	C2H2
Glyma.14G110600_60	1	529	9	43459	437	8887	Glyma.14G110600	60	0	1	0	1	0	0	4	ARR-B
Glyma.13G081700_51	1	43459	111	184	685	8888	Glyma.13G081700	51	1	1	1	0	1	0	4	GRAS
Glyma.05G040700_1	121	43459	164	81	624	8889.8	Glyma.05G040700	1	1	0	0	1	1	0	4	MYB
Glyma.13G255200_37	121	50	694	148	43459	8894.4	Glyma.13G255200	37	0	0	1	0	0	0	4	MIKC
Glyma.06G195600_48	43459	9	184	197	695	8908.8	Glyma.06G195600	48	0	0	1	0	0	0	4	MYB
Glyma.17G146600_15	1	43459	55	647	409	8914.2	Glyma.17G146600	15	0	0	1	0	0	0	4	GATA
Glyma.14G199800_30	1	43459	54	921	162	8919.4	Glyma.14G199800	30	1	1	0	1	1	0	4	WRKY
Glyma.06G138100_22	121	43459	75	880	80.5	8923.1	Glyma.06G138100	22	0	0	1	0	0	1	4	NAC
Glyma.15G058000_33	121	43459	524	233	380	8943.4	Glyma.15G058000	33	1	0	0	1	1	0	4	MIKC
Glyma.10G142200_28	61	43459	348	242	612	8944.4	Glyma.10G142200	28	1	1	1	0	1	0	4	MYB
Glyma.13G280000_15	61	43459	32	696	492	8948	Glyma.13G280000	15	0	0	1	0	0	0	4	NAC
Glyma.07G133700_9	181	43459	521	183	406	8950	Glyma.07G133700	9	1	1	0	1	0	0	4	WRKY
Glyma.15G173300_26	181	43459	160	286	723	8961.8	Glyma.15G173300	26	0	0	1	0	0	0	4	NF-YA
Glyma.20G090700_28	181	43459	416	66	691	8962.6	Glyma.20G090700	28	1	1	1	1	1	0	4	MYB
Glyma.03G247100_57	1	43459	19	1133	214	8965.2	Glyma.03G247100	57	0	0	1	0	0	0	4	bZIP
Glyma.02G252400_26	121	43459	361	361	570	8974.4	Glyma.02G252400	26	0	0	1	0	0	0	4	bHLH
Glyma.04G226700_22	181	43459	92	1092	138	8992.4	Glyma.04G226700	22	0	0	1	0	0	1	4	NAC
Glyma.07G224100_15	121	641	114	681	43459	9003.2	Glyma.07G224100	15	0	0	1	0	0	0	4	B3
Glyma.05G215900_22	301	43459	366	611	368	9021	Glyma.05G215900	22	0	0	1	0	0	0	4	WRKY
Glyma.19G108800_57	43459	354	17	1114	185	9025.8	Glyma.19G108800	57	1	0	1	1	0	0	4	NAC
Glyma.17G104800_44	61	43459	95	1072	465	9030.4	Glyma.17G104800	44	0	0	1	0	0	0	4	TALE
Glyma.13G081700_59	421	331	190	43459	789	9038	Glyma.13G081700	59	1	1	1	0	1	0	4	GRAS
Glyma.06G029600_48	121	37	1481	109	43459	9041.4	Glyma.06G029600	48	0	0	1	0	0	0	4	bZIP
Glyma.15G254000_57	241	43459	239	801	471	9042.2	Glyma.15G254000	57	1	0	1	0	0	0	4	NAC
Glyma.06G124300_56	1	43459	529	872	412	9054.6	Glyma.06G124300	56	1	0	0	1	1	0	4	Dof
Glyma.05G045300_32	121	204	1246	248	43459	9055.6	Glyma.05G045300	32	1	0	0	0	1	0	4	GRAS
Glyma.20G177600_25	61	43459	479	933	352	9056.8	Glyma.20G177600	25	1	1	0	1	1	0	4	LBD
Glyma.04G212000_5	1	450	1354	34	43459	9059.6	Glyma.04G212000	5	0	0	1	0	0	0	4	NAC
Glyma.04G042300_15	361	43459	156	492	833	9060.2	Glyma.04G042300	15	0	1	1	0	0	0	4	MYB
Glyma.13G280000_2	1	43459	29	1378	446	9062.6	Glyma.13G280000	2	0	0	1	0	0	0	4	NAC
Glyma.15G263700_14	1	731	783	368	43459	9068.4	Glyma.15G263700	14	0	0	0	1	0	0	4	G2-like
Glyma.12G049900_12	181	43459	545	958	240	9076.6	Glyma.12G049900	12	1	1	1	1	1	0	4	B3
Glyma.03G170300_59	121	43459	142	871	801	9078.8	Glyma.03G170300	59	0	0	1	0	0	0	4	bHLH
Glyma.19G221700_52	781	43459	42	670	486	9087.6	Glyma.19G221700	52	1	1	0	0	0	0	4	WRKY
Glyma.04G220500_50	361	692	179	43459	751	9088.4	Glyma.04G220500	50	0	0	1	1	0	0	4	LBD
Glyma.02G108800_19	421	62	136	1366	43459	9088.8	Glyma.02G108800	19	0	1	0	1	1	0	4	MYB
Glyma.01G176100_16	361	43459	632	378	650.5	9096.1	Glyma.01G176100	16	0	1	0	0	0	0	4	MYB_related
Glyma.20G099100_32	661	43459	90	883	411	9100.8	Glyma.20G099100	32	0	1	1	0	1	0	4	C2H2
Glyma.02G236800_36	121	43459	321	1119	485	9101	Glyma.02G236800	36	1	1	0	0	1	0	4	ERF
Glyma.01G198000_19	361	43459	56	1369	267	9102.4	Glyma.01G198000	19	1	1	0	1	1	0	4	bHLH
Glyma.02G240500_54	601	43459	749	142	564	9103	Glyma.02G240500	54	1	0	0	0	0	0	4	NAC
Glyma.12G221400_2	301	43459	237	989	584	9114	Glyma.12G221400	2	0	0	1	0	0	0	4	NAC
Glyma.20G234900_46	121	43459	1183	13	806	9116.4	Glyma.20G234900	46	0	1	0	0	0	0	4	NF-YB
Glyma.15G234100_44	1	43459	66	1662	407	9119	Glyma.15G234100	44	0	0	1	0	0	0	4	Trihelix
Glyma.12G066000_60	181	20	1295	668	43459	9124.6	Glyma.12G066000	60	0	1	0	0	0	0	4	MYB
Glyma.20G209700_26	241	43459	413	693	828	9126.8	Glyma.20G209700	26	0	1	0	0	0	0	4	MYB
Glyma.02G252400_34	721	43459	353	738	377	9129.6	Glyma.02G252400	34	0	0	1	0	0	0	4	bHLH
Glyma.12G032200_1	61	617	1404	127	43459	9133.6	Glyma.12G032200	1	0	0	1	1	1	0	4	MYB
Glyma.08G041100_30	121	43459	386	1363	343	9134.4	Glyma.08G041100	30	1	0	0	1	1	0	4	CO-like
Glyma.18G081100_22	361	43459	246	1225	386	9135.4	Glyma.18G081100	22	0	0	1	0	0	1	4	GRAS
Glyma.03G067700_10	121	43459	88	1626	402	9139.2	Glyma.03G067700	10	0	0	1	0	0	0	4	C2H2
Glyma.02G296600_22	961	43459	87	1162	94.5	9152.7	Glyma.02G296600	22	0	0	1	0	0	0	4	C3H
Glyma.17G171400_26	301	1582	49	43459	419	9162	Glyma.17G171400	26	0	0	1	0	0	0	4	MYB_related
Glyma.12G171700_16	1	65	527	1780	43459	9166.4	Glyma.12G171700	16	1	1	0	0	1	0	4	C2H2
Glyma.04G042300_5	421	144	1650	164	43459	9167.6	Glyma.04G042300	5	0	1	1	0	0	0	4	MYB
Glyma.20G189000_34	61	43459	183	1631	545	9175.8	Glyma.20G189000	34	0	0	1	0	0	0	4	Trihelix
Glyma.03G125000_43	241	43459	711	1142	401	9190.8	Glyma.03G125000	43	1	1	0	0	1	0	4	MYB_related
Glyma.13G304900_19	61	43459	30	2193	221	9192.8	Glyma.13G304900	19	1	1	0	1	1	0	4	GRAS
Glyma.13G174700_2	361	43459	451	1070	639	9196	Glyma.13G174700	2	0	0	1	0	0	0	4	NAC
Glyma.13G095500_43	721	43459	710	554	537	9196.2	Glyma.13G095500	43	0	0	0	0	1	0	4	C2H2
Glyma.13G141900_15	541	43459	107	1198	683	9197.6	Glyma.13G141900	15	0	0	1	0	0	0	4	MYB
Glyma.19G149000_30	61	43459	751	1365	365	9200.2	Glyma.19G149000	30	1	1	0	1	1	0	4	HD-ZIP
Glyma.04G142500_47	781	1185	18	43459	603	9209.2	Glyma.04G142500	47	0	0	1	0	0	0	4	MIKC
Glyma.15G005100_30	961	43459	162	1135	345	9212.4	Glyma.15G005100	30	1	0	0	1	0	0	4	bHLH
Glyma.11G183700_36	301	43459	253	1441	621	9215	Glyma.11G183700	36	0	0	1	0	0	0	4	bZIP
Glyma.03G007600_60	43459	1271	100	859	389	9215.6	Glyma.03G007600	60	1	1	0	0	1	0	4	WOX
Glyma.04G192400_16	121	43459	1207	873	483	9228.6	Glyma.04G192400	16	1	0	0	0	1	0	4	B3
Glyma.10G016500_55	121	1548	805	251	43459	9236.8	Glyma.10G016500	55	0	0	1	0	0	0	4	ERF
Glyma.05G248200_51	361	43459	172	1502	705	9239.8	Glyma.05G248200	51	1	1	0	0	1	0	4	ZF-HD
Glyma.15G173300_32	721	43459	532	691	804	9241.4	Glyma.15G173300	32	0	0	1	0	0	0	4	NF-YA
Glyma.07G023300_55	43459	388	202	1511	668	9245.6	Glyma.07G023300	55	0	0	1	0	0	1	4	WRKY
Glyma.14G217200_22	721	43459	122	1787	161	9250	Glyma.14G217200	22	0	0	1	0	0	1	4	bZIP
Glyma.06G238100_12	61	55	2228	475	43459	9255.6	Glyma.06G238100	12	1	1	1	1	1	0	4	SBP
Glyma.12G158900_13	541	43459	131	2067	149.5	9269.5	Glyma.12G158900	13	1	1	1	1	1	0	4	TCP
Glyma.02G210500_16	541	58	1162	1151	43459	9274.2	Glyma.02G210500	16	1	1	0	0	1	0	4	bHLH
Glyma.18G145400_51	841	43459	155	1329	627	9282.2	Glyma.18G145400	51	0	1	0	0	1	0	4	ZF-HD
Glyma.07G017300_43	1	43459	937	1777	260	9286.8	Glyma.07G017300	43	0	1	0	1	1	0	4	ERF
Glyma.04G044800_44	181	43459	102	2338	396	9295.2	Glyma.04G044800	44	0	0	1	0	0	0	4	LBD
Glyma.08G029400_9	1	43459	1196	1449	399	9300.8	Glyma.08G029400	9	1	1	1	1	1	0	4	MYB_related
Glyma.07G268100_13	61	43459	93	2762	166.5	9308.3	Glyma.07G268100	13	1	1	0	0	1	0	4	NF-YB
Glyma.12G161700_21	481	43459	499	1492	617	9309.6	Glyma.12G161700	21	0	0	1	0	0	0	4	NAC
Glyma.05G103400_13	361	43459	137	2404	189	9310	Glyma.05G103400	13	0	1	0	0	1	0	4	GRAS
Glyma.12G081400_52	43459	1373	97	1075	548	9310.4	Glyma.12G081400	52	0	0	1	0	0	0	4	C2H2
Glyma.02G058700_41	61	2111	204	43459	732	9313.4	Glyma.02G058700	41	0	0	0	1	1	0	4	GRAS
Glyma.13G305500_31	1081	1463	45	43459	523	9314.2	Glyma.13G305500	31	1	0	0	1	0	0	4	bHLH
Glyma.04G251900_31	301	2244	397	218	43459	9323.8	Glyma.04G251900	31	0	0	0	0	1	0	4	GRAS
Glyma.08G031900_15	43459	1489	270	619	816	9330.6	Glyma.08G031900	15	0	0	1	0	1	0	4	NAC
Glyma.15G079200_5	481	176	2501	59	43459	9335.2	Glyma.15G079200	5	0	0	1	0	0	0	4	ERF
Glyma.13G177400_10	841	43459	355	1694	385	9346.8	Glyma.13G177400	10	0	1	0	0	1	0	4	SBP
Glyma.05G224300_37	481	43459	80	2268	479	9353.4	Glyma.05G224300	37	0	0	0	1	1	0	4	MYB
Glyma.19G155300_15	43459	1038	116	1602	589	9360.8	Glyma.19G155300	15	0	0	1	0	0	0	4	bHLH
Glyma.04G249000_5	1021	43459	575	1048	726	9365.8	Glyma.04G249000	5	1	1	1	0	0	0	4	NAC
Glyma.07G201800_2	661	452	1105	1172	43459	9369.8	Glyma.07G201800	2	0	0	1	0	0	0	4	NAC
Glyma.05G224300_32	61	1283	1859	206	43459	9373.6	Glyma.05G224300	32	0	0	0	1	1	0	4	MYB
Glyma.02G252400_56	43459	68	358	2618	413	9383.2	Glyma.02G252400	56	0	0	1	0	0	0	4	bHLH
Glyma.10G257900_57	781	43459	188	2046	525	9399.8	Glyma.10G257900	57	0	0	1	0	0	0	4	C2H2
Glyma.08G056800_38	43459	113	207	2682	556	9403.4	Glyma.08G056800	38	0	0	1	0	0	0	4	C2H2
Glyma.11G163300_2	61	43459	625	2227	650.5	9404.5	Glyma.11G163300	2	1	0	1	1	1	0	4	WRKY
Glyma.12G197300_13	781	169	200	2433	43459	9408.4	Glyma.12G197300	13	0	1	0	0	0	0	4	GRAS
Glyma.19G244800_15	43459	763	525	1683	625	9411	Glyma.19G244800	15	1	0	1	0	0	0	4	bZIP
Glyma.03G050800_56	121	2094	1180	224	43459	9415.6	Glyma.03G050800	56	0	0	0	1	0	0	4	GRAS
Glyma.08G105200_3	301	43459	11	3085	256	9422.4	Glyma.08G105200	3	0	0	1	0	0	0	4	CAMTA
Glyma.04G238400_13	241	43459	206	2995	222	9424.6	Glyma.04G238400	13	1	1	0	1	1	0	4	bHLH
Glyma.17G066600_31	241	43459	689	2015	727	9426.2	Glyma.17G066600	31	0	1	1	0	0	0	4	CO-like
Glyma.04G029600_10	1	43459	364	3000	308	9426.4	Glyma.04G029600	10	0	0	0	0	1	0	4	bZIP
Glyma.04G084900_36	661	43459	33	2781	250	9436.8	Glyma.04G084900	36	1	1	1	1	1	0	4	GATA
Glyma.20G108600_13	121	43459	152	3301	173.5	9441.3	Glyma.20G108600	13	1	1	0	1	1	0	4	G2-like
Glyma.02G178100_26	61	2158	1279	263	43459	9444	Glyma.02G178100	26	0	1	0	0	0	0	4	G2-like
Glyma.03G258700_30	361	43459	224	2883	301	9445.6	Glyma.03G258700	30	1	1	0	1	1	0	4	MYB
Glyma.13G256900_34	43459	950	76	2549	254	9457.6	Glyma.13G256900	34	0	0	1	0	1	0	4	MIKC
Glyma.18G208800_53	121	43459	245	3147	376	9469.6	Glyma.18G208800	53	0	0	1	0	0	0	4	WRKY
Glyma.07G271100_9	541	43459	2522	309	529	9472	Glyma.07G271100	9	1	1	0	1	0	0	4	NAC
Glyma.08G018300_31	43459	1571	143	1522	677	9474.4	Glyma.08G018300	31	0	0	1	0	0	0	4	WRKY
Glyma.08G286000_20	361	1840	874	914	43459	9489.6	Glyma.08G286000	20	1	1	0	1	0	0	4	C3H
Glyma.18G297100_7	43459	845	733	1676	786	9499.8	Glyma.18G297100	7	0	1	0	0	0	0	4	LBD
Glyma.20G017600_21	1	43459	383	3556	145	9508.8	Glyma.20G017600	21	0	1	0	0	1	0	4	WOX
Glyma.08G152500_57	43459	1680	84	2083	247	9510.6	Glyma.08G152500	57	1	0	1	0	0	0	4	bHLH
Glyma.12G206600_35	541	43459	491	2521	560	9514.4	Glyma.12G206600	35	0	0	1	0	1	0	4	G2-like
Glyma.12G022700_1	661	811	1817	951	43459	9539.8	Glyma.12G022700	1	0	1	1	0	1	0	4	NAC
Glyma.02G108800_16	43459	2189	530	1014	544	9547.2	Glyma.02G108800	16	0	1	0	1	1	0	4	MYB
Glyma.11G064800_31	121	787	2153	1231	43459	9550.2	Glyma.11G064800	31	0	1	0	0	0	0	4	HD-ZIP
Glyma.09G233800_55	661	1101	518	2033	43459	9554.4	Glyma.09G233800	55	0	0	1	0	0	1	4	ERF
Glyma.02G108800_1	43459	1919	868	834	744	9564.8	Glyma.02G108800	1	0	1	0	1	1	0	4	MYB
Glyma.16G046700_31	1	1669	2241	507	43459	9575.4	Glyma.16G046700	31	0	0	0	1	1	0	4	B3
Glyma.11G127100_59	181	43459	44	3449	756	9577.8	Glyma.11G127100	59	0	0	0	1	1	0	4	DBB
Glyma.11G110700_19	43459	136	433	3450	433	9582.2	Glyma.11G110700	19	0	1	0	0	1	0	4	GRF
Glyma.14G199800_32	1081	43459	293	2638	461	9586.4	Glyma.14G199800	32	1	1	0	1	1	0	4	WRKY
Glyma.17G005600_19	181	43459	234	3678	395	9589.4	Glyma.17G005600	19	1	1	0	0	1	0	4	NF-YB
Glyma.06G195600_54	43459	72	3599	86	748	9592.8	Glyma.06G195600	54	0	0	1	0	0	0	4	MYB
Glyma.03G023100_34	421	362	1256	2520	43459	9603.6	Glyma.03G023100	34	0	0	1	0	0	0	4	LBD
Glyma.03G225200_15	43459	78	243	3455	799	9606.8	Glyma.03G225200	15	0	0	1	0	0	0	4	MYB
Glyma.01G029300_19	43459	1523	121	2589	363	9611	Glyma.01G029300	19	1	1	0	1	1	0	4	YABBY
Glyma.13G126200_35	361	1813	1442	990	43459	9613	Glyma.13G126200	35	0	0	0	0	1	0	4	G2-like
Glyma.02G082100_34	361	43459	282	3734	291	9625.4	Glyma.02G082100	34	0	0	1	0	0	0	4	Trihelix
Glyma.16G049400_36	721	43459	942	2470	546	9627.6	Glyma.16G049400	36	1	1	0	0	1	0	4	bHLH
Glyma.10G161200_38	241	43459	590	3462	473	9645	Glyma.10G161200	38	1	1	0	0	1	0	4	Trihelix
Glyma.20G013000_56	301	147	2343	1980	43459	9646	Glyma.20G013000	56	0	1	1	1	1	0	4	MYB
Glyma.14G086500_55	721	43459	503	2773	778	9646.8	Glyma.14G086500	55	0	0	1	0	0	0	4	MYB
Glyma.06G036800_53	661	43459	373	3581	201	9655	Glyma.06G036800	53	0	0	1	0	0	0	4	MYB
Glyma.07G201800_37	43459	1825	462	1943	644	9666.6	Glyma.07G201800	37	0	0	1	0	0	0	4	NAC
Glyma.10G180800_38	781	43459	606	2806	730	9676.4	Glyma.10G180800	38	1	1	0	0	1	0	4	MYB
Glyma.05G050600_35	421	43459	1078	2964	462	9676.8	Glyma.05G050600	35	1	1	1	1	1	0	4	TALE
Glyma.08G271000_1	43459	1698	662	1906	710	9687	Glyma.08G271000	1	0	1	0	0	1	0	4	bHLH
Glyma.06G290100_60	121	1717	1890	1333	43459	9704	Glyma.06G290100	60	1	1	0	0	1	0	4	C3H
Glyma.14G088300_53	61	43459	369	4412	224	9705	Glyma.14G088300	53	0	0	1	0	0	0	4	C2H2
Glyma.18G242000_57	421	43459	319	3981	351	9706.2	Glyma.18G242000	57	0	0	1	0	0	0	4	WRKY
Glyma.10G230200_31	43459	1054	2194	1094	780	9716.2	Glyma.10G230200	31	1	0	0	0	1	0	4	WRKY
Glyma.14G091200_38	481	1351	1300	2000	43459	9718.2	Glyma.14G091200	38	1	1	1	0	1	0	4	TALE
Glyma.01G049600_50	43459	1259	2029	1185	713	9729	Glyma.01G049600	50	0	0	0	1	1	0	4	MYB
Glyma.01G244800_25	1	1071	2449	1667	43459	9729.4	Glyma.01G244800	25	1	1	0	1	1	0	4	B3
Glyma.14G179600_13	661	1701	297	2580	43459	9739.6	Glyma.14G179600	13	1	1	0	0	1	0	4	ZF-HD
Glyma.19G208900_25	121	519	3921	806	43459	9765.2	Glyma.19G208900	25	0	0	0	1	0	0	4	C2H2
Glyma.13G316900_5	43459	225	3445	890	809	9765.6	Glyma.13G316900	5	1	0	1	0	1	0	4	bZIP
Glyma.02G019100_35	181	43459	754	4153	328	9775	Glyma.02G019100	35	1	1	0	1	1	0	4	HD-ZIP
Glyma.15G003300_53	601	658	1276	2894	43459	9777.6	Glyma.15G003300	53	0	0	1	0	0	0	4	WRKY
Glyma.02G211900_13	721	1663	343	2716	43459	9780.4	Glyma.02G211900	13	1	1	0	0	1	0	4	ZF-HD
Glyma.13G203700_19	301	378	580	4195	43459	9782.6	Glyma.13G203700	19	1	1	0	1	1	0	4	C2H2
Glyma.13G257000_26	43459	1675	638	2367	812	9790.2	Glyma.13G257000	26	0	0	1	0	0	0	4	MIKC
Glyma.08G124400_17	241	43459	696	4350	226	9794.4	Glyma.08G124400	17	0	0	0	1	0	0	4	HD-ZIP
Glyma.10G277800_49	1	43459	378	5079	75	9798.4	Glyma.10G277800	49	0	0	1	0	0	0	4	MYB_related
Glyma.17G039600_16	181	1335	3385	729	43459	9817.8	Glyma.17G039600	16	0	1	0	0	1	0	4	SBP
Glyma.20G197000_50	43459	1238	892	2841	674	9820.8	Glyma.20G197000	50	0	0	1	0	1	0	4	ERF
Glyma.13G136300_3	901	1828	1071	1896	43459	9831	Glyma.13G136300	3	0	0	0	0	1	0	4	MYB_related
Glyma.01G053800_57	1081	278	2080	2264	43459	9832.4	Glyma.01G053800	57	0	0	1	0	0	0	4	WRKY
Glyma.05G179900_30	541	43459	557	4235	382	9834.8	Glyma.05G179900	30	0	0	0	0	1	0	4	ERF
Glyma.08G286500_40	121	43459	983	4413	210	9837.2	Glyma.08G286500	40	1	1	0	1	1	0	4	bHLH
Glyma.12G032200_28	841	703	4158	51	43459	9842.4	Glyma.12G032200	28	0	0	1	1	1	0	4	MYB
Glyma.02G244600_32	181	332	4421	846	43459	9847.8	Glyma.02G244600	32	1	0	1	0	0	0	4	MYB
Glyma.04G051300_9	121	43459	4504	623	538	9849	Glyma.04G051300	9	0	1	0	0	1	0	4	GATA
Glyma.12G190500_13	421	636	255	4488	43459	9851.8	Glyma.12G190500	13	1	0	0	0	1	0	4	YABBY
Glyma.02G070600_59	61	1625	3760	416	43459	9864.2	Glyma.02G070600	59	0	0	1	0	0	0	4	NAC
Glyma.13G344700_3	961	43459	612	3560	774	9873.2	Glyma.13G344700	3	0	0	1	0	0	0	4	DBB
Glyma.02G185200_17	301	43459	514	4933	180	9877.4	Glyma.02G185200	17	0	0	0	1	1	0	4	AP2
Glyma.19G222200_37	43459	82	1348	3900	613	9880.4	Glyma.19G222200	37	0	0	1	0	1	0	4	MYB
Glyma.03G160700_44	601	691	1146	3509	43459	9881.2	Glyma.03G160700	44	0	0	1	1	0	0	4	C2H2
Glyma.17G162800_17	841	43459	676	4299	216	9898.2	Glyma.17G162800	17	1	1	0	1	1	0	4	GRAS
Glyma.03G157300_3	241	507	424	4880	43459	9902.2	Glyma.03G157300	3	0	0	0	0	1	0	4	HSF
Glyma.13G126200_41	301	85	5603	67	43459	9903	Glyma.13G126200	41	0	0	0	0	1	0	4	G2-like
Glyma.03G220800_2	241	2122	543	3216	43459	9916.2	Glyma.03G220800	2	0	0	1	0	0	0	4	WRKY
Glyma.03G018000_59	43459	478	238	4753	714	9928.4	Glyma.03G018000	59	1	0	1	0	0	0	4	C3H
Glyma.04G152400_48	661	133	5387	76	43459	9943.2	Glyma.04G152400	48	0	0	0	0	1	0	4	TCP
Glyma.05G025900_57	361	1449	1031	3507	43459	9961.4	Glyma.05G025900	57	0	0	1	0	0	0	4	Dof
Glyma.18G155000_58	61	43459	357	5891	43	9962.2	Glyma.18G155000	58	1	0	0	1	1	0	4	B3
Glyma.08G011500_45	61	43459	219	6082	34	9971	Glyma.08G011500	45	1	0	1	1	0	0	4	SBP
Glyma.15G111900_13	43459	146	901	5036	333	9975	Glyma.15G111900	13	1	0	0	1	1	0	4	TALE
Glyma.15G116300_56	43459	680	820	4476	447	9976.4	Glyma.15G116300	56	0	0	1	0	0	0	4	GRAS
Glyma.05G063500_49	961	108	1045	4376	43459	9989.8	Glyma.05G063500	49	0	0	1	0	0	0	4	ERF
Glyma.20G162100_49	61	43459	300	6143	42	10001	Glyma.20G162100	49	0	0	1	0	0	0	4	GRAS
Glyma.19G244800_2	43459	2139	220	3814	469	10020.2	Glyma.19G244800	2	1	0	1	0	0	0	4	bZIP
Glyma.08G116700_38	301	43459	1210	4666	543	10035.8	Glyma.08G116700	38	1	1	0	1	1	0	4	G2-like
Glyma.07G271100_27	43459	492	1737	4024	488	10040	Glyma.07G271100	27	1	1	0	1	0	0	4	NAC
Glyma.19G222200_56	421	2023	1877	2436	43459	10043.2	Glyma.19G222200	56	0	0	1	0	1	0	4	MYB
Glyma.17G155600_51	181	2024	2770	1874	43459	10061.6	Glyma.17G155600	51	1	0	0	0	1	0	4	C2H2
Glyma.15G221600_19	241	1533	583	4512	43459	10065.6	Glyma.15G221600	19	1	1	0	0	1	0	4	AP2
Glyma.12G061900_53	901	43459	367	5351	253	10066.2	Glyma.12G061900	53	0	0	1	0	0	0	4	GRAS
Glyma.17G178200_40	841	43459	2298	3138	609	10069	Glyma.17G178200	40	0	1	0	0	1	0	4	LBD
Glyma.13G109100_58	241	43459	516	6076	96	10077.6	Glyma.13G109100	58	1	1	0	1	1	0	4	MYB
Glyma.09G143200_49	1081	43459	822	4819	232	10082.6	Glyma.09G143200	49	0	0	1	0	0	0	4	HSF
Glyma.16G049400_19	1021	713	2627	2616	43459	10087.2	Glyma.16G049400	19	1	1	0	0	1	0	4	bHLH
Glyma.07G012100_6	601	43459	2426	3549	467	10100.4	Glyma.07G012100	6	0	0	0	1	0	0	4	Dof
Glyma.02G178100_10	661	1719	3278	1403	43459	10104	Glyma.02G178100	10	0	1	0	0	0	0	4	G2-like
Glyma.01G225000_49	43459	1504	577	4796	190	10105.2	Glyma.01G225000	49	0	0	1	0	0	0	4	ERF
Glyma.07G117500_9	241	43459	2086	4420	339	10109	Glyma.07G117500	9	1	1	1	1	1	0	4	bHLH
Glyma.19G177400_10	301	101	2800	3901	43459	10112.4	Glyma.19G177400	10	0	0	0	1	1	0	4	WRKY
Glyma.06G134600_45	1	43459	215	6860	28	10112.6	Glyma.06G134600	45	1	0	1	0	0	0	4	GRF
Glyma.07G019500_35	721	834	3590	1966	43459	10114	Glyma.07G019500	35	1	0	0	1	0	0	4	HD-ZIP
Glyma.04G047900_8	301	43459	1482	5071	259	10114.4	Glyma.04G047900	8	0	1	0	1	1	0	4	AP2
Glyma.12G176400_6	1	43459	1139	5750	288	10127.4	Glyma.12G176400	6	0	0	1	0	0	0	4	TALE
Glyma.07G054800_17	121	43459	669	6222	183	10130.8	Glyma.07G054800	17	0	1	0	1	0	0	4	ARF
Glyma.03G018800_17	541	43459	1201	5058	452	10142.2	Glyma.03G018800	17	0	0	1	0	0	0	4	TCP
Glyma.06G038900_17	361	43459	492	6163	243	10143.6	Glyma.06G038900	17	1	0	0	1	1	0	4	B3
Glyma.03G050800_37	901	2113	1069	3177	43459	10143.8	Glyma.03G050800	37	0	0	0	1	0	0	4	GRAS
Glyma.09G109700_8	1	43459	460	6758	109	10157.4	Glyma.09G109700	8	0	0	0	1	0	0	4	HD-ZIP
Glyma.06G194800_3	181	43459	376	6374	425	10163	Glyma.06G194800	3	0	0	1	0	0	0	4	Dof
Glyma.03G091600_10	61	43459	927	5999	379	10165	Glyma.03G091600	10	0	0	0	1	0	0	4	G2-like
Glyma.05G040700_28	121	2010	5208	92	43459	10178	Glyma.05G040700	28	1	0	0	1	1	0	4	MYB
Glyma.12G226600_49	121	576	1239	5503	43459	10179.6	Glyma.12G226600	49	1	0	1	0	1	0	4	ERF
Glyma.08G329300_6	241	43459	610	6363	286	10191.8	Glyma.08G329300	6	0	0	1	0	0	0	4	NF-YB
Glyma.10G067200_44	481	684	4469	2112	43459	10241	Glyma.10G067200	44	0	0	1	1	0	0	4	GRF
Glyma.14G088300_49	43459	427	507	6628	204.5	10245.1	Glyma.14G088300	49	0	0	1	0	0	0	4	C2H2
Glyma.14G183800_3	61	43459	259	7077	371	10245.4	Glyma.14G183800	3	0	0	1	0	0	0	4	MIKC
Glyma.04G205100_58	181	43459	281	7316	11.5	10249.7	Glyma.04G205100	58	1	1	0	1	1	0	4	MYB
Glyma.19G024700_58	121	43459	322	7377	21	10260	Glyma.19G024700	58	1	1	1	1	1	0	4	MYB
Glyma.01G044800_27	301	43459	1231	5823	490	10260.8	Glyma.01G044800	27	1	1	1	0	1	0	4	bHLH
Glyma.13G337600_53	481	288	1527	5599	43459	10270.8	Glyma.13G337600	53	0	0	1	0	0	0	4	GRAS
Glyma.06G082300_17	1	43459	955	6696	245	10271.2	Glyma.06G082300	17	0	0	0	1	1	0	4	MYB
Glyma.17G154800_16	43459	302	3052	4114	561	10297.6	Glyma.17G154800	16	1	1	1	1	1	0	4	LSD
Glyma.15G088600_3	841	43459	540	6235	456	10306.2	Glyma.15G088600	3	0	1	1	0	1	0	4	MIKC
Glyma.12G117700_28	43459	2256	1813	3302	737	10313.4	Glyma.12G117700	28	1	1	0	1	1	0	4	G2-like
Glyma.02G019300_58	1	43459	379	7739	27	10321	Glyma.02G019300	58	0	0	0	1	1	0	4	MYB
Glyma.04G200500_17	61	43459	553	7368	165	10321.2	Glyma.04G200500	17	0	0	0	1	1	0	4	bHLH
Glyma.05G050400_45	181	43459	810	7018	172	10328	Glyma.05G050400	45	1	1	1	1	1	0	4	TCP
Glyma.16G049400_16	43459	1077	1634	5020	532	10344.4	Glyma.16G049400	16	1	1	0	0	1	0	4	bHLH
Glyma.04G017400_45	781	43459	329	7117	49	10347	Glyma.04G017400	45	1	0	0	0	0	0	4	Nin-like
Glyma.12G049900_39	901	43459	470	6959	16	10361	Glyma.12G049900	39	1	1	1	1	1	0	4	B3
Glyma.13G076700_3	1	43459	40	8142	209	10370.2	Glyma.13G076700	3	0	0	1	0	0	0	4	EIL
Glyma.14G084700_2	961	1443	4126	1961	43459	10390	Glyma.14G084700	2	0	0	1	0	0	0	4	ERF
Glyma.04G047900_17	601	43459	797	6966	237	10412	Glyma.04G047900	17	0	1	0	1	1	0	4	AP2
Glyma.18G242000_45	601	43459	589	7168	278	10419	Glyma.18G242000	45	0	0	1	0	0	0	4	WRKY
Glyma.06G029600_54	481	155	7746	310	43459	10430.2	Glyma.06G029600	54	0	0	1	0	0	0	4	bZIP
Glyma.12G171700_19	841	963	3435	3518	43459	10443.2	Glyma.12G171700	19	1	1	0	0	1	0	4	C2H2
Glyma.02G115200_34	481	251	5543	2492	43459	10445.2	Glyma.02G115200	34	0	0	1	0	0	0	4	WRKY
Glyma.07G048500_10	181	1384	5226	2191	43459	10488.2	Glyma.07G048500	10	0	0	0	0	1	0	4	MYB_related
Glyma.06G284500_16	43459	1371	976	6125	511	10488.4	Glyma.06G284500	16	1	1	0	1	1	0	4	TCP
Glyma.02G060000_35	241	43459	930	7549	310	10497.8	Glyma.02G060000	35	1	1	0	1	1	0	4	TALE
Glyma.13G241900_49	661	96	727	7551	43459	10498.8	Glyma.13G241900	49	0	0	1	0	0	0	4	Dof
Glyma.08G089100_10	481	1142	1514	5930	43459	10505.2	Glyma.08G089100	10	0	0	0	1	0	0	4	bHLH
Glyma.09G233800_2	43459	1536	128	7085	414	10524.4	Glyma.09G233800	2	0	0	1	0	0	1	4	ERF
Glyma.18G301500_45	301	1684	1421	5819	43459	10536.8	Glyma.18G301500	45	0	0	0	0	1	0	4	NAC
Glyma.10G039700_60	1081	850	6137	1254	43459	10556.2	Glyma.10G039700	60	0	0	0	0	1	0	4	G2-like
Glyma.13G063200_57	481	1011	3653	4259	43459	10572.6	Glyma.13G063200	57	0	0	1	0	0	0	4	MYB
Glyma.10G197200_40	43459	2063	2291	4798	342	10590.6	Glyma.10G197200	40	0	1	0	0	0	0	4	C2H2
Glyma.11G111700_49	1021	43459	1299	6856	372	10601.4	Glyma.11G111700	49	0	0	1	0	0	1	4	GATA
Glyma.08G163500_14	721	1337	7325	227	43459	10613.8	Glyma.08G163500	14	1	0	1	1	1	0	4	G2-like
Glyma.06G121300_34	181	1729	537	7185	43459	10618.2	Glyma.06G121300	34	0	1	1	0	0	0	4	GRAS
Glyma.02G070600_55	43459	1706	74	7365	640	10648.8	Glyma.02G070600	55	0	0	1	0	0	0	4	NAC
Glyma.09G238800_6	61	43459	2265	7157	329	10654.2	Glyma.09G238800	6	0	0	1	0	0	0	4	MYB
Glyma.10G119100_25	481	43459	490	8558	362	10670	Glyma.10G119100	25	1	0	0	1	1	0	4	ERF
Glyma.13G105700_6	361	43459	766	8417	356	10671.8	Glyma.13G105700	6	0	0	1	0	0	0	4	HSF
Glyma.19G206100_11	421	43459	1327	8111	102	10684	Glyma.19G206100	11	1	1	0	0	1	0	4	ARF
Glyma.20G184200_29	301	43459	1116	8274	281	10686.2	Glyma.20G184200	29	1	0	1	0	0	0	4	MYB
Glyma.12G162700_49	841	2119	617	6511	43459	10709.4	Glyma.12G162700	49	0	0	1	0	0	0	4	ERF
Glyma.19G177400_56	241	1441	1844	6648	43459	10726.6	Glyma.19G177400	56	0	0	0	1	1	0	4	WRKY
Glyma.13G337600_56	43459	416	1241	8257	502	10775	Glyma.13G337600	56	0	0	1	0	0	0	4	GRAS
Glyma.18G268700_38	601	43459	924	8525	508	10803.4	Glyma.18G268700	38	1	1	0	0	1	0	4	TCP
Glyma.13G309200_4	301	43459	571	10121	13	10893	Glyma.13G309200	4	1	1	0	1	1	0	4	MYB
Glyma.02G115200_56	43459	2093	1092	7538	491	10934.6	Glyma.02G115200	56	0	0	1	0	0	0	4	WRKY
Glyma.17G162800_44	43459	657	2057	8006	704	10976.6	Glyma.17G162800	44	1	1	0	1	1	0	4	GRAS
Glyma.17G101000_6	781	43459	1618	8701	481	11008	Glyma.17G101000	6	0	0	1	0	0	0	4	Dof
Glyma.13G153200_42	61	43459	1144	10429	59	11030.4	Glyma.13G153200	42	1	1	0	1	1	0	4	bZIP
Glyma.12G194400_31	43459	2237	1130	7722	696	11048.8	Glyma.12G194400	31	0	0	0	1	1	0	4	HD-ZIP
Glyma.18G105800_4	61	43459	1028	10635	98	11056.2	Glyma.18G105800	4	0	1	0	0	0	0	4	MIKC
Glyma.19G159600_39	181	43459	1592	9935	175	11068.4	Glyma.19G159600	39	0	0	0	0	1	0	4	C2H2
Glyma.14G197200_39	1	43459	1545	10262	83.5	11070.1	Glyma.14G197200	39	1	1	0	1	1	0	4	bZIP
Glyma.06G049200_39	481	43459	947	10400	66	11070.6	Glyma.06G049200	39	1	1	0	1	1	0	4	AP2
Glyma.14G084700_56	781	746	9083	1349	43459	11083.6	Glyma.14G084700	56	0	0	1	0	0	0	4	ERF
Glyma.11G072500_11	481	43459	1190	10350	105	11117	Glyma.11G072500	11	1	1	0	0	1	0	4	SRS
Glyma.03G208800_18	1	43459	744	11359	31	11118.8	Glyma.03G208800	18	0	0	0	0	1	0	4	ARF
Glyma.11G056200_22	841	589	9578	1184	43459	11130.2	Glyma.11G056200	22	0	0	1	0	0	1	4	HSF
Glyma.15G019400_6	541	43459	946	10518	261	11145	Glyma.15G019400	6	1	0	0	0	0	0	4	MYB_related
Glyma.18G040000_27	901	43459	1409	9672	331	11154.4	Glyma.18G040000	27	1	1	0	0	1	0	4	GRAS
Glyma.04G098400_52	43459	321	1714	9495	834	11164.6	Glyma.04G098400	52	0	0	1	0	1	0	4	bHLH
Glyma.04G029200_39	61	43459	1237	11035	36	11165.6	Glyma.04G029200	39	1	1	0	1	1	0	4	TALE
Glyma.11G213700_58	421	43459	1414	10330	238	11172.4	Glyma.11G213700	58	0	0	0	1	0	0	4	G2-like
Glyma.15G261300_18	421	43459	1696	10135	151.5	11172.5	Glyma.15G261300	18	0	0	0	1	1	0	4	NF-YC
Glyma.01G198700_60	241	267	10397	1577	43459	11188.2	Glyma.01G198700	60	1	1	0	0	1	0	4	C2H2
Glyma.05G163200_39	421	43459	2379	9622	143	11204.8	Glyma.05G163200	39	0	1	0	0	0	0	4	MIKC
Glyma.18G261400_6	721	43459	964	10880	199	11244.6	Glyma.18G261400	6	1	1	0	1	1	1	4	MYB
Glyma.13G243200_25	961	195	8321	3466	43459	11280.4	Glyma.13G243200	25	0	0	0	1	0	0	4	NAC
Glyma.10G051500_29	181	43459	1309	11258	324	11306.2	Glyma.10G051500	29	0	1	1	0	0	0	4	C2H2
Glyma.02G070900_37	43459	2144	1515	9024	698	11368	Glyma.02G070900	37	1	0	1	1	1	0	4	G2-like
Glyma.04G031700_4	481	782	3159	8968	43459	11369.8	Glyma.04G031700	4	1	1	0	0	1	0	4	MYB_related
Glyma.01G169600_4	1	43459	998	12554	40	11410.4	Glyma.01G169600	4	0	1	0	0	0	0	4	MIKC
Glyma.08G041100_13	43459	5	585	12760	349	11431.6	Glyma.08G041100	13	1	0	0	1	1	0	4	CO-like
Glyma.13G075000_4	241	43459	1223	12410	67	11480	Glyma.13G075000	4	0	0	0	0	1	0	4	bZIP
Glyma.07G027300_42	961	43459	3917	8998	318	11530.6	Glyma.07G027300	42	1	1	0	1	1	0	4	bHLH
Glyma.12G094800_51	241	74	13872	106	43459	11550.4	Glyma.12G094800	51	1	1	0	1	1	0	4	TALE
Glyma.11G140400_39	43459	621	1918	11942	220	11632	Glyma.11G140400	39	0	1	0	0	1	0	4	WOX
Glyma.06G040800_59	43459	405	426	13294	777	11672.2	Glyma.06G040800	59	0	0	1	0	1	0	4	bHLH
Glyma.08G105400_4	1081	43459	645	13195	4	11676.8	Glyma.08G105400	4	0	0	0	1	0	0	4	MIKC
Glyma.05G204100_11	541	622	5157	8819	43459	11719.6	Glyma.05G204100	11	1	1	0	1	1	0	4	SBP
Glyma.18G105800_10	541	1900	3772	8982	43459	11730.8	Glyma.18G105800	10	0	1	0	0	0	0	4	MIKC
Glyma.20G203700_48	961	14	13905	375	43459	11742.8	Glyma.20G203700	48	1	1	0	0	0	0	4	ERF
Glyma.08G031900_59	781	90	13850	648	43459	11765.6	Glyma.08G031900	59	0	0	1	0	1	0	4	NAC
Glyma.19G062000_23	1	43459	907	14635	20	11804.4	Glyma.19G062000	23	1	0	0	1	1	0	4	MYB
Glyma.04G170600_45	721	675	7630	6596	43459	11816.2	Glyma.04G170600	45	1	0	0	0	1	0	4	TCP
Glyma.12G071000_44	421	418	5359	9496	43459	11830.6	Glyma.12G071000	44	0	0	0	1	0	0	4	ARF
Glyma.07G074300_29	361	2190	4449	8722	43459	11836.2	Glyma.07G074300	29	1	1	1	0	1	0	4	MYB_related
Glyma.13G207600_4	661	43459	2546	12375	155	11839.2	Glyma.13G207600	4	0	0	0	1	1	0	4	NF-YC
Glyma.06G168600_29	541	43459	736	14654	57	11889.4	Glyma.06G168600	29	1	1	0	1	1	1	4	SBP
Glyma.15G061400_40	43459	396	816	14882	80.5	11926.7	Glyma.15G061400	40	1	1	0	0	1	0	4	bHLH
Glyma.12G071000_18	781	43459	1121	14289	137	11957.4	Glyma.12G071000	18	0	0	0	1	0	0	4	ARF
Glyma.14G089200_39	1021	43459	1783	14221	113	12119.4	Glyma.14G089200	39	1	1	0	0	0	0	4	AP2
Glyma.18G121400_60	43459	16	601	16413	515	12200.8	Glyma.18G121400	60	1	0	1	1	1	0	4	TCP
Glyma.17G132400_23	601	43459	1054	16052	22	12237.6	Glyma.17G132400	23	0	0	0	1	1	0	4	TCP
Glyma.12G121000_23	61	43459	2034	15869	120	12308.6	Glyma.12G121000	23	1	1	0	1	1	0	4	bZIP
Glyma.02G018900_13	1081	2112	12156	2918	43459	12345.2	Glyma.02G018900	13	0	1	0	0	0	0	4	bHLH
Glyma.20G154400_23	241	43459	1631	16279	118	12345.6	Glyma.20G154400	23	0	0	0	1	1	0	4	TCP
Glyma.04G029200_18	43459	795	748	16898	2.5	12380.5	Glyma.04G029200	18	1	1	0	1	1	0	4	TALE
Glyma.08G148800_23	301	43459	1132	17097	55	12408.8	Glyma.08G148800	23	0	0	0	1	0	0	4	HD-ZIP
Glyma.11G117100_32	961	600	10194	7019	43459	12446.6	Glyma.11G117100	32	1	0	1	1	1	0	4	bHLH
Glyma.17G256500_23	841	43459	838	17091	39	12453.6	Glyma.17G256500	23	1	0	0	1	0	0	4	ARF
Glyma.05G148800_18	241	43459	1370	17184	50.5	12460.9	Glyma.05G148800	18	1	0	0	1	1	0	4	MIKC
Glyma.03G143100_23	181	43459	909	17758	9.5	12463.3	Glyma.03G143100	23	1	1	0	1	1	0	4	SBP
Glyma.10G240200_39	43459	1645	2295	14986	156	12508.2	Glyma.10G240200	39	1	0	0	0	0	0	4	TCP
Glyma.13G344700_57	721	261	14563	3685	43459	12537.8	Glyma.13G344700	57	0	0	1	0	0	0	4	DBB
Glyma.04G233300_39	43459	2193	1127	15938	56	12554.6	Glyma.04G233300	39	1	0	1	1	0	0	4	Dof
Glyma.04G152400_60	421	1073	17326	503	43459	12556.4	Glyma.04G152400	60	0	0	0	0	1	0	4	TCP
Glyma.08G227000_36	43459	1673	247	17266	410	12611	Glyma.08G227000	36	1	0	0	0	1	0	4	bZIP
Glyma.20G224000_27	481	1241	8058	9870	43459	12621.8	Glyma.20G224000	27	0	0	0	0	1	0	4	Trihelix
Glyma.06G303100_29	601	1119	1416	16577	43459	12634.4	Glyma.06G303100	29	1	0	0	1	1	0	4	MYB_related
Glyma.04G029200_4	43459	1411	2444	15874	114	12660.4	Glyma.04G029200	4	1	1	0	1	1	0	4	TALE
Glyma.20G130200_29	781	1650	2906	14756	43459	12710.4	Glyma.20G130200	29	1	0	0	0	1	0	4	bHLH
Glyma.14G038800_4	841	508	1893	16859	43459	12712	Glyma.14G038800	4	0	1	0	0	0	0	4	NF-YC
Glyma.05G137000_11	43459	977	1287	17958	77	12751.6	Glyma.05G137000	11	0	1	0	0	0	0	4	C2H2
Glyma.13G063800_11	43459	1893	1755	16840	107	12810.8	Glyma.13G063800	11	1	1	0	1	1	1	4	bHLH
Glyma.12G037700_23	43459	582	1212	18902	11.5	12833.3	Glyma.12G037700	23	0	0	0	1	0	0	4	GATA
Glyma.02G082100_29	43459	945	1739	18149	337	12925.8	Glyma.02G082100	29	0	0	1	0	0	0	4	Trihelix
Glyma.08G293300_31	43459	1522	919	18172	673	12949	Glyma.08G293300	31	0	1	0	0	1	0	4	MYB_related
Glyma.11G125200_18	43459	1005	931	20630	6	13206.2	Glyma.11G125200	18	1	1	0	1	1	0	4	B3
Glyma.01G005500_15	481	1517	20504	307	43459	13253.6	Glyma.01G005500	15	0	0	1	0	0	0	4	NAC
Glyma.16G142800_27	1081	2266	9456	10401	43459	13332.6	Glyma.16G142800	27	1	1	0	0	1	0	4	TALE
Glyma.15G016500_6	43459	2227	2181	19212	296	13475	Glyma.15G016500	6	1	1	0	1	1	1	4	HD-ZIP
Glyma.05G178200_49	781	1148	13437	9984	43459	13761.8	Glyma.05G178200	49	0	0	1	0	0	0	4	CAMTA
Glyma.14G178000_30	43459	2255	298	27142	262	14683.2	Glyma.14G178000	30	1	1	0	0	1	0	4	bHLH
Glyma.02G139700_8	841	1722	18387	9472	43459	14776.2	Glyma.02G139700	8	0	0	1	0	0	0	4	bHLH
Glyma.08G218600_37	43459	1990	467	27503	632	14810.2	Glyma.08G218600	37	0	0	1	0	0	0	4	WRKY
