# Supplementary material for: Inference of Transcription Regulatory Network in Low Phytic Acid Soybean Seeds
Source: Front Plant Sci. 2017 Nov 30;8:2029. doi: 10.3389/fpls.2017.02029 (PMC5714895; doi:10.3389/fpls.2017.02029)
Supplement: Supplementary file 7 [file Table7.XLSX]

## Sheet: InteractionSupportedByATH_01201
Supplementary Table 7. This table shows the predicted interactions that are supported by orthologous interactions found in Arabidopsis genome.
Regulator: Transcription Factors	Target: Gene	Module ID	Arabidopsis Orthologous Transcription Factor	Arabidopsis Orthologous Target
Glyma.06G049200	Glyma.05G108600	8	AT5G13330	AT1G50640
Glyma.03G163100	Glyma.03G163100	16	AT5G53200	AT5G53200
Glyma.17G058600	Glyma.17G058600	52	AT4G09820	AT4G09820
Glyma.17G058600	Glyma.07G134800	52	AT2G20180	AT3G61830
Glyma.17G058600	Glyma.13G078400	52	AT1G09530	AT1G44446
Glyma.17G058600	Glyma.14G150600	52	AT1G09530	AT1G44446
Glyma.19G244800	Glyma.13G310100	57	AT4G36730	AT1G80590
Glyma.19G244800	Glyma.19G244800	57	AT2G36270	AT2G36270
Glyma.19G244800	Glyma.03G247100	57	AT2G36270	AT2G36270
Glyma.19G244800	Glyma.14G223500	57	AT4G36730	AT4G35090
Glyma.19G244800	Glyma.18G061100	57	AT4G34590	AT3G47340
Glyma.03G177300	Glyma.03G122000	50	AT1G19000	AT2G40890
Glyma.10G081700	Glyma.10G081700	30	AT4G08150	AT4G08150
