# Supplementary material for: Inference of Transcription Regulatory Network in Low Phytic Acid Soybean Seeds
Source: Front Plant Sci. 2017 Nov 30;8:2029. doi: 10.3389/fpls.2017.02029 (PMC5714895; doi:10.3389/fpls.2017.02029)
Supplement: Supplementary file 8 [file Table8.XLSX]

## Sheet: Sheet1
Supplementary Table 8: Motif enrichment analysis for predicted interactions
Gene name	Target gene modules	TF type	Arabidopsis homologous genename	Motif enrichment, adjusted p value	Motif similarity p-value
Glyma.19G244800	57	bZIP	AT5G28770	0.00121335	1.82e-10
Glyma.03G042700	55	WRKY	AT2G38470	0.00114087	4.14e-05
Glyma.05G110700	35	bHLH	AT4G37850	0.00619501	8.09e-05
Glyma.12G196700	35	bHLH	AT1G51070	0.00619501	8.09e-05
Glyma.17G101000	3	Dof	AT3G47500	0.000378811	8.87e-05
Glyma.03G067700	50	C2H2	AT5G06070	0.00754804	0.000112
Glyma.14G056200	49	ERF	AT2G40340	0.00473197	0.000149
Glyma.13G327500	16	C2H2	AT3G50700	0.00223606	0.000248
Glyma.05G248300	52	C2H2	AT2G01940	1.55337e-05	0.000914
Glyma.03G163100	16	MYB	AT2G31180	0.00223606	0.00118
Glyma.04G208300	53	NAC	AT1G01720	6.4756e-05	0.00125
Glyma.12G184500	47	bZIP	AT1G08320	0.000616535	0.00143
Glyma.U018600	47	bZIP	AT2G16770	0.000616535	0.00143
Glyma.17G002800	36	NAC	AT2G02450	2.64717e-77	0.00148
Glyma.13G204400	41	bHLH	AT2G42280	0.00815698	0.00271
Glyma.17G085600	30	MYB_related	AT5G26660	2.03033e-05	0.0235
Glyma.04G132200	40	MYB_related	AT4G39250	0.00754804	0.029
